# Supplementary material for: Regions outside the DNA-binding domain are critical for proper in vivo specificity of an archetypal zinc finger transcription factor
Source: Nucleic Acids Res. 2013 Oct 6;42(1):276–89. doi: 10.1093/nar/gkt895 (PMC3874204; doi:10.1093/nar/gkt895)
Supplement: Supplementary Data [file supp_gkt895_nar-00984-f-2013-File010.xlsx]

## Sheet: Merged_ChIP_Peaks
											Log2 Peak Height
Chr	Start	End	Peak Source	Annotation	Distance to TSS	Nearest PromoterID	Nearest Refseq	Gene Name	Gene Alias	Gene Description	KLF3 Tag Count in 400 bp (23321370.0 Total, normalization factor = 4.29, effective total = 100000000)	ΔDL Tag Count in 400 bp (11835460.0 Total, normalization factor = 8.45, effective total = 100000000)	DBD Tag Count in 400 bp (16040240.0 Total, normalization factor = 6.23, effective total = 100000000)
chr5	150040529	150040929	KLF3|ΔDL	Intergenic	-35905	NM_009663	NM_009663	Alox5ap	Flap	arachidonate 5-lipoxygenase activating protein	10.86	9.95	6.85
chr15	77672549	77672949	ΔDL	promoter-TSS (NM_022410)	-204	NM_022410	NM_022410	Myh9	C80049|D0Jmb2|E030044M24Rik|Fltn|Myhn-1|Myhn1|NMHC II-A|NMHCIIA|NMMHC II-a|NMMHC-A|NMMHC-IIA|TU72.6	myosin, heavy polypeptide 9, non-muscle	10.85	9.69	6.65
chr17	36053697	36054097	KLF3|ΔDL|DBD	promoter-TSS (NM_025878)	41	NM_175934	NM_001163818	Ppp1r10	2610025H06Rik|Cat53|D17Ertd808e|Fb19|Pnuts	protein phosphatase 1, regulatory subunit 10	10.78	10.82	7.67
chr5	147606442	147606842	KLF3	promoter-TSS (NM_011669)	-110	NM_011669	NM_011669	Usp12	Ubh1	ubiquitin specific peptidase 12	10.75	8.83	6.06
chr16	46497214	46497614	KLF3	promoter-TSS (NM_021496)	-334	NM_021497	NM_021495	Pvrl3	2610301B19Rik|3000002N23Rik|4921513D19Rik|AA407785|AU016832|AW538082|CD113	poliovirus receptor-related 3	10.71	9.39	6.77
chr18	56866997	56867397	KLF3|ΔDL	promoter-TSS (NM_010721)	-270	NM_010721	NM_010721	Lmnb1	-	lamin B1	10.71	9.37	5.85
chr4	11893496	11893896	KLF3|ΔDL	promoter-TSS (NM_001098230)	-25	NR_040577	NR_040577	1700123M08Rik	1600025K15Rik	RIKEN cDNA 1700123M08 gene	10.7	8.62	5.65
chr10	58684361	58684761	KLF3|ΔDL	promoter-TSS (NM_172939)	34	NM_001024911	NM_001024910	2010-09-01	4921515A04Rik|9430099J10Rik|AA408298|AI874685	septin 10	10.67	9.56	5.57
chr9	119231824	119232224	KLF3	promoter-TSS (NM_133985)	-479	NM_133985	NM_133985	Oxsr1	2210022N24Rik|2810422B09Rik|AI462649|AW209236|Osr1|mKIAA1101	oxidative-stress responsive 1	10.63	10.26	5.83
chr3	36374441	36374841	KLF3	promoter-TSS (NM_028183)	168	NM_009673	NM_009673	Anxa5	Anx5|R74653	annexin A5	10.61	8.61	6.33
chr16	31290947	31291347	KLF3|ΔDL	Intergenic	-15784	NM_025800	NM_025800	Ppp1r2	0610025N14Rik|2310007G06Rik|4930440J04Rik|5430408E15Rik|D16Ertd248e|IPP-2	protein phosphatase 1, regulatory (inhibitor) subunit 2	10.6	9.76	6.74
chr15	76034501	76034901	KLF3|ΔDL	intron (NM_011117, intron 1 of 31)	2050	NM_201389	NM_001163540	Plec	AA591047|AU042537|EBS1|PCN|PLTN|Plec1	plectin	10.59	10.67	6.34
chr10	79896468	79896868	KLF3|ΔDL	promoter-TSS (NM_001164149)	-270	NM_001164148	NM_001164147	Tcf3	A1|AA408400|ALF2|AW209082|E12|E12/E47|E2A|E47|ME2|Pan1|Pan2|Tcfe2a|VDIR|bHLHb21	transcription factor 3	10.58	10.93	6.91
chr19	54018311	54018711	KLF3|ΔDL	promoter-TSS (NM_001168505)	-285	NM_001168505	NM_001168505	Shoc2	AU017287|MGC102442|Sur8|mKIAA0862	soc-2 (suppressor of clear) homolog (C. elegans)	10.58	9.38	6.49
chr5	118915244	118915644	KLF3|ΔDL	Intergenic	-95284	NM_172424	NM_172424	Med13l	2210413I17Rik|6330591G05Rik|9030618F05Rik|Thrap2|Trap240L|mKIAA1025	mediator complex subunit 13-like	10.57	9.79	6.09
chr19	5845337	5845737	KLF3|ΔDL	promoter-TSS (NR_003513)	-59	NR_003513	NR_003513	Neat1	2310043N10Rik|VINC	nuclear paraspeckle assembly transcript 1 (non-protein coding)	10.56	10.5	6.87
chr9	119231636	119232036	ΔDL	promoter-TSS (NM_133985)	-291	NM_133985	NM_133985	Oxsr1	2210022N24Rik|2810422B09Rik|AI462649|AW209236|Osr1|mKIAA1101	oxidative-stress responsive 1	10.56	10.46	4.63
chr16	91729330	91729730	KLF3	promoter-TSS (NM_026994)	-86	NM_001110276	NM_001110275	Itsn1	AA517634|AA545208|AI316805|AI839402|AI848451|Ehsh1|Ese1|Itsn|Sh3p17	intersectin 1 (SH3 domain protein 1A)	10.55	9.76	7.04
chr17	65963170	65963570	KLF3|ΔDL	promoter-TSS (NM_013933)	-475	NM_013933	NM_013933	Vapa	33kDa|VAP33	vesicle-associated membrane protein, associated protein A	10.54	9.54	6.04
chr17	56442561	56442961	KLF3|ΔDL	promoter-TSS (NM_001111080)	1	NM_001111079	NM_001111078	Uhrf1	AL022808|ICBP90|Np95|RNF106	ubiquitin-like, containing PHD and RING finger domains, 1	10.53	9.35	6.38
chr5	143584871	143585271	KLF3	Intergenic	-6005	NM_001122730	NM_001122730	Tnrc18	BC025631|EG381742|MGC59613|Zfp469	trinucleotide repeat containing 18	10.53	9.82	6.07
chr13	64254589	64254989	KLF3|ΔDL	promoter-TSS (NM_175494)	-282	NM_175494	NM_175494	Zfp367	8030486J21Rik|ZFF29a|ZFF29b|Znf367	zinc finger protein 367	10.53	9.75	5.69
chr16	14159260	14159660	KLF3|ΔDL	promoter-TSS (NM_001081154)	-93	NM_001081154	NM_001081154	4921513D23Rik	BC031575|C87306|E030019O05|KIAA0430|Lkap|MGC36956|Marf1|mKIAA0430	RIKEN cDNA 4921513D23 gene	10.51	9.4	6.33
chr5	142916311	142916711	KLF3|ΔDL	intron (NM_199068, intron 2 of 8)	-23374	NM_172725	NM_172725	C330006K01Rik	Ap5z1|KIAA0415|MGC117588	RIKEN cDNA C330006K01 gene	10.5	9.24	6.8
chr5	143667446	143667846	KLF3|ΔDL	intron (NM_007393, intron 1 of 5)	757	NM_007393	NM_007393	Actb	Actx|E430023M04Rik|beta-actin	actin, beta	10.49	9.29	5.22
chr19	9057299	9057699	KLF3|ΔDL	Intergenic	-6275	NM_009643	NM_175108	Ahnak	1110004P15Rik|2310047C17Rik|AA589382|AV091586|DY6	AHNAK nucleoprotein (desmoyokin)	10.47	10.06	7.53
chr1	162836226	162836626	KLF3|ΔDL	promoter-TSS (NM_001024952)	-116	NM_001024952	NM_001024952	Rc3h1	5730557L09Rik|Gm551|N28103|mKIAA2025	RING CCCH (C3H) domains 1	10.47	8.31	6.22
chr1	162964471	162964871	KLF3	promoter-TSS (NM_173424)	-281	NM_173424	NM_173424	Zbtb37	D430004I08Rik	zinc finger and BTB domain containing 37	10.47	8.32	5.54
chr15	81560422	81560822	KLF3|ΔDL	promoter-TSS (NM_011241)	-273	NM_001146174	NM_001146174	Rangap1	C79654|Fug1|mKIAA1835	RAN GTPase activating protein 1	10.46	11.17	7.78
chr17	36002537	36002937	KLF3	promoter-TSS (NM_175242)	197	NM_001146711	NM_001146710	Ppp1r18	2310014H01Rik|AA407849|AI450394	protein phosphatase 1, regulatory subunit 18	10.46	9.5	6.22
chr1	134184656	134185056	KLF3|ΔDL|DBD	Intergenic	-10347	NM_144810	NM_144810	Klhdc8a	A630065K24Rik|MGC19056	kelch domain containing 8A	10.45	10.88	9.53
chr11	75467385	75467785	KLF3|ΔDL	intron (NM_001080774, intron 1 of 31)	-1932	NM_001080775	NM_001080774	Myo1c	C80397|MMIb|MYO1E|NMI|mm1beta|myr2	myosin IC	10.45	9.33	6.92
chr10	58684072	58684472	KLF3	promoter-TSS (NM_172939)	323	NM_001024911	NM_001024910	2010-09-01	4921515A04Rik|9430099J10Rik|AA408298|AI874685	septin 10	10.44	8.85	6.49
chr1	169215182	169215582	KLF3	promoter-TSS (NM_030724)	-124	NM_030724	NM_030724	Uck2	AA407809|AI481316|AU018180|AU020720|TSA903|UK|UMK|Umpk	uridine-cytidine kinase 2	10.44	8.08	6.26
chr1	181733846	181734246	KLF3|ΔDL	5' UTR (NM_026375, exon 1 of 36)	100	NM_026375	NM_026375	Ahctf1	6230412P20Rik|AV011447|Elys	AT hook containing transcription factor 1	10.43	9.58	6.91
chr5	34916113	34916513	KLF3|ΔDL	promoter-TSS (NM_001102444)	-50	NM_013457	NM_001024458	Add1	AI256389	adducin 1 (alpha)	10.43	10.26	5.59
chr15	81688578	81688978	KLF3|ΔDL|DBD	promoter-TSS (NM_020507)	-22	NM_020507	NM_020507	Tob2	2900090N22Rik|4930545K18Rik|AV071822|mKIAA1663	transducer of ERBB2, 2	10.41	10.58	8.07
chr8	107812911	107813311	KLF3|ΔDL	TTS (NM_177788)	317	NM_001166394	NM_001166394	4931428F04Rik	AI426165|Kiaa0895l	RIKEN cDNA 4931428F04 gene	10.41	10.12	6.8
chr17	17761379	17761779	KLF3|ΔDL	promoter-TSS (NM_172827)	-126	NM_172827	NM_172827	Lnpep	2010309L07Rik|4732490P18Rik|CAP|IRAP|PLAP|gp160|vp165	leucyl/cystinyl aminopeptidase	10.41	9.43	6.64
chr7	128850853	128851253	KLF3|ΔDL	promoter-TSS (NM_001033173)	-286	NM_001033173	NM_001033173	Usp31	6330567E21Rik|mKIAA1203	ubiquitin specific peptidase 31	10.41	10.71	6.57
chr15	60989134	60989534	KLF3|ΔDL|DBD	Intergenic	-236509	NM_001081067	NM_001081067	A1bg	C44	alpha-1-B glycoprotein	10.4	11.02	8.42
chr11	120118215	120118615	KLF3|ΔDL	intron (NM_198423, intron 2 of 27)	24154	NM_198423	NM_198423	Bahcc1	B930044J06|BC060615|KIAA1447|MGC79150	BAH domain and coiled-coil containing 1	10.4	9.21	4.72
chr12	25335958	25336358	KLF3|ΔDL	promoter-TSS (NM_178357)	-78	NM_178357	NM_178357	Klf11	9830142A17|D12Ertd427e|Tieg2|Tieg2b|Tieg3	Kruppel-like factor 11	10.39	8.4	5.99
chr19	36203780	36204180	KLF3|ΔDL	Intergenic	-9646	NM_013468	NM_013468	Ankrd1	Alrp|CARP|Crap	ankyrin repeat domain 1 (cardiac muscle)	10.38	10.34	7.45
chr16	18426516	18426916	KLF3|ΔDL|DBD	promoter-TSS (NM_001111062)	93	NM_007744	NM_001111062	Comt	Comt1|D16Wsu103e|D330014B15Rik	catechol-O-methyltransferase	10.38	9.59	7.4
chr17	36053227	36053627	KLF3|ΔDL	promoter-TSS (NM_025878)	-113	NM_025878	NM_025878	Mrps18b	2400002C15Rik	mitochondrial ribosomal protein S18B	10.37	10.2	7.16
chr18	70727617	70728017	KLF3|ΔDL	promoter-TSS (NM_010773)	-129	NM_010773	NM_010773	Mbd2	MBD2a	methyl-CpG binding domain protein 2	10.37	9.64	6.6
chr8	127245791	127246191	KLF3|ΔDL	promoter-TSS (NM_026855)	-48	NM_026855	NM_026855	Arv1	1110067L22Rik|AI461928|AW121084	ARV1 homolog (yeast)	10.37	10.31	5.89
chr3	90390848	90391248	KLF3|ΔDL	Intergenic	-3121	NM_001195760	NM_001195760	S100a2	CaN19|EG628324|S100L	S100 calcium binding protein A2	10.36	10.48	6.88
chr16	25059223	25059623	KLF3	promoter-TSS (NR_040374)	-302	NR_040374	NR_040374	A230028O05Rik	-	RIKEN cDNA A230028O05 gene	10.36	8.5	6.72
chr9	49604719	49605119	KLF3|ΔDL	intron (NM_001113204, intron 1 of 18)	2255	NM_001081445	NM_001081445	Ncam1	CD56|E-NCAM|NCAM-1|Ncam	neural cell adhesion molecule 1	10.36	9.43	6.51
chr9	44689369	44689769	KLF3|ΔDL	promoter-TSS (NM_001081049)	-212	NM_001081049	NM_001081049	Mll1	6430520K01|ALL-1|All1|Cxxc7|HRX|HTRX1|KIAA4050|KMT2A|Mll|mKIAA4050	myeloid/lymphoid or mixed-lineage leukemia 1	10.36	9.7	5.99
chr8	93657795	93658195	KLF3|ΔDL	intron (NM_010241, intron 2 of 10)	1400	NM_010241	NM_010241	Aktip	AL023020|Fif|Ft|Ft1|Fts	thymoma viral proto-oncogene 1 interacting protein	10.36	9.76	5.03
chr3	90416851	90417251	KLF3|ΔDL	5' UTR (NM_011313, exon 1 of 3)	235	NM_011313	NM_011313	S100a6	2A9|5B10|CALCYCLIN|Cacy|PRA	S100 calcium binding protein A6 (calcyclin)	10.35	9.64	6.09
chr8	122800263	122800663	KLF3|ΔDL	Intergenic	-99094	NM_001033980	NM_001033980	Fam92b	1700120B06Rik	family with sequence similarity 92, member B	10.33	9.6	6.01
chr15	36722028	36722428	KLF3|ΔDL	intron (NM_001253806, intron 1 of 5)	-1541	NM_001253807	NM_001253805	Ywhaz	1110013I11Rik|14-3-3zeta|AI596267|AL022924|AU020854	tyrosine 3-monooxygenase/tryptophan 5-monooxygenase activation protein, zeta polypeptide	10.32	9.34	6.23
chr15	66801112	66801512	KLF3|ΔDL	promoter-TSS (NM_008681)	-109	NM_008681	NM_008681	Ndrg1	CAP43|CMT4D|DRG1|HMSNL|NMSL|Ndr1|Ndrl|PROXY1|RTP|TDD5	N-myc downstream regulated gene 1	10.32	9.2	5.53
chr15	76026589	76026989	KLF3	promoter-TSS (NM_201394)	-649	NM_201394	NM_001163540	Plec	AA591047|AU042537|EBS1|PCN|PLTN|Plec1	plectin	10.3	9.32	5.33
chr15	98886770	98887170	KLF3|ΔDL|DBD	intron (NM_013639, intron 3 of 7)	1365	NM_001163589	NM_001163588	Prph	Prph1	peripherin	10.29	10.56	9.84
chr2	13496911	13497311	KLF3|ΔDL	intron (NM_011701, intron 1 of 8)	1173	NM_011701	NM_011701	Vim	MGC102095	vimentin	10.29	10.24	7.26
chr2	13495048	13495448	KLF3|ΔDL	promoter-TSS (NM_011701)	-690	NM_011701	NM_011701	Vim	MGC102095	vimentin	10.29	10.4	6.88
chr15	98823372	98823772	KLF3|ΔDL	Intergenic	7176	NR_045991	NR_045991	4930578M01Rik	3010001K12Rik	RIKEN cDNA 4930578M01 gene	10.29	9.83	5.98
chr3	36374665	36375065	ΔDL	promoter-TSS (NM_009673)	6	NM_028183	NM_028183	1810062G17Rik	-	RIKEN cDNA 1810062G17 gene	10.29	9.14	5.76
chr15	81977371	81977771	KLF3|ΔDL	promoter-TSS (NM_033218)	-128	NM_033218	NM_033218	Srebf2	AI608257|SREBP-2|SREBP2|SREBP2gc|bHLHd2	sterol regulatory element binding factor 2	10.28	9.67	5.95
chr8	86715858	86716258	KLF3|ΔDL	Intergenic	-13198	NR_029821	NR_029821	Mir181c	Mirn181c	microRNA 181c	10.28	9.93	5.51
chr10	12636141	12636541	KLF3|ΔDL|DBD	TTS (NR_038027)	6584	NR_038027	NR_038027	B230208H11Rik	-	RIKEN cDNA B230208H11 gene	10.27	9.41	7.6
chr16	64851462	64851862	KLF3|ΔDL	promoter-TSS (NM_178647)	-249	NM_178647	NM_178647	Cggbp1	AA960172|AL023996|AW045841	CGG triplet repeat binding protein 1	10.27	10.2	6.16
chr8	126814819	126815219	KLF3|ΔDL	intron (NM_139272, intron 1 of 15)	59725	NM_139272	NM_139272	Galnt2	AI480629	UDP-N-acetyl-alpha-D-galactosamine:polypeptide N-acetylgalactosaminyltransferase 2	10.27	10	5.73
chr17	29627230	29627630	KLF3	promoter-TSS (NM_008842)	-560	NM_008842	NM_008842	Pim1	Pim-1	proviral integration site 1	10.26	8.87	6.33
chr3	65762015	65762415	KLF3|ΔDL	promoter-TSS (NM_019937)	-68	NM_019937	NM_001025442	Ccnl1	2610030E23Rik|AU018493|Ccnl|ania-6a	cyclin L1	10.26	9.44	5.81
chr3	90329321	90329721	KLF3|ΔDL|DBD	Intergenic	-1250	NM_025393	NM_001163525	S100a14	1110013O05Rik|S100a15|S114	S100 calcium binding protein A14	10.25	11.1	9.46
chr13	54795249	54795649	KLF3|ΔDL	promoter-TSS (NR_027395)	-128	NR_027396	NM_001146025	Rnf44	AI854545|mKIAA1100	ring finger protein 44	10.25	9.81	6.87
chr1	179726572	179726972	KLF3	promoter-TSS (NM_007422)	-132	NM_007422	NM_007422	Adss	AI314886|AS|Adss2	adenylosuccinate synthetase, non muscle	10.25	8.08	6.15
chr19	42055723	42056123	KLF3|ΔDL	promoter-TSS (NM_145500)	-297	NM_028152	NM_028152	Mms19	2410001K24Rik|2610042O15Rik|AI316855|C79368|C86341|Mms19l	MMS19 (MET18 S. cerevisiae)	10.25	8.9	5.41
chr8	72498119	72498519	KLF3|ΔDL	promoter-TSS (NM_001113346)	-37	NM_001113346	NM_001113345	Gatad2a	1110066C11Rik|BC031407|C80248|MGC29315|MGC36975	GATA zinc finger domain containing 2A	10.23	8.7	6.27
chr10	36856745	36857145	KLF3	intron (NM_008538, intron 1 of 1)	1787	NM_008538	NM_008538	Marcks	Macs|PKCSL	myristoylated alanine rich protein kinase C substrate	10.22	8.2	6.06
chr8	11635672	11636072	KLF3	promoter-TSS (NM_001167967)	-118	NR_030779	NM_001167967	Ankrd10	4833425P12Rik|AW549277	ankyrin repeat domain 10	10.22	7.72	6
chr11	120114052	120114452	KLF3	intron (NM_198423, intron 2 of 27)	19991	NM_198423	NM_198423	Bahcc1	B930044J06|BC060615|KIAA1447|MGC79150	BAH domain and coiled-coil containing 1	10.22	9.51	5.98
chr17	56443497	56443897	KLF3	promoter-TSS (NM_001111080)	-39	NM_001111078	NM_001111078	Uhrf1	AL022808|ICBP90|Np95|RNF106	ubiquitin-like, containing PHD and RING finger domains, 1	10.22	7.87	5.91
chr15	76026032	76026432	KLF3|ΔDL	promoter-TSS (NM_201394)	-92	NM_201394	NM_001163540	Plec	AA591047|AU042537|EBS1|PCN|PLTN|Plec1	plectin	10.21	9.9	6.82
chr10	80164416	80164816	KLF3|ΔDL	promoter-TSS (NM_027829)	-51	NM_172457	NM_172457	Mob3a	5330417K06Rik|A630029F06|AV218468|Mobkl2a	MOB kinase activator 3A	10.21	9.26	4.61
chr5	124199456	124199856	KLF3|ΔDL|DBD	promoter-TSS (NM_025438)	-79	NM_001042421	NM_001042421	Kntc1	D330012D13	kinetochore associated 1	10.2	10.67	7.62
chr18	5334765	5335165	KLF3|ΔDL	promoter-TSS (NM_178722)	-528	NM_178722	NM_178722	Zfp438	9430031G09|9430091M14Rik|B830013J05Rik	zinc finger protein 438	10.2	9.9	7.19
chr19	5050539	5050939	KLF3|ΔDL	promoter-TSS (NM_145495)	-69	NM_145495	NM_145495	Rin1	-	Ras and Rab interactor 1	10.2	9.85	6.24
chr9	59503705	59504105	KLF3|ΔDL	promoter-TSS (NM_011099)	-270	NM_011099	NM_001253883	Pkm	AA414905|AL024370|AL024424|Pk-2|Pk-3|Pk3|Pkm2	pyruvate kinase, muscle	10.2	9.13	5.83
chr9	7763719	7764119	KLF3|ΔDL	promoter-TSS (NM_133739)	-158	NM_133739	NM_133739	Tmem123	2310075C12Rik|MGC102366	transmembrane protein 123	10.2	7.72	5.65
chr17	3326299	3326699	KLF3|ΔDL	promoter-TSS (NM_001122998)	-74	NM_001122998	NM_001122998	Tiam2	3000002F19Rik|STEF|mKIAA2016	T cell lymphoma invasion and metastasis 2	10.2	9.21	5.6
chr13	23853151	23853551	KLF3|ΔDL	promoter-TSS (NM_178192)	-325	NM_178192	NM_178192	Hist1h4a	-	histone cluster 1, H4a	10.2	9.62	5.49
chr8	20020223	20020623	KLF3|ΔDL	promoter-TSS (NR_028428)	-31	NR_028428	NM_001024708	2610005L07Rik	2810038F24Rik|6720476A01Rik	cadherin 11 pseudogene	10.19	10.5	8.58
chr10	80084967	80085367	KLF3|ΔDL	promoter-TSS (NM_134002)	-358	NM_134002	NM_001159591	Csnk1g2	2810429I12Rik|AI463719	casein kinase 1, gamma 2	10.19	9.01	6.61
chr7	29610071	29610471	KLF3|ΔDL|DBD	promoter-TSS (NM_016772)	-86	NM_016772	NM_016772	Ech1	AA617331|MGC107274	enoyl coenzyme A hydratase 1, peroxisomal	10.18	10.66	7.2
chr6	50406079	50406479	KLF3|ΔDL	promoter-TSS (NM_001163645)	-110	NM_001163645	NM_001163645	Osbpl3	1200014M06Rik|6720421I08Rik|A530055M08|MGC102333|ORP3|OSBP3	oxysterol binding protein-like 3	10.18	9.44	6.05
chr16	20726436	20726836	KLF3|ΔDL	intron (NM_001173505, intron 4 of 5)	4035	NM_001173505	NM_001173505	Thpo	Mgdf|Ml|Mpllg|Tpo|Tpo1|Tpo2|Tpo3|Tpo4	thrombopoietin	10.16	10.06	7.26
chr15	80085701	80086101	KLF3|ΔDL	5' UTR (NM_009716, exon 1 of 3)	287	NM_009716	NM_009716	Atf4	Atf-4|C/ATF|CREB2|MGC96460|TAXREB67	activating transcription factor 4	10.16	9.47	6.68
chr16	26211295	26211695	KLF3|ΔDL	Intergenic	-105625	NM_173379	NM_173379	Leprel1	4832416N06|AW553532|Mlat4|P3H2	leprecan-like 1	10.16	10.15	6.56
chr10	59105453	59105853	KLF3|ΔDL	Intergenic	-26213	NM_001033259	NM_001033259	Ccdc109a	2010012O16Rik|AV064928|C10orf42|D130073L02Rik|Gm64|Mcu	coiled-coil domain containing 109A	10.16	10.23	6.17
chr3	102861989	102862389	KLF3|ΔDL	promoter-TSS (NM_010937)	-19	NM_010937	NM_010937	Nras	AV095280|N-ras	neuroblastoma ras oncogene	10.15	10.44	7.52
chr10	33739449	33739849	KLF3|ΔDL	promoter-TSS (NM_025614)	-227	NM_025614	NM_025614	Rwdd1	0710001K08Rik|2610002D06Rik|2700069A07Rik|IH1	RWD domain containing 1	10.15	10.2	6.76
chr9	108381113	108381513	KLF3|ΔDL	promoter-TSS (NM_008483)	-880	NM_008483	NM_008483	Lamb2	AW211941|Lamb-2|Lams	laminin, beta 2	10.15	10.08	6.51
chr5	65194160	65194560	KLF3|ΔDL	promoter-TSS (NM_008453)	-402	NM_008453	NM_008453	Klf3	9930027G08Rik|AL024007|Bklf|MGC151315|Tef-2	Kruppel-like factor 3 (basic)	10.15	9.32	6.17
chr3	104861756	104862156	KLF3|ΔDL|DBD	Intergenic	-5892	NM_030249	NM_001163332	Cttnbp2nl	AA552995|AA589392|AU018624|BC003236|MGC7720|mKIAA1433	CTTNBP2 N-terminal like	10.14	11.12	9.3
chr9	88377303	88377703	KLF3	promoter-TSS (NM_019796)	-268	NM_019796	NM_019666	Syncrip	2610109K23Rik|4632417O19Rik|GRY-RBP|Nsap1|Nsap1l|pp68	synaptotagmin binding, cytoplasmic RNA interacting protein	10.14	9.26	6.2
chr5	77380499	77380899	KLF3|ΔDL	promoter-TSS (NM_172146)	-96	NM_172146	NM_172146	Ppat	5730454C12Rik|AA408689|AA675351|AI507113|C79945|MGC38417	phosphoribosyl pyrophosphate amidotransferase	10.14	9.46	6
chr8	10664913	10665313	KLF3|ΔDL	Intergenic	217341	NR_040705	NR_040705	B930025P03Rik	-	RIKEN cDNA B930025P03 gene	10.14	10.19	5.48
chr16	24498382	24498782	KLF3|ΔDL	intron (NM_001145952, intron 2 of 11)	-30818	NR_038091	NR_038091	A730098P11Rik	-	mortality factor 4 like 1 pseudogene	10.13	9.75	5.92
chr17	64212916	64213316	KLF3	Intergenic	-32251	NM_001037997	NM_001037997	Fert2	AV082135|C330004K01Rik|Fer|Fert	fer (fms/fps related) protein kinase, testis specific 2	10.12	8.82	6.76
chr17	84389696	84390096	KLF3|ΔDL	Intergenic	-88104	NR_045458	NR_045458	4933433H22Rik	-	RIKEN cDNA 4933433H22 gene	10.12	9.19	6.62
chr10	115703876	115704276	KLF3|ΔDL	intron (NM_001161840, intron 10 of 10)	-34354	NM_029928	NM_029928	Ptprb	3230402H02Rik|C130094E24|Ptpz|Rptpb|VE-PTP|Veptp	protein tyrosine phosphatase, receptor type, B	10.12	10.27	6.45
chr1	182780775	182781175	KLF3|ΔDL	promoter-TSS (NM_145943)	-307	NM_145943	NM_145943	BC031781	MGC30618	cDNA sequence BC031781	10.12	9.4	6.07
chr15	101807827	101808227	KLF3|ΔDL	Intergenic	-23309	NM_212487	NM_212487	Krt78	2310030B04Rik|Kb40	keratin 78	10.12	8.87	3.11
chr8	28134049	28134449	KLF3|ΔDL	promoter-TSS (NM_153592)	-22	NM_153592	NM_153592	Erlin2	BC036333|C87251|MGC27952|Spfh2	ER lipid raft associated 2	10.11	9.89	6.34
chr7	80762921	80763321	KLF3	Intergenic	-59840	NR_037569	NR_037569	1810026B05Rik	-	RIKEN cDNA 1810026B05 gene	10.11	9.22	5.13
chr4	93761197	93761597	KLF3|ΔDL|DBD	Intergenic	462090	NM_026368	NM_026368	5830433M19Rik	AI536248|CAAP	RIKEN cDNA 5830433M19 gene	10.09	10.47	7.09
chr16	91728883	91729283	KLF3|ΔDL	promoter-TSS (NM_026994)	-36	NM_133679	NM_026994	Cryzl1	2210407J23Rik|2410006O11Rik|QOH-1	crystallin, zeta (quinone reductase)-like 1	10.09	10.09	6.86
chr19	9181163	9181563	KLF3|ΔDL	Intergenic	-18917	NM_011681	NM_011681	Scgb1a1	CC10|CC16|CCSP|PCB-BP|UG|UGB|Utg	secretoglobin, family 1A, member 1 (uteroglobin)	10.09	9.57	6.62
chr10	79611518	79611918	KLF3	intron (NM_021565, intron 1 of 8)	683	NM_021565	NM_021565	Midn	3000003C15Rik	midnolin	10.09	8.79	5.98
chr12	10596230	10596630	KLF3|ΔDL	Intergenic	198844	NM_023697	NM_023697	Rdh14	3110030G19Rik|AW215439|PAN2	retinol dehydrogenase 14 (all-trans and 9-cis)	10.09	9.75	5.88
chr10	97971096	97971496	KLF3|ΔDL	Intergenic	-156795	NR_045179	NR_045179	Gm8633	EG667438	predicted gene 8633	10.09	9.53	4.86
chr14	76244634	76245034	KLF3	promoter-TSS (NR_045294)	-63	NR_045294	NR_045294	Gm4285	-	predicted gene 4285	10.09	7.69	4.82
chr15	98782962	98783362	ΔDL|DBD	intron (NM_011653, intron 1 of 3)	770	NM_011653	NM_011653	Tuba1a	MGC102097|MGC102098|MGC102099|Tuba-1|Tuba1	tubulin, alpha 1A	10.08	10.55	8.04
chr10	16227400	16227800	KLF3|ΔDL|DBD	Intergenic	587988	NR_038020	NR_038020	Gm20125	-	predicted gene, 20125	10.08	10.5	7.73
chr9	75271573	75271973	KLF3	Intergenic	13782	NR_040719	NR_040719	4933433G15Rik	4921522K19Rik	RIKEN cDNA 4933433G15 gene	10.08	9.42	6.3
chr17	80295266	80295666	KLF3	promoter-TSS (NM_019717)	-3	NM_178050	NM_019717	Atl2	2010110I21Rik|AA407293|AV334690|Aip-2|Arl6ip2	atlastin GTPase 2	10.08	8.36	6.01
chr9	69301242	69301642	KLF3	promoter-TSS (NM_007585)	-48	NM_007585	NM_007585	Anxa2	AW215814|Cal1h	annexin A2	10.08	8.73	5.82
chr2	179853581	179853981	KLF3|ΔDL	promoter-TSS (NM_144500)	-290	NM_144500	NM_144500	Osbpl2	C130070J12Rik|KIAA0772|MGC28451|ORP-2|Orp2|mKIAA0772	oxysterol binding protein-like 2	10.08	8.06	5.73
chr9	41323111	41323511	KLF3|ΔDL|DBD	Intergenic	-16197	NR_029790	NR_029790	Mir100	Mirn100|mmu-mir-100	microRNA 100	10.07	10.07	7.02
chr1	193048125	193048525	KLF3|ΔDL	Intergenic	-41113	NM_007498	NM_007498	Atf3	LRG-21	activating transcription factor 3	10.07	10.21	6.32
chr19	5490264	5490664	KLF3|ΔDL|DBD	promoter-TSS (NM_007687)	9	NM_007687	NM_007687	Cfl1	AA959946|Cof	cofilin 1, non-muscle	10.06	10.18	8.41
chr16	37778183	37778583	KLF3	intron (NM_008047, intron 2 of 10)	1242	NM_008047	NM_008047	Fstl1	AI316791|AW107808|Fstl|TSC-36	follistatin-like 1	10.06	9.11	6.98
chr5	73305222	73305622	KLF3	promoter-TSS (NM_001113423)	-134	NM_001113423	NM_001113423	Slain2	5033405K12Rik|8030444K12Rik|AI596370|MGC47019|mKIAA1458	SLAIN motif family, member 2	10.06	8.16	5.58
chr2	25148364	25148764	KLF3|ΔDL|DBD	intron (NM_008169, intron 19 of 19)	1824	NM_001242940	NM_001242940	E130003G02Rik	-	RIKEN cDNA E130003G02 gene	10.05	10.45	10.17
chr19	9134612	9135012	KLF3|ΔDL	intron (NM_001039959, intron 5 of 5)	27634	NM_011681	NM_011681	Scgb1a1	CC10|CC16|CCSP|PCB-BP|UG|UGB|Utg	secretoglobin, family 1A, member 1 (uteroglobin)	10.05	10.18	6.9
chr16	92466375	92466775	KLF3|ΔDL	promoter-TSS (NM_001081549)	-184	NM_001081549	NM_001081549	Rcan1	2410048A02Rik|AA408855|AI429645|AL024459|AV028423|Adapt78|CALP1L|CSP1|DSC1|Dscr1|MCIP1|RCN1	regulator of calcineurin 1	10.05	10	6.53
chr17	45710078	45710478	KLF3|ΔDL	promoter-TSS (NM_008302)	-68	NM_008302	NM_008302	Hsp90ab1	90kDa|AL022974|C81438|Hsp84|Hsp84-1|Hsp90|Hspcb|MGC115780	heat shock protein 90 alpha (cytosolic), class B member 1	10.05	9.24	6.52
chr10	80599934	80600334	KLF3|ΔDL	intron (NM_010731, intron 1 of 2)	1118	NM_010731	NM_010731	Zbtb7a	9030619K07Rik|9130006G12Rik|AI452336|FBI-1|Lrf|Pokemon|Zbtb7	zinc finger and BTB domain containing 7a	10.05	10.2	6.43
chr17	35978013	35978413	KLF3	promoter-TSS (NM_001010833)	-230	NM_001010833	NM_001010833	Mdc1	6820401C03|AA413496|Nfbd1|mKIAA0170	mediator of DNA damage checkpoint 1	10.05	9.18	6.38
chr9	69290289	69290689	KLF3|ΔDL	Intergenic	-11001	NM_007585	NM_007585	Anxa2	AW215814|Cal1h	annexin A2	10.05	9.99	6.29
chr8	75072156	75072556	KLF3	promoter-TSS (NM_027485)	-147	NM_027485	NM_027485	Med26	5730493L18Rik|AI414941|AW495270|Crsp7	mediator complex subunit 26	10.05	8.78	6.08
chr15	10747993	10748393	KLF3|ΔDL	Intergenic	-10613	NR_040357	NR_040357	Gm19276	-	predicted gene, 19276	10.05	9.69	5.51
chr4	135519357	135519757	KLF3|ΔDL	Intergenic	-1523	NM_178389	NM_178389	Gale	2310002A12Rik|AI323962	galactose-4-epimerase, UDP	10.05	9.32	5.43
chr19	9064246	9064646	ΔDL	intron (NM_001039959, intron 1 of 5)	672	NM_001039959	NM_175108	Ahnak	1110004P15Rik|2310047C17Rik|AA589382|AV091586|DY6	AHNAK nucleoprotein (desmoyokin)	10.04	9.26	7.01
chr9	23024167	23024567	KLF3|ΔDL	Intergenic	-3153	NM_028472	NM_028472	Bmper	3110056H04Rik|CV-2|Crim3|Cv2	BMP-binding endothelial regulator	10.04	9.59	6.42
chr17	34259043	34259443	KLF3	promoter-TSS (NM_010238)	309	NM_001204973	NM_001025387	Brd2	AW228947|D17H6S113E|Frg-1|Fsrg-1|Fsrg1|KIAA4005|Nat|Ring3|Rnf3|mKIAA4005	bromodomain containing 2	10.04	9.29	5.83
chr6	35202427	35202827	KLF3|ΔDL	promoter-TSS (NR_015608)	-72	NR_015608	NR_015608	1810058I24Rik	AI414869|AI848234	RIKEN cDNA 1810058I24 gene	10.04	8.94	5.68
chr15	76020226	76020626	KLF3	intron (NM_001163540, intron 13 of 32)	5714	NM_201394	NM_001163540	Plec	AA591047|AU042537|EBS1|PCN|PLTN|Plec1	plectin	10.04	9.61	5.08
chr6	88791799	88792199	KLF3|ΔDL	promoter-TSS (NM_030251)	-70	NM_030251	NM_030251	Abtb1	AI847549|BC003234|BPOZ|EF1ABP|MGC7237	ankyrin repeat and BTB (POZ) domain containing 1	10.03	8.79	6.77
chr15	66799962	66800362	KLF3	intron (NM_008681, intron 1 of 15)	1041	NM_008681	NM_008681	Ndrg1	CAP43|CMT4D|DRG1|HMSNL|NMSL|Ndr1|Ndrl|PROXY1|RTP|TDD5	N-myc downstream regulated gene 1	10.03	8.7	5.74
chr11	3814116	3814516	KLF3|ΔDL	5' UTR (NM_153142, exon 1 of 2)	351	NM_153142	NM_153142	Slc35e4	A330108F03Rik|AI414849|AI536442|MGC28785	solute carrier family 35, member E4	10.03	9.99	5.61
chr3	88296239	88296639	KLF3|ΔDL	intron (NM_001002011, intron 1 of 11)	782	NM_019390	NM_001002011	Lmna	Dhe	lamin A	10.02	9.72	6.52
chr17	35973958	35974358	KLF3	intron (NM_011655, intron 1 of 3)	1088	NM_011655	NM_011655	Tubb5	AA408537|AI596182|B130022C14Rik|M(beta)5	tubulin, beta 5 class I	10.02	9.16	6.01
chr9	77392562	77392962	KLF3|ΔDL	promoter-TSS (NM_172528)	-103	NM_001146048	NM_001146048	Lrrc1	A430093J20Rik|AU016091|D030059I21|KIAA4018|MGC90936|mKIAA4018	leucine rich repeat containing 1	10.01	9.82	6.9
chr10	30562536	30562936	KLF3|ΔDL	promoter-TSS (NM_013904)	-147	NM_013904	NM_013904	Hey2	CHF1|Herp1|Hrt2|bHLHb32|hesr2	hairy/enhancer-of-split related with YRPW motif 2	10.01	9.04	6.59
chr8	97400093	97400493	KLF3|ΔDL	promoter-TSS (NM_053246)	-81	NM_053246	NM_053246	Dok4	-	docking protein 4	10.01	8.63	6.11
chr9	41385911	41386311	KLF3|ΔDL	Intergenic	-3311	NR_015483	NR_015483	2610203C20Rik	AI848448|D3Mgi9	RIKEN cDNA 2610203C20 gene	10.01	9.72	5.95
chr15	72897749	72898149	ΔDL	Intergenic	-6315	NM_001164643	NM_001164641	Trappc9	1810044A24Rik|2900005P22Rik|4632408O18Rik|Ibp|KIAA1882|Nibp|TRS130|mKIAA1882	trafficking protein particle complex 9	10.01	9.91	5.38
chr7	6335789	6336189	KLF3	promoter-TSS (NM_175247)	-39	NM_175247	NM_175247	Zfp28	2810438M17Rik|Zfp-28|mkr-5	zinc finger protein 28	10.01	7.53	5.02
chr1	153275446	153275846	KLF3|ΔDL|DBD	promoter-TSS (NM_025819)	-81	NM_025819	NM_025819	1200016B10Rik	C1orf26|Swt1	RIKEN cDNA 1200016B10 gene	10	10.33	7.49
chr15	64308802	64309202	KLF3|ΔDL	Intergenic	-94521	NM_010026	NM_010026	Asap1	AV239055|DEF-1|Ddef1|PAP|mKIAA1249.|s19	ArfGAP with SH3 domain, ankyrin repeat and PH domain1	10	9.76	6.84
chr4	133952019	133952419	KLF3|ΔDL	promoter-TSS (NM_133880)	-56	NM_133880	NM_133880	Pafah2	2310074E22Rik|AI507170	platelet-activating factor acetylhydrolase 2	10	10.24	6.76
chr3	151785636	151786036	KLF3|ΔDL	intron (NM_016867, intron 3 of 5)	43028	NM_016867	NM_016867	Gipc2	2200002N01Rik|AU021850|Semcap2	GIPC PDZ domain containing family, member 2	10	9.4	6.49
chr3	88296763	88297163	KLF3|ΔDL	intron (NM_001002011, intron 1 of 11)	258	NM_019390	NM_001002011	Lmna	Dhe	lamin A	10	9.21	6.39
chr16	29915473	29915873	KLF3	Intergenic	63537	NR_037689	NM_001033403	Gm1968	-	predicted gene 1968	10	9.08	6.02
chr16	22265924	22266324	KLF3|ΔDL	promoter-TSS (NM_009186)	-122	NM_009186	NM_009186	Tra2b	5730405G21Rik|D16Ertd266e|MGC102169|SIG-41|Sfrs10|Silg41|TRA2beta	transformer 2 beta homolog (Drosophila)	10	8.86	5.72
chr19	23832613	23833013	KLF3|ΔDL	promoter-TSS (NM_177034)	-553	NM_177034	NM_177034	Apba1	6430513E09Rik|Lin-10|Mint|Mint1|Urop11|X11|X11alpha	amyloid beta (A4) precursor protein binding, family A, member 1	10	8.77	5.71
chr12	88174691	88175091	KLF3|ΔDL	Intergenic	50873	NM_145836	NM_145836	6430527G18Rik	Eap1|Irf2bpl	RIKEN cDNA 6430527G18 gene	10	9.74	5.63
chr10	12587888	12588288	KLF3	Intergenic	-6555	NM_011682	NM_011682	Utrn	AA589569|DRP|Dmdl	utrophin	10	8.75	4.91
chr10	57252226	57252626	KLF3|ΔDL|DBD	promoter-TSS (NM_019760)	-91	NM_019760	NM_019760	Serinc1	1500011D18Rik|AI315070|AIGP-2|TMS-2|Tde1l|Tde2|Tms2|mKIAA1253	serine incorporator 1	9.99	10.38	7.85
chr6	47601022	47601422	KLF3|ΔDL	Intergenic	3871	NR_002841	NR_002841	Rn4.5s	-	4.5S RNA	9.99	9.29	7.52
chr9	69306146	69306546	KLF3	intron (NM_007585, intron 1 of 12)	1595	NR_037296	NR_037296	Mir3109	mmu-mir-3109	microRNA 3109	9.99	9.61	6.72
chr15	38403375	38403775	KLF3|ΔDL	Intergenic	45446	NM_001102458	NM_001102458	Azin1	1700085L02Rik|AI414949|Oazi|Oazin	antizyme inhibitor 1	9.99	9.25	6.37
chr2	29820638	29821038	KLF3	promoter-TSS (NM_001177667)	-242	NM_001177668	NM_001076554	Spna2	2610027H02Rik|Spna-2|Sptan1	spectrin alpha 2	9.99	9.02	6.01
chr11	29593604	29594004	KLF3	promoter-TSS (NM_194051)	30	NM_194051	NM_024226	Rtn4	1110020G17Rik|AA407876|AA409940|AA960376|ASY|C130026I10Rik|KIAA4153|NOGO|NSP-CL|NgA|Nogo-A|Nogo-B|Nogo-C|mKIAA0886|mKIAA4153	reticulon 4	9.99	7.98	5.89
chr1	92949339	92949739	KLF3|ΔDL	promoter-TSS (NM_001111311)	-482	NM_001111311	NM_001111311	Lrrfip1	AU024550|Fliiap1	leucine rich repeat (in FLII) interacting protein 1	9.99	8.73	5.07
chr11	61433795	61434195	KLF3|ΔDL|DBD	Intergenic	-32828	NM_027817	NM_027817	Grap	8430435N19Rik|BB233594	GRB2-related adaptor protein	9.98	10.41	9.79
chr16	8829783	8830183	KLF3|ΔDL	promoter-TSS (NM_001081400)	-210	NM_001081400	NM_001081400	1810013L24Rik	1110017P05Rik|3010002C02Rik|AA792997|AW124177|Gm19906|R74903	RIKEN cDNA 1810013L24 gene	9.98	9.67	6.72
chr15	77712154	77712554	KLF3|ΔDL	Intergenic	-39809	NM_022410	NM_022410	Myh9	C80049|D0Jmb2|E030044M24Rik|Fltn|Myhn-1|Myhn1|NMHC II-A|NMHCIIA|NMMHC II-a|NMMHC-A|NMMHC-IIA|TU72.6	myosin, heavy polypeptide 9, non-muscle	9.98	10	6.67
chr6	71781011	71781411	KLF3|ΔDL	promoter-TSS (NM_001253681)	-103	NM_001253681	NM_001253681	Immt	1700082C19Rik|D830041H16Rik|HMP|P87|P87/89|P89	inner membrane protein, mitochondrial	9.98	10.6	6.63
chr19	40345877	40346277	KLF3	promoter-TSS (NM_016861)	29	NM_016861	NM_016861	Pdlim1	Clim1|mClim1	PDZ and LIM domain 1 (elfin)	9.98	8.08	6.15
chr7	35841506	35841906	KLF3|ΔDL	promoter-TSS (NM_009884)	-121	NM_009884	NM_009884	Cebpg	C/EBP[g]|C/EBPgamma|GPE1-BP|Gpe1bp|Ig/EBP	CCAAT/enhancer binding protein (C/EBP), gamma	9.98	9.02	5.39
chr5	92471561	92471961	KLF3	intron (NM_177270, intron 1 of 12)	271	NM_177270	NM_016912	Cdkl2	5330436L21Rik|AI505225|KKIAMRE|Kkm|MGC144031|MGC144032	cyclin-dependent kinase-like 2 (CDC2-related kinase)	9.98	8.8	4.76
chr2	165817901	165818301	KLF3|ΔDL|DBD	promoter-TSS (NM_008679)	-36	NM_008679	NM_008679	Ncoa3	2010305B15Rik|AW321064|Actr|Aib1|KAT13B|Rac3|Src3|Tram-1|Tram1|bHLHe42|p/Cip|pCip	nuclear receptor coactivator 3	9.97	9.83	7.27
chr15	38448941	38449341	KLF3|ΔDL	promoter-TSS (NM_001102458)	-120	NM_018745	NM_001102458	Azin1	1700085L02Rik|AI414949|Oazi|Oazin	antizyme inhibitor 1	9.97	9.09	6.15
chr8	112217084	112217484	KLF3	promoter-TSS (NM_028018)	-90	NM_028018	NM_028018	2400003C14Rik	AW536298|Ist1|mKIAA0174	RIKEN cDNA 2400003C14 gene	9.97	9.49	6.12
chr16	4586797	4587197	KLF3	Intergenic	-7716	NM_031184	NM_031184	Glis2	Gli5|Klf16|MGC36775|Nkl	GLIS family zinc finger 2	9.97	8.85	5.71
chr17	35978474	35978874	KLF3	intron (NM_001010833, intron 1 of 15)	231	NM_001010833	NM_001010833	Mdc1	6820401C03|AA413496|Nfbd1|mKIAA0170	mediator of DNA damage checkpoint 1	9.96	8.96	6.63
chr15	68090230	68090630	KLF3|ΔDL	promoter-TSS (NM_001145888)	-12	NM_198644	NM_001145888	Zfat	Gm922|MGC56951|Zfat1|Zfp406	zinc finger and AT hook domain containing	9.96	9.39	6.56
chr2	60527059	60527459	KLF3|ΔDL	intron (NM_001159564, intron 1 of 17)	-15509	NM_021359	NM_001159564	Itgb6	2210409C20Rik|4831415H04Rik	integrin beta 6	9.96	9.6	6.29
chr1	162965025	162965425	KLF3|ΔDL	promoter-TSS (NM_173424)	-72	NR_002840	NR_002840	Gas5	Gas-5|MGC6251	growth arrest specific 5	9.96	8.7	6.14
chr9	58147247	58147647	KLF3|ΔDL	intron (NM_010729, intron 1 of 6)	13572	NM_010729	NM_010729	Loxl1	Loxl|MGC106801	lysyl oxidase-like 1	9.96	9.2	6.09
chr19	6236108	6236508	KLF3|ΔDL	promoter-TSS (NM_198168)	-468	NM_198168	NM_198168	Ppp2r5b	B'beta|BC026670	protein phosphatase 2, regulatory subunit B (B56), beta isoform	9.96	10.1	5.78
chr4	132686202	132686602	KLF3|ΔDL	promoter-TSS (NM_153423)	-146	NM_153423	NM_153423	Wasf2	AW742646|D4Ertd13e|WAVE2	WAS protein family, member 2	9.96	9.74	5.59
chr7	112884886	112885286	KLF3	promoter-TSS (NM_001161724)	12	NM_025897	NM_025897	Rrp8	1500003O22Rik|2900001K19Rik|AW538116	ribosomal RNA processing 8, methyltransferase, homolog (yeast)	9.96	8.53	5.06
chr3	90408342	90408742	KLF3|ΔDL|DBD	intron (NM_011311, intron 1 of 2)	850	NM_011311	NM_011311	S100a4	18A2|42a|Capl|FSp1|Mts1|PeL98|metastasin|pk9a	S100 calcium binding protein A4	9.95	10.18	7.25
chr15	38400257	38400657	KLF3	Intergenic	48564	NM_001102458	NM_001102458	Azin1	1700085L02Rik|AI414949|Oazi|Oazin	antizyme inhibitor 1	9.95	8.35	5.93
chr9	114842892	114843292	KLF3|ΔDL	promoter-TSS (NM_175380)	13	NM_175380	NM_175380	Gpd1l	2210409H23Rik|D9Ertd660e	glycerol-3-phosphate dehydrogenase 1-like	9.95	8.72	4.65
chr19	7048631	7049031	KLF3	promoter-TSS (NM_008889)	-707	NM_008889	NM_008889	Ppp1r14b	AOM172|PHI-1|PLCB3N|Png	protein phosphatase 1, regulatory (inhibitor) subunit 14B	9.94	8.27	6.34
chr10	80630497	80630897	KLF3|ΔDL	promoter-TSS (NM_021501)	-232	NM_021501	NM_021501	Pias4	PIASY|Pias-gamma|Piasg	protein inhibitor of activated STAT 4	9.94	10.16	6.09
chr13	6192785	6193185	KLF3|ΔDL	Intergenic	332250	NM_011803	NM_011803	Klf6	AI448727|BCD1|C86813|CPBP|Copeb|FM2|FM6|Ierepo1|Ierepo3|R75280|Zf9	Kruppel-like factor 6	9.94	10.12	5.59
chr10	127986128	127986528	KLF3|ΔDL	promoter-TSS (NM_018860)	-104	NM_018860	NM_018860	Rpl41	1810055P16Rik|2210411K19Rik	ribosomal protein L41	9.93	9.8	6.89
chr2	25221052	25221452	KLF3	promoter-TSS (NM_001033293)	-106	NM_001033293	NM_001033293	Uap1l1	5730445F03Rik	UDP-N-acteylglucosamine pyrophosphorylase 1-like 1	9.93	8.08	6.57
chr12	35930857	35931257	ΔDL	Intergenic	-51488	NR_030449	NR_030449	Mir680-3	Mirn680-3	microRNA 680-3	9.93	9.99	5.2
chr2	31325389	31325789	KLF3|ΔDL|DBD	promoter-TSS (NM_007494)	-201	NM_007494	NM_007494	Ass1	AA408052|ASS|Ass-1|MGC103151|fold	argininosuccinate synthetase 1	9.92	9.32	8.13
chr11	120459687	120460087	KLF3|ΔDL	promoter-TSS (NM_011568)	41	NM_001038230	NM_001038230	Anapc11	1110011I19Rik|R75218	anaphase promoting complex subunit 11	9.92	9.62	6.68
chr6	135312671	135313071	KLF3|ΔDL	promoter-TSS (NM_010128)	-78	NM_010128	NM_010128	Emp1	I-8-09|TMP	epithelial membrane protein 1	9.92	9.73	6.48
chr8	70681096	70681496	KLF3|ΔDL	Intergenic	-119131	NM_028182	NM_028182	Sh2d4a	2210402M20Rik|SH2A	SH2 domain containing 4A	9.92	9.82	6.1
chr17	25893761	25894161	KLF3|ΔDL	Intergenic	-2689	NM_018857	NM_018857	Msln	MPF	mesothelin	9.92	9.43	5.67
chr8	34495786	34496186	KLF3	promoter-TSS (NM_011721)	13	NM_001122822	XM_003689430	Wrn	AI846146	Werner syndrome homolog (human)	9.92	7.19	4.69
chr5	118909090	118909490	KLF3|ΔDL	Intergenic	-101438	NM_172424	NM_172424	Med13l	2210413I17Rik|6330591G05Rik|9030618F05Rik|Thrap2|Trap240L|mKIAA1025	mediator complex subunit 13-like	9.91	9.61	6.96
chr11	70265639	70266039	KLF3	exon (NM_025397, exon 2 of 3)	406	NM_025397	NM_025397	Med11	1110030J09Rik|AI465144|AW545069|RP23-42P20.8	mediator of RNA polymerase II transcription, subunit 11 homolog (S. cerevisiae)	9.91	8.81	6.73
chr4	43970299	43970699	KLF3	promoter-TSS (NM_027450)	-75	NM_027450	NM_027450	Glipr2	5730414A08Rik|C77180|GAPR-1	GLI pathogenesis-related 2	9.91	7.1	4.36
chr1	169324022	169324422	KLF3|ΔDL	promoter-TSS (NM_025569)	-294	NM_025569	NM_025569	Mgst3	2010012L10Rik|2010306B17Rik|2700004G04Rik|AA516734|GST-III	microsomal glutathione S-transferase 3	9.9	9.13	6.96
chr16	34880508	34880908	KLF3|ΔDL	intron (NM_139300, intron 9 of 31)	58707	NR_040536	NR_040536	1700119H24Rik	-	RIKEN cDNA 1700119H24 gene	9.9	10.01	6.94
chr10	116588391	116588791	KLF3|ΔDL	Intergenic	-3061	NM_177798	NM_177798	Frs2	4732458E18|C330018A15Rik|Frs2alpha|SNT1	fibroblast growth factor receptor substrate 2	9.9	9.73	6.7
chr5	112310563	112310963	KLF3|ΔDL	Intergenic	-120015	NR_045833	NM_207252	E130006D01Rik	Gm16018|Gm681|OTTMUSG00000029083	RIKEN cDNA E130006D01 gene	9.9	9.92	5.97
chr8	86726367	86726767	KLF3|ΔDL	Intergenic	-5850	NR_029740	NR_029740	Mir23a	Mirn23a|mmu-mir-23a	microRNA 23a	9.9	8.77	5.91
chr15	88692344	88692744	KLF3|ΔDL	promoter-TSS (NM_145478)	-80	NM_145478	NM_145478	Pim3	BC026639|Kid1|MGC27707|MGC37517	proviral integration site 3	9.9	9.5	5.66
chr12	25336467	25336867	KLF3|ΔDL	intron (NM_178357, intron 1 of 3)	431	NM_178357	NM_178357	Klf11	9830142A17|D12Ertd427e|Tieg2|Tieg2b|Tieg3	Kruppel-like factor 11	9.9	8.75	5.58
chr19	4615640	4616040	KLF3	promoter-TSS (NM_153388)	-173	NM_153388	NM_153388	Lrfn4	BC023156|MGC36464|MGC36545|Salm3	leucine rich repeat and fibronectin type III domain containing 4	9.9	8.2	5.42
chr7	87948067	87948467	KLF3	promoter-TSS (NM_016721)	-50	NM_016721	NM_016721	Iqgap1	AA682088|D7Ertd237e|D7Ertd257e|mKIAA0051	IQ motif containing GTPase activating protein 1	9.9	8.22	3.58
chr3	138105690	138106090	KLF3|ΔDL|DBD	promoter-TSS (NM_007410)	-238	NM_007410	NM_007410	Adh5	Adh-5|Adh3|GSNOR	alcohol dehydrogenase 5 (class III), chi polypeptide	9.89	9.9	7.6
chr9	116292618	116293018	KLF3|ΔDL	Intergenic	-208337	NM_009371	NM_009371	Tgfbr2	1110020H15Rik|AU042018|DNIIR|RIIDN|TBR-II|TbetaR-II|TbetaRII	transforming growth factor, beta receptor II	9.89	9.9	5.61
chr10	59740137	59740537	KLF3|DBD	promoter-TSS (NM_001146122)	-39	NM_001146123	NM_001146120	Psap	AI037048|SGP-1	prosaposin	9.88	8.68	7.27
chr8	87266499	87266899	KLF3|ΔDL	intron (NM_010906, intron 2 of 8)	31569	NM_001081981	NM_001081981	Nfix	-	nuclear factor I/X	9.88	8.44	5.81
chr15	85898028	85898428	KLF3|ΔDL	intron (NM_001205353, intron 1 of 18)	9071	NM_001205353	NM_001205353	Gramd4	9930016O13	GRAM domain containing 4	9.88	9.11	5.36
chr4	147280319	147280719	KLF3|ΔDL	Intergenic	-1591	NM_133201	NM_133201	Mfn2	D630023P19Rik|Fzo	mitofusin 2	9.88	9.48	5.13
chr7	120656875	120657275	KLF3	promoter-TSS (NM_027379)	-301	NM_026143	NM_026143	Far1	2600011M19Rik|2900034E22Rik|3732409C05Rik|AI850429|Mlstd2	fatty acyl CoA reductase 1	9.88	8.59	5.1
chr11	29592740	29593140	KLF3	promoter-TSS (NM_194053)	42	NM_194052	NM_024226	Rtn4	1110020G17Rik|AA407876|AA409940|AA960376|ASY|C130026I10Rik|KIAA4153|NOGO|NSP-CL|NgA|Nogo-A|Nogo-B|Nogo-C|mKIAA0886|mKIAA4153	reticulon 4	9.87	8.24	5.95
chr17	17761870	17762270	KLF3	promoter-TSS (NM_172827)	-617	NM_172827	NM_172827	Lnpep	2010309L07Rik|4732490P18Rik|CAP|IRAP|PLAP|gp160|vp165	leucyl/cystinyl aminopeptidase	9.87	9.09	5.72
chr8	38025306	38025706	KLF3|ΔDL	Intergenic	-10010	NM_001194940	NM_178735	Dlc1	A730069N07Rik|Arhgap7|FLJ21120|HP|STARD12|dlc-1	deleted in liver cancer 1	9.87	10.09	4.97
chr19	5846475	5846875	KLF3	Intergenic	-1197	NR_003513	NR_003513	Neat1	2310043N10Rik|VINC	nuclear paraspeckle assembly transcript 1 (non-protein coding)	9.87	8.69	4.63
chr4	147412837	147413237	KLF3	promoter-TSS (NM_011929)	-149	NM_010840	NM_001161798	Mthfr	AI323986	5,10-methylenetetrahydrofolate reductase	9.87	9.06	3.82
chr3	151777869	151778269	KLF3|ΔDL	intron (NM_016867, intron 3 of 5)	50795	NM_016867	NM_016867	Gipc2	2200002N01Rik|AU021850|Semcap2	GIPC PDZ domain containing family, member 2	9.86	9.92	7.22
chr10	80631485	80631885	KLF3|ΔDL	Intergenic	-1220	NM_021501	NM_021501	Pias4	PIASY|Pias-gamma|Piasg	protein inhibitor of activated STAT 4	9.86	9.86	6.59
chr9	21124902	21125302	KLF3	promoter-TSS (NM_001199186)	-61	NM_001199186	NM_001199186	Slc44a2	1110028E10Rik|CTL2	solute carrier family 44, member 2	9.86	7.6	6.26
chr3	93359854	93360254	KLF3|ΔDL	intron (NM_009112, intron 1 of 2)	1015	NM_009112	XM_003689348	S100a10	42C|AA409961|AL024248|CAL12|CLP11|Cal1l|p10|p11	S100 calcium binding protein A10 (calpactin)	9.86	10	6
chr15	79635045	79635445	KLF3	promoter-TSS (NM_030689)	-106	NM_030689	NM_030689	Nptxr	1200009K17Rik|1700036C17Rik|5730406O18Rik|AI452369|AI785356|D15Bwg0580e|NPR|Npcd	neuronal pentraxin receptor	9.86	8.88	5.48
chr12	81361310	81361710	KLF3	promoter-TSS (NM_134156)	-152	NM_134156	NM_134156	Actn1	3110023F10Rik|Actn1a	actinin, alpha 1	9.86	8.59	5.45
chr10	80423840	80424240	KLF3|ΔDL	intron (NM_001038655, intron 2 of 3)	31204	NM_008655	NM_008655	Gadd45b	AI323528|Myd118	growth arrest and DNA-damage-inducible 45 beta	9.86	9.17	5.26
chr9	50576407	50576807	KLF3|ΔDL	promoter-TSS (NM_023483)	264	NM_198675	NM_198675	Fdxacb1	D630004A14Rik	ferredoxin-fold anticodon binding domain containing 1	9.86	9.25	5.11
chr12	52835810	52836210	KLF3|ΔDL|DBD	intron (NM_021710, intron 5 of 5)	-43109	NM_052973	NM_001172098	Strn3	Gs2na|SG2NA	striatin, calmodulin binding protein 3	9.85	9.74	7.49
chr15	103070550	103070950	KLF3|ΔDL	promoter-TSS (NR_002885)	-113	NR_002885	NR_002885	Gm10052	ENSMUSG00000058922|XM_001481145	heterogeneous nuclear ribonucleoprotein A1 pseudogene	9.85	10.21	7.33
chr17	13820741	13821141	KLF3	Intergenic	-73981	NR_045437	NR_045436	2700054A10Rik	-	RIKEN cDNA 2700054A10 gene	9.85	9.79	6.9
chr16	94747983	94748383	KLF3	promoter-TSS (NM_007834)	53	NM_007834	NM_007834	Dscr3	AW538125|Dcra|MGC5833	Down syndrome critical region gene 3	9.85	9.25	6.39
chr1	170475416	170475816	KLF3|ΔDL	Intergenic	-113227	NM_008783	NM_008783	Pbx1	2310056B04Rik|AI848790|AU015730|D230003C07Rik|Pbx-1	pre B cell leukemia homeobox 1	9.85	9.6	6.06
chr5	65827040	65827440	KLF3	promoter-TSS (NM_009466)	-159	NM_009466	NM_009466	Ugdh	Udpgdh	UDP-glucose dehydrogenase	9.85	8.88	5.9
chr17	35727375	35727775	KLF3|ΔDL	Intergenic	23145	NM_175148	NM_175148	2300002M23Rik	MGC130211|MGC130212|Stg|emprin	RIKEN cDNA 2300002M23 gene	9.85	9.71	5.72
chr17	88839675	88840075	KLF3	promoter-TSS (NM_180974)	-177	NM_180974	NM_180974	Foxn2	3230402J05Rik|6030465J18Rik|Fkh19|Foxn1|HTLF	forkhead box N2	9.85	8.15	5.41
chr4	147278810	147279210	KLF3|ΔDL	promoter-TSS (NM_133201)	-82	NM_133201	NM_133201	Mfn2	D630023P19Rik|Fzo	mitofusin 2	9.85	9.37	5.1
chr6	114918870	114919270	KLF3	Intergenic	-47300	NM_177683	NM_177683	Vgll4	BC048841|MGC54805|VGL-4	vestigial like 4 (Drosophila)	9.85	8.2	5.1
chr13	24892470	24892870	KLF3	promoter-TSS (NM_024473)	-856	NM_024473	NM_024473	BC005537	8030460C05Rik|C78201|MGC7474	cDNA sequence BC005537	9.84	9.63	7.11
chr17	56175897	56176297	KLF3|ΔDL	promoter-TSS (NM_013664)	-37	NM_001252471	NM_001252471	Sh3gl1	C77078|EEN|SH3P8|Sh3d2b	SH3-domain GRB2-like 1	9.84	9.15	6.26
chr8	126383231	126383631	KLF3	intron (NM_028536, intron 1 of 3)	678	NM_028536	NM_028536	1700054N08Rik	AI853424	RIKEN cDNA 1700054N08 gene	9.84	7.85	6.07
chr8	127777332	127777732	KLF3	intron (NM_174854, intron 12 of 12)	199437	NM_174854	NM_170596	Disc1	-	disrupted in schizophrenia 1	9.84	9.33	5.86
chr4	140616539	140616939	KLF3|ΔDL	promoter-TSS (NM_001145958)	-279	NM_001145958	NM_001145958	Crocc	KIAA0445	ciliary rootlet coiled-coil, rootletin	9.84	8.64	5.79
chr2	17978402	17978802	KLF3	intron (NM_010804, intron 1 of 22)	1738	NM_010804	NM_001252560	Mllt10	Af10|B130021D15Rik|D630001B22Rik|KIAA4140|mKIAA4140	myeloid/lymphoid or mixed-lineage leukemia (trithorax homolog, Drosophila); translocated to, 10	9.84	7.97	5.19
chr15	83294995	83295395	KLF3|ΔDL	promoter-TSS (NM_001159509)	-159	NM_001159509	NM_001159509	Pacsin2	AI197433	protein kinase C and casein kinase substrate in neurons 2	9.84	9.76	5.16
chr3	103708629	103709029	KLF3|ΔDL|DBD	intron (NM_008979, intron 18 of 20)	-9214	NM_172684	NM_172684	Rsbn1	C230004D03Rik|E330004N01|Rosbin|Rsbn|Rsbp|mKIAA3002	rosbin, round spermatid basic protein 1	9.83	10.57	7.94
chr9	69291016	69291416	KLF3	Intergenic	-10274	NM_007585	NM_007585	Anxa2	AW215814|Cal1h	annexin A2	9.83	9.56	6.84
chr4	154547577	154547977	KLF3|ΔDL	intron (NM_011385, intron 1 of 6)	48867	NM_011385	NM_011385	Ski	2310012I02Rik|2610001A11Rik|AA062172|AA589460|BC004088|MGC8300	ski sarcoma viral oncogene homolog (avian)	9.83	9.75	6.81
chr17	74926970	74927370	KLF3	promoter-TSS (NM_007566)	-465	NM_007566	NM_007566	Birc6	A430032G04Rik|A430040A19Rik|AA501170|Bruce|D630005A10Rik|mKIAA1289	baculoviral IAP repeat-containing 6	9.83	8.1	6.43
chr1	177622754	177623154	KLF3	promoter-TSS (NM_010098)	-233	NM_010098	NM_010098	Opn3	ERO|Ecpn|MGC124138|panopsin	opsin 3	9.83	7.28	5.74
chr10	76721711	76722111	KLF3	promoter-TSS (NR_026944)	57	NR_026944	NR_026944	Gm10941	ENSMUSG00000078444	predicted gene 10941	9.83	8.97	5.69
chr15	76063327	76063727	KLF3|ΔDL	3' UTR (NM_001163575, exon 11 of 11)	-1719	NM_011117	NM_001163540	Plec	AA591047|AU042537|EBS1|PCN|PLTN|Plec1	plectin	9.83	9.42	5.58
chr8	129063442	129063842	KLF3	Intergenic	53694	NM_001164598	NM_001164598	Irf2bp2	E130305N23Rik	interferon regulatory factor 2 binding protein 2	9.83	9.45	5.39
chr6	117857566	117857966	KLF3	promoter-TSS (NM_001166428)	-56	NM_001166428	NM_001166427	Hnrnpf	4833420I20Rik|AA407306|Hnrpf|MGC101981|MGC36971	heterogeneous nuclear ribonucleoprotein F	9.83	8.14	5.31
chr4	3865683	3866083	KLF3|ΔDL	promoter-TSS (NM_019969)	-152	NM_001190323	NM_001190322	Chchd7	1810049H20Rik	coiled-coil-helix-coiled-coil-helix domain containing 7	9.83	8.8	4.76
chr11	121313020	121313420	KLF3|ΔDL	promoter-TSS (NM_029878)	-43	NM_029878	NM_029878	Tbcd	2310057L06Rik|A030005L14Rik|mKIAA0988	tubulin-specific chaperone d	9.82	9.98	7.13
chr11	70265156	70265556	KLF3|ΔDL	promoter-TSS (NM_025397)	-77	NM_025397	NM_025397	Med11	1110030J09Rik|AI465144|AW545069|RP23-42P20.8	mediator of RNA polymerase II transcription, subunit 11 homolog (S. cerevisiae)	9.82	9.8	6.27
chr1	134189115	134189515	KLF3	Intergenic	-5888	NM_144810	NM_144810	Klhdc8a	A630065K24Rik|MGC19056	kelch domain containing 8A	9.82	9.44	6.01
chr12	52822879	52823279	KLF3|ΔDL	intron (NM_021710, intron 3 of 5)	-30178	NM_052973	NM_001172098	Strn3	Gs2na|SG2NA	striatin, calmodulin binding protein 3	9.82	9.78	5.4
chr1	74634594	74634994	KLF3|ΔDL	promoter-TSS (NM_029888)	-141	NM_025784	NM_025784	Bcs1l	9130022O19Rik	BCS1-like (yeast)	9.82	9.84	5.11
chr10	75700043	75700443	KLF3|ΔDL|DBD	intron (NM_001077638, intron 1 of 10)	367	NM_001077638	NM_001077638	Prmt2	AI504737|Hrmt1l1|MGC148245|MGC148246	protein arginine N-methyltransferase 2	9.81	9.32	7.6
chr10	127973294	127973694	KLF3|ΔDL	Intergenic	-10579	NM_011843	NM_011843	Esyt1	Fam62a|Mbc2|vp115	extended synaptotagmin-like protein 1	9.81	10.5	7.45
chr15	100241455	100241855	KLF3|ΔDL	intron (NM_001146161, intron 2 of 15)	11831	NM_001146161	NM_001146161	Slc11a2	DCT1|DMT1|Nramp2|mk|van	solute carrier family 11 (proton-coupled divalent metal ion transporters), member 2	9.81	9.19	7.26
chr19	36483897	36484297	KLF3	intron (NM_029508, intron 1 of 8)	30540	NM_029508	NM_029508	Pcgf5	0610009F02Rik|1110054A01Rik|5830406C17Rik|5830443C21Rik|9530023M17Rik|AI324127	polycomb group ring finger 5	9.81	7.92	6.08
chr4	108952629	108953029	KLF3	promoter-TSS (NM_007943)	-51	NM_007943	NM_001159964	Eps15	2410112D09Rik	epidermal growth factor receptor pathway substrate 15	9.81	7.34	5.92
chr15	25551843	25552243	KLF3	promoter-TSS (NM_019472)	-262	NM_019472	NM_019472	Myo10	AW048724|D15Ertd600e|mKIAA0799	myosin X	9.81	8.3	5.88
chr2	25838734	25839134	KLF3	promoter-TSS (NM_001115076)	-132	NM_001115076	NM_001115076	Camsap1	9530003A05Rik|C77823|PRO2405	calmodulin regulated spectrin-associated protein 1	9.81	7.29	3.9
chr8	19784411	19784811	KLF3|ΔDL	Intergenic	55035	NM_001039553	NM_001039553	4930467E23Rik	ENSMUSG00000074453|OTTMUSG00000018948|TSAP	RIKEN cDNA 4930467E23 gene	9.8	9.93	7.9
chr1	74443909	74444309	KLF3|ΔDL	TTS (NM_153088)	3225	NR_029743	NR_029743	Mir26b	Mirn26b|mmu-mir-26b	microRNA 26b	9.8	8.96	7.18
chr13	24892741	24893141	ΔDL	promoter-TSS (NM_024473)	-585	NM_024473	NM_024473	BC005537	8030460C05Rik|C78201|MGC7474	cDNA sequence BC005537	9.8	10.1	6.54
chr16	38712985	38713385	KLF3|ΔDL	promoter-TSS (NM_020260)	-37	NM_020260	NM_020260	Arhgap31	5830477L08Rik|AU041750|Cdgap|D330026I07Rik	Rho GTPase activating protein 31	9.8	7.81	6.02
chr5	110877490	110877890	KLF3	promoter-TSS (NM_001142642)	-168	NM_001142642	NM_001142642	Fbrsl1	2410025L10Rik|AI467568|Gm1049|mKIAA1545	fibrosin-like 1	9.8	8.19	5.88
chr3	61168212	61168612	KLF3|ΔDL	promoter-TSS (NM_028712)	-17	NM_028712	NM_028712	Rap2b	4021402C18Rik|AA408554	RAP2B, member of RAS oncogene family	9.8	8.84	5.87
chr19	42203545	42203945	KLF3	promoter-TSS (NM_027106)	-262	NM_027106	NM_027106	Avpi1	2310008N12Rik|AA410041|VIT32|esu|mVIT32	arginine vasopressin-induced 1	9.8	8.99	5.26
chr8	11009406	11009806	KLF3|ΔDL	intron (NR_046017, intron 1 of 4)	-1176	NM_001081212	NM_001081212	Irs2	Irs-2	insulin receptor substrate 2	9.8	8.65	4.53
chr2	13496528	13496928	KLF3	intron (NM_011701, intron 1 of 8)	790	NM_011701	NM_011701	Vim	MGC102095	vimentin	9.79	9.14	6.82
chr9	67056218	67056618	KLF3|ΔDL	Intergenic	28115	NR_029576	NR_029576	Mir190	Mirn190|mir-190|mmu-mir-190	microRNA 190	9.79	9.79	6.47
chr3	97462016	97462416	KLF3|ΔDL	promoter-TSS (NM_182997)	81	NM_182997	NM_182997	Prkab2	5730553K21Rik|AW049591|BB124140	protein kinase, AMP-activated, beta 2 non-catalytic subunit	9.79	9.91	6.45
chr1	89447565	89447965	KLF3|ΔDL	intron (NM_001111314, intron 1 of 14)	22680	NM_001111314	NM_001111314	Ngef	Tims2|ephexin	neuronal guanine nucleotide exchange factor	9.79	9.36	6.44
chr11	93829531	93829931	KLF3|ΔDL	5' UTR (NM_008704, exon 1 of 5)	104	NM_008704	NM_008704	Nme1	AL024257|NDPK-A|NM23-M1|NM23A	NME/NM23 nucleoside diphosphate kinase 1	9.79	9.81	6.25
chr9	69305794	69306194	ΔDL	intron (NM_007585, intron 1 of 12)	1243	NR_037296	NR_037296	Mir3109	mmu-mir-3109	microRNA 3109	9.79	9.6	6.16
chr9	107489793	107490193	KLF3|ΔDL	promoter-TSS (NM_025903)	-56	NM_025903	NM_025903	Ifrd2	1810034A24Rik|AA470234|AI838527|SKMc15	interferon-related developmental regulator 2	9.79	10.01	6.11
chr15	75446801	75447201	KLF3|ΔDL	promoter-TSS (NM_011759)	-114	NM_001044718	NM_001044718	Zfp41	CTfin92|Zfp-41	zinc finger protein 41	9.79	9.25	6.1
chr8	94325665	94326065	KLF3|ΔDL	promoter-TSS (NM_008393)	-312	NM_008393	NM_001253822	Irx3	AI894186	Iroquois related homeobox 3 (Drosophila)	9.79	8.64	6.02
chr19	57733118	57733518	KLF3	intron (NM_181415, intron 9 of 28)	47794	NM_181415	NM_181415	Atrnl1	AI504415|AW555641|Alp|Atrnl|Atrnlp	attractin like 1	9.79	7.97	5.64
chr9	65044454	65044854	KLF3|ΔDL	Intergenic	-17843	NM_177460	NM_177460	Parp16	BC055447|C79952|MGC65335|PARP-16	poly (ADP-ribose) polymerase family, member 16	9.78	10.07	7.14
chr3	145316267	145316667	KLF3|ΔDL	Intergenic	-3518	NM_010516	NM_010516	Cyr61	AI325051|CCN1|Igfbp10	cysteine rich protein 61	9.78	8.82	6.47
chr17	27175263	27175663	KLF3	Intergenic	9259	NM_027544	NM_001251881	Ggnbp1	0610031G08Rik|mdf	gametogenetin binding protein 1	9.78	8.41	6.44
chr16	29915290	29915690	ΔDL	Intergenic	63720	NR_037689	NM_001033403	Gm1968	-	predicted gene 1968	9.78	9.02	6.31
chr3	136905800	136906200	KLF3|ΔDL	Intergenic	-98042	NM_001163522	NM_001163522	Emcn	0610012K22Rik|AI315669|Muc14	endomucin	9.78	10.3	5.99
chr16	11024985	11025385	KLF3|ΔDL	Intergenic	16194	NR_040518	NR_040518	Gm4262	-	predicted gene 4262	9.77	9.08	6.87
chr2	166612112	166612512	KLF3|ΔDL	Intergenic	-6955	NM_023815	NM_023815	Trp53rk	2810408M09Rik|4933401B08Rik|5630401H01Rik|MGC2882|Nori-2|PRPK|Tp53rk|Trp53tk|mNori-2p	transformation related protein 53 regulating kinase	9.77	9.37	6.58
chr11	117710326	117710726	KLF3|ΔDL	promoter-TSS (NM_009689)	-25	NM_001012273	NM_001012273	Birc5	AAC-11|Api4|TIAP|survivin40	baculoviral IAP repeat-containing 5	9.77	9.16	5.97
chr10	80165193	80165593	KLF3|ΔDL	promoter-TSS (NM_027829)	-45	NM_027829	NM_027829	Izumo4	9030607L17Rik|AI550407	IZUMO family member 4	9.77	8.89	5.83
chr8	74134652	74135052	KLF3	promoter-TSS (NM_146211)	-71	NM_146211	NM_146211	Glt25d1	2810024B22Rik|MGC38524	glycosyltransferase 25 domain containing 1	9.77	9.97	5.71
chr17	63232269	63232669	KLF3|ΔDL	Intergenic	-1803	NM_010109	NM_010109	Efna5	AL-1|AV158822|EFL-5|Ephrin-A5|Epl7|LERK-7|RAGS	ephrin A5	9.77	8.7	4.69
chr4	143002348	143002748	KLF3|ΔDL|DBD	5' UTR (NM_172877, exon 1 of 5)	219	NM_172877	NM_172877	Pramef8	4732496O08Rik|AU023234	PRAME family member 8	9.76	10.29	8.18
chr5	149209990	149210390	KLF3|ΔDL|DBD	intron (NM_007513, intron 1 of 12)	1290	NM_007513	NM_007513	Slc7a1	4831426K01Rik|AI447493|Atrc-1|Atrc1|Cat1|Rec-1|Rev-1|mCAT-1	solute carrier family 7 (cationic amino acid transporter, y+ system), member 1	9.76	9.36	7.01
chr9	69315183	69315583	KLF3	intron (NM_007585, intron 3 of 12)	10632	NR_037296	NR_037296	Mir3109	mmu-mir-3109	microRNA 3109	9.76	8.78	6.28
chr10	6372537	6372937	KLF3	intron (NM_172308, intron 1 of 27)	729	NM_001170786	NM_001170785	Mthfd1l	2410004L15Rik|AI647056|Fthfsdc1	methylenetetrahydrofolate dehydrogenase (NADP+ dependent) 1-like	9.76	8.52	6.21
chr9	69302083	69302483	DBD	intron (NM_007585, intron 1 of 12)	793	NM_007585	NM_007585	Anxa2	AW215814|Cal1h	annexin A2	9.75	9.74	8.18
chr1	138976137	138976537	KLF3	Intergenic	-119312	NM_030676	NM_001159769	Nr5a2	AU020803|D1Ertd308e|Ftf|LRH-1	nuclear receptor subfamily 5, group A, member 2	9.75	9.23	5.65
chr10	79612153	79612553	KLF3	intron (NM_021565, intron 1 of 8)	1318	NM_021565	NM_021565	Midn	3000003C15Rik	midnolin	9.75	9.16	5.42
chr8	87186569	87186969	KLF3|ΔDL	promoter-TSS (NM_010499)	-18	NM_010499	NM_010499	Ier2	AI317238|Ch1|Pip92	immediate early response 2	9.74	9.45	7.17
chr5	107866697	107867097	KLF3|ΔDL	promoter-TSS (NM_001255991)	-119	NM_001255991	NM_001255991	Btbd8	EG627196|Gm16115|OTTMUSG00000030610	BTB (POZ) domain containing 8	9.74	9.26	7.13
chr16	24364270	24364670	KLF3|ΔDL	Intergenic	-28966	NM_178665	NM_001145952	Lpp	9430020K16Rik|AA959454|AU024130|B130055L10Rik|C79715|D630048H16	LIM domain containing preferred translocation partner in lipoma	9.74	9.88	6.62
chr11	100831808	100832208	KLF3	promoter-TSS (NM_008986)	-77	NM_008986	NM_008986	Ptrf	2310075E07Rik|AW546441|Cav-p60|Cavin|MGC118550	polymerase I and transcript release factor	9.74	8.16	5.9
chr4	19655468	19655868	KLF3|ΔDL	Intergenic	-19528	NM_177327	NM_177327	Wwp1	8030445B08Rik|AIP5|SDRP1|Tiul1	WW domain containing E3 ubiquitin protein ligase 1	9.74	9.74	5.22
chr5	20207770	20208170	KLF3	3' UTR (NM_001170745, exon 21 of 21)	179972	NM_172992	NM_172992	Phtf2	1110054G21Rik|9530062N20Rik|AI447096|C77923	putative homeodomain transcription factor 2	9.74	8.42	5.15
chr15	81296456	81296856	KLF3	promoter-TSS (NM_019712)	-90	NM_019712	NM_019712	Rbx1	1500002P15Rik|AA517855|ROC1	ring-box 1	9.74	8.65	4.21
chr2	172845399	172845799	KLF3|ΔDL	Intergenic	-1804	NM_019547	NM_019547	Rbm38	Rnpc1|Seb4|Seb4l	RNA binding motif protein 38	9.73	8.57	6.49
chr15	38174746	38175146	KLF3|ΔDL	Intergenic	25988	NM_008757	NM_008757	Odf1	-	outer dense fiber of sperm tails 1	9.73	10.33	5.99
chr9	109777758	109778158	KLF3|ΔDL	promoter-TSS (NM_007658)	-125	NM_007658	NM_007658	Cdc25a	D9Ertd393e	cell division cycle 25 homolog A (S. pombe)	9.73	9.67	5.04
chr10	126776190	126776590	KLF3|ΔDL	intron (NM_010296, intron 2 of 12)	2245	NM_010296	NM_010296	Gli1	AV235269|Zfp-5|Zfp5	GLI-Kruppel family member GLI1	9.73	9.43	4.55
chr19	9064562	9064962	KLF3	intron (NM_001039959, intron 1 of 5)	988	NM_001039959	NM_175108	Ahnak	1110004P15Rik|2310047C17Rik|AA589382|AV091586|DY6	AHNAK nucleoprotein (desmoyokin)	9.73	8.73	3.59
chr17	44904418	44904818	KLF3|ΔDL	intron (NM_009820, intron 2 of 8)	-9502	NM_178652	NM_178652	Supt3h	2310066G22Rik|AI315192|SPT3|SPT3L	suppressor of Ty 3 homolog (S. cerevisiae)	9.72	9.23	6.35
chr16	90810591	90810991	KLF3	promoter-TSS (NM_029497)	-133	NM_029497	NM_029497	Urb1	4921511H13Rik|5730405K23Rik|AA670781|AI645590|KIAA0539|mKIAA0539	URB1 ribosome biogenesis 1 homolog (S. cerevisiae)	9.72	8.21	6.35
chr8	131209355	131209755	KLF3	promoter-TSS (NM_010578)	1	NM_010578	NM_010578	Itgb1	4633401G24Rik|AA409975|AA960159|CD29|ENSMUSG00000051907|Fnrb|Gm9863|gpIIa	integrin beta 1 (fibronectin receptor beta)	9.72	7.95	6.23
chr19	46077747	46078147	KLF3|ΔDL	promoter-TSS (NM_176785)	-21	NM_176785	NM_176785	Hps6	5330434M19Rik|BLOC2|MGC31055|ru	Hermansky-Pudlak syndrome 6	9.72	7.91	6.23
chr9	44542258	44542658	KLF3	intron (NM_153537, intron 1 of 21)	823	NM_153537	NM_153537	Phldb1	AU041016|D330037A14Rik|Ll5a|MGC32394	pleckstrin homology-like domain, family B, member 1	9.72	8.19	6.04
chr17	24388153	24388553	KLF3|ΔDL	promoter-TSS (NM_007634)	1	NM_007634	NM_007634	Ccnf	CycF|Fbxo1	cyclin F	9.72	9.68	5.91
chr5	125946112	125946512	KLF3|ΔDL	Intergenic	-9931	NM_030210	NM_030210	Aacs	2210408B16Rik|SUR5	acetoacetyl-CoA synthetase	9.72	9.53	5.9
chr9	63870093	63870493	KLF3	promoter-TSS (NM_008542)	-427	NM_008542	NM_008542	Smad6	Madh6	MAD homolog 6 (Drosophila)	9.72	8.3	5.29
chr1	174431134	174431534	KLF3	intron (NM_178598, intron 1 of 4)	957	NM_178598	NM_178598	Tagln2	2700094C18Rik|KIAA0120|SM22beta|Sm22B|Sm22a	transgelin 2	9.72	8.75	4.27
chr6	135200321	135200721	KLF3|ΔDL|DBD	intron (NM_001080553, intron 1 of 5)	-2619	NM_001080552	NM_001080552	Gsg1	-	germ cell-specific gene 1	9.71	9.64	7.12
chr16	17619227	17619627	KLF3|DBD	promoter-TSS (NM_001164609)	-20	NM_001164610	NM_001164609	Smpd4	4122402O22Rik|mKIAA1418	sphingomyelin phosphodiesterase 4	9.71	9.45	7.07
chr10	41997308	41997708	KLF3|ΔDL	promoter-TSS (NM_019740)	-960	NM_019740	NM_019740	Foxo3	1110048B16Rik|2010203A17Rik|C76856|FKHRL1|Fkhr2|Foxo3a	forkhead box O3	9.71	9.67	6.88
chr5	122286883	122287283	KLF3|ΔDL	promoter-TSS (NM_008507)	-273	NM_008507	NM_008507	Sh2b3	AI429800|Lnk	SH2B adaptor protein 3	9.71	8.52	6.39
chr8	113445291	113445691	KLF3|ΔDL	intron (NM_009179, intron 1 of 6)	1726	NM_009179	NM_009179	St3gal2	AI429591|AW822065|ST3GalII|Siat5	ST3 beta-galactoside alpha-2,3-sialyltransferase 2	9.71	8.55	6.05
chr8	75877455	75877855	KLF3	Intergenic	-1200	NM_010687	NM_010687	Large	BPFD#36|Gyltl1a|Mbp-1|Mbp1|enr|fg|froggy|mKIAA0609|myd	like-glycosyltransferase	9.71	8.69	5.94
chr8	63111343	63111743	KLF3|ΔDL	promoter-TSS (NM_027756)	-114	NM_027756	NM_001177881	Mfap3l	4933428A15Rik|5430405D20Rik|AI461995|AW125052|NYD-sp9|mKIAA0626	microfibrillar-associated protein 3-like	9.71	8.47	5.54
chr9	63870577	63870977	KLF3	promoter-TSS (NM_008542)	-911	NM_008542	NM_008542	Smad6	Madh6	MAD homolog 6 (Drosophila)	9.71	8.4	5.4
chr12	117519387	117519787	KLF3	promoter-TSS (NM_028731)	-108	NM_028731	NM_028731	Esyt2	2410017M09Rik|4921504I16Rik|CHR2SYT|D12Ertd551e|Fam62b|KIAA1228	extended synaptotagmin-like protein 2	9.71	9.15	5.12
chr19	5724525	5724925	KLF3	intron (NM_001114595, intron 1 of 17)	1592	NM_001114595	NM_001114595	Ehbp1l1	G430002G23Rik	EH domain binding protein 1-like 1	9.71	8.42	5.01
chr2	132078249	132078649	KLF3|ΔDL	intron (NM_011045, intron 1 of 5)	467	NM_011045	NM_011045	Pcna	-	proliferating cell nuclear antigen	9.71	8.93	4.56
chr5	100407999	100408399	KLF3|ΔDL	promoter-TSS (NM_001077265)	-242	NM_001077265	NM_001077265	Hnrnpd	Auf1|C230004L04|Hnrpd	heterogeneous nuclear ribonucleoprotein D	9.71	8.85	3.93
chr11	20012842	20013242	KLF3|ΔDL	promoter-TSS (NM_146243)	-88	NM_146243	NM_146243	Actr2	4921510D23Rik|AA409782|Arp2|D6Ertd746e|MGC36604	ARP2 actin-related protein 2 homolog (yeast)	9.7	8.92	6.31
chr4	134024834	134025234	KLF3|ΔDL	intron (NM_019641, intron 1 of 4)	799	NM_019641	NM_019641	Stmn1	19k|Lag|Lap18|Op18|P18|P19|Pig|Pp17|Pp18|Pp19|Pr22|Smn	stathmin 1	9.7	9.27	6.23
chr10	79502417	79502817	KLF3|ΔDL	promoter-TSS (NM_025554)	-213	NM_025554	NM_025554	Polr2e	2410021N14Rik|25kDa|AW208866|RPB5|XAP4	polymerase (RNA) II (DNA directed) polypeptide E	9.7	9.79	6.12
chr14	103498805	103499205	KLF3|ΔDL	promoter-TSS (NM_015822)	-279	NM_015822	NM_015822	Fbxl3	AU041772|AW212966|FBK|Fbl3a|Fbxl3a|Ovtm	F-box and leucine-rich repeat protein 3	9.7	8.72	5.94
chr4	116666896	116667296	KLF3|ΔDL	promoter-TSS (NM_175244)	-116	NM_009478	NM_009478	Urod	AI323803|Uro-d	uroporphyrinogen decarboxylase	9.7	9.81	5.32
chr5	32761198	32761598	KLF3	promoter-TSS (NM_172707)	55	NM_172707	NM_172707	Ppp1cb	1200010B19	protein phosphatase 1, catalytic subunit, beta isoform	9.7	8.01	5.19
chr5	67009856	67010256	KLF3	promoter-TSS (NM_009686)	0	NM_001201415	NM_009686	Apbb2	2310007D03Rik|FE65L1|Rirl1|TR2L|Zfra	amyloid beta (A4) precursor protein-binding, family B, member 2	9.7	7.98	4.52
chr10	80846909	80847309	KLF3|ΔDL	promoter-TSS (NM_133964)	-64	NM_133964	NM_133964	Dohh	1110033C18Rik|AI585913|AL022869|Hlrc1	deoxyhypusine hydroxylase/monooxygenase	9.69	9.84	6.81
chr19	57347735	57348135	KLF3|ΔDL	promoter-TSS (NR_045319)	-515	NR_045319	NR_045319	4930449E18Rik	-	RIKEN cDNA 4930449E18 gene	9.69	9.55	6.43
chr5	23900451	23900851	KLF3|ΔDL	intron (NM_029020, intron 1 of 15)	677	NM_029020	NM_029020	Abcb8	4833412N02Rik|AA409895	ATP-binding cassette, sub-family B (MDR/TAP), member 8	9.69	10.06	6.4
chr9	102874935	102875335	KLF3|ΔDL	Intergenic	-35684	NM_033314	NM_033314	Slco2a1	2310021C19Rik|Pgt|Slc21a2|mPgt	solute carrier organic anion transporter family, member 2a1	9.69	10.33	6.35
chr10	127104706	127105106	KLF3|ΔDL	intron (NR_045171, intron 1 of 1)	727	NR_045171	NR_045171	1700012D01Rik	-	RIKEN cDNA 1700012D01 gene	9.69	9.38	6.34
chr5	139676233	139676633	KLF3	promoter-TSS (NM_001256115)	-158	NM_001256115	NM_001256115	Sun1	4632417G13Rik|5730434D03Rik|KIAA0810|Unc84a|mKIAA0810	Sad1 and UNC84 domain containing 1	9.69	8.05	5.7
chr11	69230908	69231308	KLF3|ΔDL	Intergenic	-3931	NM_001017426	NM_001017426	Kdm6b	1700064E03Rik|BC038313|Jmjd3|KIAA0346|mKIAA0346	KDM1 lysine (K)-specific demethylase 6B	9.69	9.31	5.34
chr5	143682451	143682851	KLF3	Intergenic	-14248	NM_007393	NM_007393	Actb	Actx|E430023M04Rik|beta-actin	actin, beta	9.69	8.85	5.18
chr7	90014552	90014952	KLF3	Intergenic	-1091	NM_175366	NM_175366	Mex3b	4931439A04Rik|M-04814|Rkhd3|mKIAA2009	mex3 homolog B (C. elegans)	9.69	7.72	4.76
chr1	34067827	34068227	KLF3|ΔDL|DBD	promoter-TSS (NM_133833)	-643	NM_133833	NM_133833	Dst	2310001O04Rik|A830042E19Rik|AW554249|BP230|BPAG1-n|Bpag|Bpag1|Macf2|ah|athetoid|dt|mKIAA0728|nmf203|nmf339	dystonin	9.68	9.87	8.53
chr4	134323775	134324175	KLF3	promoter-TSS (NM_145554)	-56	NM_145554	NM_145554	Ldlrap1	AA691260|ARH2|Arh|Arh1|FHCB1|FHCB2	low density lipoprotein receptor adaptor protein 1	9.68	8.03	6.2
chr1	23278096	23278496	KLF3|ΔDL	promoter-TSS (NR_029533)	-812	NR_029533	NR_029533	Mir30a	Mirn30a|mmu-mir-30a	microRNA 30a	9.68	10.2	6.18
chr10	4540232	4540632	KLF3	promoter-TSS (NM_025995)	-644	NM_025995	NM_025995	Fbxo5	2510044I10Rik|C85305|Emi1|Fbxo31	F-box protein 5	9.68	8.89	6.09
chr8	82163082	82163482	KLF3	promoter-TSS (NM_001081164)	-293	NM_001256033	NM_001081164	Otud4	4930431L18Rik|AI449692|D8Ertd69e|mKIAA1046	OTU domain containing 4	9.68	8.53	6
chr16	90885929	90886329	KLF3|ΔDL	intron (NM_027627, intron 4 of 6)	48965	NM_026502	NM_026502	1110004E09Rik	-	RIKEN cDNA 1110004E09 gene	9.68	9.2	5.68
chr12	86434907	86435307	KLF3	exon (NM_175198, exon 2 of 5)	12274	NM_175198	NM_175198	Prox2	1700058C01Rik	prospero homeobox 2	9.68	8.72	5.38
chr10	80164809	80165209	KLF3	promoter-TSS (NM_027829)	-429	NM_027829	NM_027829	Izumo4	9030607L17Rik|AI550407	IZUMO family member 4	9.68	9.23	5.26
chr12	17006712	17007112	KLF3	promoter-TSS (NM_001161111)	12	NM_172574	NM_001161111	Pqlc3	C78076|E030024M05Rik	PQ loop repeat containing	9.68	8.87	4.77
chr12	96932056	96932456	KLF3|ΔDL	intron (NM_201518, intron 1 of 1)	1820	NM_201518	NM_201518	Flrt2	KIAA0405	fibronectin leucine rich transmembrane protein 2	9.68	9.22	4.27
chr9	59501141	59501541	KLF3|ΔDL	Intergenic	-2834	NM_011099	NM_001253883	Pkm	AA414905|AL024370|AL024424|Pk-2|Pk-3|Pk3|Pkm2	pyruvate kinase, muscle	9.67	9.72	7.02
chr17	84485055	84485455	KLF3	non-coding (NR_045458, exon 4 of 6)	7255	NR_045458	NR_045458	4933433H22Rik	-	RIKEN cDNA 4933433H22 gene	9.67	8.73	6.83
chr5	135164528	135164928	KLF3	promoter-TSS (NM_010717)	-268	NM_010717	NM_010717	Limk1	-	LIM-domain containing, protein kinase	9.67	8.37	6.62
chr3	27555728	27556128	KLF3|ΔDL	intron (NM_173182, intron 1 of 25)	53433	NM_173182	NM_173182	Fndc3b	1600019O04Rik|AW550168|Fad104|KIAA4164|mKIAA4164	fibronectin type III domain containing 3B	9.67	9.77	6.59
chr3	93360579	93360979	KLF3|ΔDL	intron (NM_009112, intron 1 of 2)	1740	NM_009112	XM_003689348	S100a10	42C|AA409961|AL024248|CAL12|CLP11|Cal1l|p10|p11	S100 calcium binding protein A10 (calpactin)	9.67	9.65	6.35
chr11	69804349	69804749	KLF3|ΔDL	promoter-TSS (NM_019749)	-323	NM_019749	NM_019749	Gabarap	-	gamma-aminobutyric acid receptor associated protein	9.67	9.45	6.34
chr10	41284877	41285277	KLF3|ΔDL	intron (NM_001177571, intron 7 of 17)	-2745	NR_045341	NR_045341	5730435O14Rik	-	RIKEN cDNA 5730435O14 gene	9.67	9.86	5.98
chr4	108874736	108875136	KLF3	promoter-TSS (NM_133885)	-59	NM_133885	NM_001134791	Osbpl9	2600011I06Rik|AU015843|MGC30367|MGC38458|Orp-9	oxysterol binding protein-like 9	9.67	7.44	5.78
chr11	100181574	100181974	KLF3|ΔDL	intron (NM_011508, intron 1 of 3)	464	NM_011508	NM_011508	Eif1	MGC101938|MGC6503|Sui1-rs1	eukaryotic translation initiation factor 1	9.67	8.79	5.03
chr13	34094478	34094878	KLF3|ΔDL	promoter-TSS (NM_009068)	-15	NM_001243192	NM_001164117	Serpinb6a	4930482L21Rik|D330015H01Rik|PI-6|Serpinb6|Spi3|ovalbumin	serine (or cysteine) peptidase inhibitor, clade B, member 6a	9.67	8.47	3.91
chr17	57199849	57200249	KLF3|ΔDL|DBD	promoter-TSS (NM_025877)	-763	NM_025877	NM_025877	Slc25a23	2310067G05Rik	solute carrier family 25 (mitochondrial carrier; phosphate carrier), member 23	9.66	9.06	8.51
chr16	65815023	65815423	KLF3	promoter-TSS (NM_028572)	-655	NM_028572	NM_028572	Vgll3	1700110N18Rik|4832416J22|C80713|Vgl-3|Vito-2	vestigial like 3 (Drosophila)	9.66	8.12	7.14
chr11	101033212	101033612	KLF3|ΔDL	promoter-TSS (NM_146030)	-796	NM_146030	NM_146030	Plekhh3	BC020025|MGC27854	pleckstrin homology domain containing, family H (with MyTH4 domain) member 3	9.66	9.51	7.05
chr9	70504963	70505363	KLF3|ΔDL	promoter-TSS (NM_172772)	-182	NM_172772	NM_172772	Fam63b	AI465301|B230380D07Rik|KIAA1164|mKIAA1164	family with sequence similarity 63, member B	9.66	8.42	6.86
chr15	102455291	102455691	KLF3|ΔDL	intron (NM_146065, intron 1 of 10)	361	NM_146065	NM_146065	Atf7	1110012F10Rik|9430065F09Rik|AI549878|C130020M04Rik|MGC31554	activating transcription factor 7	9.66	9.39	6.65
chr17	78800998	78801398	KLF3|ΔDL	intron (NM_199448, intron 4 of 7)	16245	NM_199448	NM_199448	Fez2	9030616F16|D17Ertd315e	fasciculation and elongation protein zeta 2 (zygin II)	9.66	9.3	6.49
chr5	114222547	114222947	KLF3|ΔDL	promoter-TSS (NM_025526)	-74	NM_025526	NM_025526	Iscu	2310020H20Rik|AA407971|Nifu|Nifun	IscU iron-sulfur cluster scaffold homolog (E. coli)	9.66	9.43	6.27
chr5	130292882	130293282	KLF3|ΔDL	promoter-TSS (NM_009838)	47	NM_133900	NM_133900	Psph	AI480570|PSP|PSPase	phosphoserine phosphatase	9.66	9.9	6.2
chr9	59599050	59599450	KLF3	promoter-TSS (NM_027838)	269	NM_173018	NM_173018	Myo9a	4732465J09Rik|C130068I12Rik|C230003M11	myosin IXa	9.66	7.24	6.11
chr17	71078094	71078494	KLF3|ΔDL	intron (NM_177639, intron 6 of 11)	117823	NM_001164077	NM_001164074	Tgif1	AA959811|AI462167|Tgif	TGFB-induced factor homeobox 1	9.66	9.23	6.06
chr9	61137495	61137895	KLF3|ΔDL	intron (NR_045334, intron 2 of 4)	3921	NR_045334	NR_045334	B930092H01Rik	-	RIKEN cDNA B930092H01 gene	9.66	9.29	5.72
chr12	53072197	53072597	KLF3|ΔDL	promoter-TSS (NM_177171)	-89	NM_177171	NM_177171	Heatr5a	C230081H03Rik|D930036F22Rik|mKIAA1316	HEAT repeat containing 5A	9.66	8.4	4.96
chr12	21423260	21423660	KLF3|ΔDL	promoter-TSS (NM_011739)	-163	NM_011739	NM_011739	Ywhaq	2700028P07Rik|AA409740|AU021156|MGC118161|R74690	tyrosine 3-monooxygenase/tryptophan 5-monooxygenase activation protein, theta polypeptide	9.66	8.73	4.8
chr11	108613619	108614019	KLF3|ΔDL|DBD	intron (NM_029586, intron 1 of 4)	69887	NM_029586	NM_029586	Ccdc46	1700001M19Rik|1700029K01Rik|8430407H02Rik|AV043680|AV207351|Cep112|Macoco	coiled-coil domain containing 46	9.65	9.79	7.77
chr19	8945730	8946130	KLF3|ΔDL	promoter-TSS (NM_146093)	-119	NM_146093	NM_146093	Ubxn1	2B28|4930455J02Rik|D19Ertd721e|MGC6696|T25529	UBX domain protein 1	9.65	9.34	7.09
chr10	93124007	93124407	KLF3|ΔDL	intron (NM_021320, intron 2 of 9)	4392	NR_027478	NR_027478	Gm8580	EG667338	ribosomal protein L29 pseudogene	9.65	10.28	7.03
chr19	9057831	9058231	KLF3	Intergenic	-5743	NM_009643	NM_175108	Ahnak	1110004P15Rik|2310047C17Rik|AA589382|AV091586|DY6	AHNAK nucleoprotein (desmoyokin)	9.65	8.84	6.57
chr11	102994122	102994522	KLF3|ΔDL	promoter-TSS (NM_001130516)	-331	NM_001130516	NM_001130515	Hexim2	4933402L21Rik	hexamethylene bis-acetamide inducible 2	9.65	9.92	6.33
chr15	76470180	76470580	KLF3|ΔDL	promoter-TSS (NM_183091)	-21	NM_183091	NM_183091	Tonsl	2810439M11Rik|Nfkbil2	tonsoku-like, DNA repair protein	9.65	8.61	6.33
chr9	107535598	107535998	KLF3	intron (NM_008138, intron 1 of 8)	1875	NM_008138	NM_008138	Gnai2	C76432|Galphai2|Gia|Gnai-2	guanine nucleotide binding protein (G protein), alpha inhibiting 2	9.65	8.46	6.21
chr1	182317520	182317920	KLF3|ΔDL	intron (NM_001081175, intron 2 of 7)	-57040	NR_003623	NR_003623	Gm5069	EG277333|MGC68323	glyceraldehyde-3-phosphate dehydrogenase pseudogene	9.65	8.38	5.98
chr10	126778888	126779288	KLF3|ΔDL	promoter-TSS (NM_010296)	-453	NM_010296	NM_010296	Gli1	AV235269|Zfp-5|Zfp5	GLI-Kruppel family member GLI1	9.65	9.43	5.73
chrX	71491686	71492086	KLF3	promoter-TSS (NM_010227)	-13	NM_010227	NM_010227	Flna	ABP-280|Dilp2|F730004A14Rik|Fln1|filamin-1	filamin, alpha	9.65	8.31	5.35
chr7	105964597	105964997	KLF3|ΔDL	Intergenic	-22558	NM_009519	NM_009519	Wnt11	-	wingless-related MMTV integration site 11	9.65	8.01	5.14
chr19	5841637	5842037	KLF3|ΔDL|DBD	TTS (NR_003513)	3641	NR_003513	NR_003513	Neat1	2310043N10Rik|VINC	nuclear paraspeckle assembly transcript 1 (non-protein coding)	9.64	10.36	8.02
chr17	35653936	35654336	KLF3|ΔDL|DBD	promoter-TSS (NM_146248)	75	NM_146248	NM_146248	Cchcr1	Hcr|MGC28303	coiled-coil alpha-helical rod protein 1	9.64	8.87	7.13
chr9	64585404	64585804	KLF3	promoter-TSS (NM_017382)	-41	NM_017382	NM_017382	Rab11a	-	RAB11a, member RAS oncogene family	9.64	8.94	6.77
chr5	33088890	33089290	KLF3|ΔDL	intron (NM_177298, intron 3 of 7)	39185	NM_177298	NM_177298	Pisd	9030221M09Rik	phosphatidylserine decarboxylase	9.64	9.71	6.31
chr17	26721380	26721780	KLF3|ΔDL	intron (NM_026170, intron 1 of 9)	23123	NM_026170	NM_026170	Ergic1	1200007D18Rik|MGC102406|maa-136	endoplasmic reticulum-golgi intermediate compartment (ERGIC) 1	9.64	9.22	6.17
chr8	88016180	88016580	KLF3|ΔDL	promoter-TSS (NM_173866)	-136	NM_173866	NM_173866	Gpt2	4631422C05Rik|ALT2|AU014768|AU041193|C87201	glutamic pyruvate transaminase (alanine aminotransferase) 2	9.64	8.83	5.88
chr15	97145880	97146280	KLF3|ΔDL	intron (NM_172293, intron 3 of 5)	-68362	NM_001164602	NM_001164563	Amigo2	AI415330|AMIGO-2|AW208913|Ali1	adhesion molecule with Ig like domain 2	9.64	9.4	5.66
chr2	142727149	142727549	KLF3|ΔDL	promoter-TSS (NM_001081133)	-149	NM_001081133	NM_001081133	Kif16b	8430434E15Rik|AA623607|AI789011|C80253|C80902|mKIAA1590	kinesin family member 16B	9.64	8.7	5.65
chr11	79552635	79553035	KLF3	Intergenic	12933	NR_029959	NR_029959	Mir365-2	Mirn365-2	microRNA 365-2	9.64	7.29	5.51
chr17	26645343	26645743	KLF3|ΔDL	promoter-TSS (NM_013642)	-126	NM_013642	NM_013642	Dusp1	3CH134|MKP1|Ptpn16|U19515|erp|mkp-1	dual specificity phosphatase 1	9.64	9.34	5.41
chr9	59598433	59598833	KLF3	promoter-TSS (NM_173018)	-177	NM_001172070	NM_001172068	Senp8	9130010J17Rik|AU020827|Den1|Nedp1|Prsc2	SUMO/sentrin specific peptidase 8	9.64	8.42	5.13
chr8	87185372	87185772	KLF3	3' UTR (NM_010499, exon 1 of 1)	1179	NM_010499	NM_010499	Ier2	AI317238|Ch1|Pip92	immediate early response 2	9.64	8.39	5.06
chr4	132806542	132806942	KLF3|ΔDL|DBD	intron (NM_016693, intron 22 of 28)	10009	NM_016693	NM_016693	Map3k6	Ask2|MAPKKK6|MEKK6|MGC159280	mitogen-activated protein kinase kinase kinase 6	9.63	9.78	9.19
chr9	20939423	20939823	KLF3	Intergenic	-3904	NM_001205312	NM_001205312	Tyk2	JTK1	tyrosine kinase 2	9.63	9.68	6.78
chr19	9072051	9072451	KLF3|ΔDL	intron (NM_001039959, intron 1 of 5)	8477	NM_001039959	NM_175108	Ahnak	1110004P15Rik|2310047C17Rik|AA589382|AV091586|DY6	AHNAK nucleoprotein (desmoyokin)	9.63	9.17	6.69
chr3	144383302	144383702	KLF3|ΔDL	promoter-TSS (NM_019464)	-215	NM_019464	NM_019464	Sh3glb1	AA409932|AI314629|AU015566|Bif-1|KIAA0491|mKIAA0491	SH3-domain GRB2-like B1 (endophilin)	9.63	9.22	6.32
chr16	29729289	29729689	KLF3	Intergenic	150069	NM_133752	NM_001199177	Opa1	1200011N24Rik|AI225888|AI847218|lilr3|mKIAA0567	optic atrophy 1 homolog (human)	9.63	8.55	5.76
chr10	60215403	60215803	KLF3|ΔDL	promoter-TSS (NM_023596)	-73	NM_023596	NM_023596	Slc29a3	4933435C21Rik|AW987637|Ent3	solute carrier family 29 (nucleoside transporters), member 3	9.63	8.63	5.61
chr5	37113756	37114156	KLF3|ΔDL	Intergenic	25962	NM_133724	NM_133724	Cno	2610101N07Rik	cappuccino	9.63	9.11	5.34
chr15	78672759	78673159	KLF3	promoter-TSS (NM_027219)	-118	NM_027219	NM_027219	Cdc42ep1	1810058K22Rik|AA980734|Borg5|CEP1|MGC103067|MSE55	CDC42 effector protein (Rho GTPase binding) 1	9.63	7.23	5.21
chr14	21365230	21365630	KLF3	promoter-TSS (NR_033571)	-85	NR_033571	NR_033571	1810062O18Rik	-	RIKEN cDNA 1810062O18 gene	9.63	6.91	3.64
chr2	157283144	157283544	KLF3|ΔDL|DBD	intron (NM_001025395, intron 4 of 13)	33315	NM_001025395	NM_001025395	Src	AW259666|pp60c-src	Rous sarcoma oncogene	9.62	8.86	8.1
chr15	98783817	98784217	KLF3	promoter-TSS (NM_011653)	-85	NM_011653	NM_011653	Tuba1a	MGC102097|MGC102098|MGC102099|Tuba-1|Tuba1	tubulin, alpha 1A	9.62	9	6.88
chr5	125955915	125956315	KLF3|ΔDL	promoter-TSS (NM_030210)	-128	NM_030210	NM_030210	Aacs	2210408B16Rik|SUR5	acetoacetyl-CoA synthetase	9.62	9.56	6.15
chr10	110356957	110357357	KLF3|ΔDL	promoter-TSS (NM_007792)	-75	NM_007792	NM_007792	Csrp2	AW551867|Crp2|SmLim	cysteine and glycine-rich protein 2	9.62	8.72	5.86
chr10	79610740	79611140	KLF3	promoter-TSS (NM_021565)	-95	NM_021565	NM_021565	Midn	3000003C15Rik	midnolin	9.62	7.92	5.51
chr3	93340930	93341330	KLF3|ΔDL	Intergenic	16712	NM_016740	NM_016740	S100a11	EMAPI|Emap1|MGC107585|S100a14|S100c|cal	S100 calcium binding protein A11 (calgizzarin)	9.62	9.87	5.5
chr12	101425766	101426166	KLF3|ΔDL	promoter-TSS (NR_045282)	-212	NR_045282	NR_045282	Gm10433	ENSMUSG00000072884	predicted gene 10433	9.62	8.74	4.53
chr16	94748343	94748743	KLF3|ΔDL	promoter-TSS (NM_007834)	-307	NM_007834	NM_007834	Dscr3	AW538125|Dcra|MGC5833	Down syndrome critical region gene 3	9.61	8.91	6.67
chr5	139675940	139676340	KLF3	promoter-TSS (NM_001256115)	-451	NM_001256115	NM_001256115	Sun1	4632417G13Rik|5730434D03Rik|KIAA0810|Unc84a|mKIAA0810	Sad1 and UNC84 domain containing 1	9.61	8.22	6.41
chr10	96090928	96091328	KLF3|ΔDL	Intergenic	11493	NM_007569	NM_007569	Btg1	AI426953|AW546738	B cell translocation gene 1, anti-proliferative	9.61	9.44	6.35
chr16	32247034	32247434	KLF3	promoter-TSS (NM_001185162)	-79	NM_001185162	NM_001185162	Wdr53	1500002B03Rik|AI848860	WD repeat domain 53	9.61	8.29	6.16
chr5	143584406	143584806	KLF3|ΔDL	Intergenic	-5540	NM_001122730	NM_001122730	Tnrc18	BC025631|EG381742|MGC59613|Zfp469	trinucleotide repeat containing 18	9.61	9.1	6.11
chr19	4191758	4192158	KLF3	promoter-TSS (NM_178650)	-216	NM_031868	NM_031868	Ppp1ca	Ppp1c|dism2	protein phosphatase 1, catalytic subunit, alpha isoform	9.61	8.32	6.09
chr5	110536573	110536973	KLF3	intron (NM_145147, intron 1 of 9)	443	NM_145147	NM_145147	Gtpbp6	AV119224|Pgbpll|pgpl	GTP binding protein 6 (putative)	9.61	8.54	5.93
chr8	74660576	74660976	KLF3|ΔDL	intron (NM_001001491, intron 1 of 7)	1585	NM_001001491	NM_001001491	Tpm4	2610528G24Rik	tropomyosin 4	9.61	9.53	5.75
chr1	172118635	172119035	KLF3	Intergenic	-13758	NM_133806	XM_003689330	Uap1	AA420407|AA437972|AGX-1|AGX-2|AGX1|AgX|ESTM38|SPAG2	UDP-N-acetylglucosamine pyrophosphorylase 1	9.61	7.7	5.52
chr12	113826744	113827144	KLF3	promoter-TSS (NM_198411)	-51	NM_198411	NM_198411	Inf2	2610204M08Rik|AA589465|AW125550|EG629699|MGC107363|MGC143801|MGC143802	inverted formin, FH2 and WH2 domain containing	9.61	7.6	5.14
chr1	60623476	60623876	KLF3	promoter-TSS (NM_001045513)	-67	NM_001045513	NM_001045513	Raph1	9430025M21Rik|C730009O10Rik	Ras association (RalGDS/AF-6) and pleckstrin homology domains 1	9.61	7.59	4.79
chr17	24137256	24137656	KLF3	Intergenic	-2389	NM_133731	NM_133731	Prss22	4733401N09Rik|BSSP-4|SP001LA	protease, serine, 22	9.61	8.35	4.67
chr19	5071976	5072376	KLF3	Intergenic	4098	NM_054042	NM_054042	Cd248	2610111G01Rik|AI842296|Cd164l1|Tem1	CD248 antigen, endosialin	9.6	8.64	7.05
chr15	59205561	59205961	KLF3|ΔDL	promoter-TSS (NM_153548)	8	NM_001164604	NM_001164604	Nsmce2	1110014D18Rik|AI661537	non-SMC element 2 homolog (MMS21, S. cerevisiae)	9.6	9.44	6.31
chr8	11636293	11636693	KLF3	promoter-TSS (NM_001167967)	-739	NR_030779	NM_001167967	Ankrd10	4833425P12Rik|AW549277	ankyrin repeat domain 10	9.6	7.87	6.24
chr3	7503203	7503603	KLF3|ΔDL	promoter-TSS (NM_173181)	-23	NM_173181	NM_173181	Fam164a	3110050N22Rik|AI790358|AU023959|MGC90536|Zc2hc1a	family with sequence similarity 164, member A	9.6	9.51	6.15
chr3	95500223	95500623	ΔDL	Intergenic	-8642	NM_144899	NM_144899	Adamtsl4	MGC28749|Tsrc1	ADAMTS-like 4	9.6	9.47	5.91
chr16	20716126	20716526	KLF3	5' UTR (NM_009900, exon 1 of 24)	383	NM_009900	NM_009900	Clcn2	AL118368|ClC-2|Clc2|nmf240	chloride channel 2	9.6	7.05	5.12
chr4	151559247	151559647	KLF3|ΔDL	promoter-TSS (NM_001146057)	-796	NM_001146057	NM_001146057	Acot7	2410041A17Rik|Ach1|Act|Bach|CTE-IIa|Cte-II|Lach1	acyl-CoA thioesterase 7	9.6	9.46	5.03
chr10	79689136	79689536	KLF3	promoter-TSS (NM_023431)	-7	NM_023431	NM_023431	Mum1	2610019J09|9430059D04Rik|UBE-1C2	melanoma associated antigen (mutated) 1	9.6	7.7	4.96
chr8	63110467	63110867	KLF3|ΔDL	promoter-TSS (NM_027756)	-990	NM_027756	NM_001177881	Mfap3l	4933428A15Rik|5430405D20Rik|AI461995|AW125052|NYD-sp9|mKIAA0626	microfibrillar-associated protein 3-like	9.59	9.38	7.08
chr15	58090820	58091220	KLF3|ΔDL	Intergenic	-44573	NM_026346	NM_026346	Fbxo32	4833442G10Rik|AI430017|ATROGIN1|Gm20361|MAFbx	F-box protein 32	9.59	9.76	6.73
chr8	86131838	86132238	KLF3	promoter-TSS (NM_018808)	-36	NM_018808	NM_018808	Dnajb1	0610007I11Rik|HSPF1|Hsp40	DnaJ (Hsp40) homolog, subfamily B, member 1	9.59	8.26	6.61
chr9	71980779	71981179	KLF3	Intergenic	-21353	NM_001253865	NM_001253862	Tcf12	A130037E08Rik|ALF1|HEB|HEBAlt|HTF-4|HTF4|ME1|REB|bHLHb20	transcription factor 12	9.59	7.87	5.93
chr2	32237245	32237645	KLF3	promoter-TSS (NM_198001)	-10	NM_198001	NM_198001	1110008P14Rik	C79326|RP23-161B9.10	RIKEN cDNA 1110008P14 gene	9.59	7.81	5.52
chr9	58160714	58161114	KLF3|ΔDL	5' UTR (NM_010729, exon 1 of 7)	105	NM_010729	NM_010729	Loxl1	Loxl|MGC106801	lysyl oxidase-like 1	9.59	9.06	4.71
chr19	46673128	46673528	KLF3|ΔDL	promoter-TSS (NM_001177812)	-268	NM_001177812	NM_001177812	D19Wsu162e	MGC31104|Opal1	DNA segment, Chr 19, Wayne State University 162, expressed	9.58	9.78	6.96
chr9	41288129	41288529	KLF3	Intergenic	-51179	NR_029790	NR_029790	Mir100	Mirn100|mmu-mir-100	microRNA 100	9.58	8.85	6.53
chr10	117282134	117282534	KLF3|ΔDL	intron (NM_024457, intron 1 of 7)	696	NM_024457	NM_024457	Rap1b	2810443E11Rik	RAS related protein 1b	9.58	8.48	6.42
chr5	32437461	32437861	ΔDL	Intergenic	-1184	NM_008037	NM_008037	Fosl2	Fra-2	fos-like antigen 2	9.58	8.27	6.16
chr5	65258340	65258740	KLF3|ΔDL	Intergenic	63778	NM_008453	NM_008453	Klf3	9930027G08Rik|AL024007|Bklf|MGC151315|Tef-2	Kruppel-like factor 3 (basic)	9.58	9.61	6.14
chr15	63829643	63830043	KLF3	intron (NM_144846, intron 1 of 11)	62167	NM_144846	NM_144846	Fam49b	0910001A06Rik|AW122079	family with sequence similarity 49, member B	9.58	7.92	6.04
chrX	70961381	70961781	KLF3	promoter-TSS (NM_007435)	-67	NM_012060	NM_012060	Bcap31	Bap31	B cell receptor associated protein 31	9.58	8.06	5.75
chr11	100181042	100181442	KLF3	promoter-TSS (NM_011508)	-68	NM_011508	NM_011508	Eif1	MGC101938|MGC6503|Sui1-rs1	eukaryotic translation initiation factor 1	9.58	8.92	5.61
chr9	32503254	32503654	KLF3	promoter-TSS (NM_011808)	-173	NM_011808	NM_001038642	Ets1	AI196000|AI448617|D230050P06|Ets-1|MGC130355|MGC18571|Tpl1	E26 avian leukemia oncogene 1, 5' domain	9.58	7.91	5.33
chr13	73900877	73901277	KLF3	promoter-TSS (NM_011390)	-68	NM_011390	NM_011390	Slc12a7	AA408796|D13Ertd261e|Kcc4	solute carrier family 12, member 7	9.58	7.84	5.11
chr12	53919614	53920014	KLF3	intron (NM_198111, intron 2 of 13)	119444	NM_198111	NM_198111	Akap6	AI482140|Akapalpha|Akapbeta|MGC73457|PRKA	A kinase (PRKA) anchor protein 6	9.58	9.32	5.06
chr16	18482577	18482977	KLF3|ΔDL	Intergenic	-16084	NM_001081682	NM_001081682	Gnb1l	ESTM55|Gm16314|Me49f07|OTTMUSG00000033458|Wdr14|Wdvcf	guanine nucleotide binding protein (G protein), beta polypeptide 1-like	9.58	8.08	4.83
chr5	124133069	124133469	KLF3	intron (NM_019765, intron 1 of 23)	1031	NM_019765	NM_019765	Clip1	1110007I12Rik|4631429H07Rik|AV017631|C81039|CLIP-170|CLIP170|CYLN1|Clip50|KIAA4046|Rsn|mKIAA4046|restin	CAP-GLY domain containing linker protein 1	9.58	9.01	4.45
chr16	42782201	42782601	KLF3|ΔDL|DBD	intron (NR_040521, intron 1 of 3)	93299	NR_040521	NR_040521	4932412D23Rik	ENSMUSG00000075070|Gm10809	RIKEN cDNA 4932412D23 gene	9.57	10.06	8.84
chr9	44306939	44307339	KLF3	promoter-TSS (NM_030256)	-80	NM_030256	NM_030256	Bcl9l	B9L|BC003321|BCL9-2|DLNB11|MGC7014	B cell CLL/lymphoma 9-like	9.57	7.51	6.33
chr9	102628537	102628937	KLF3|ΔDL	intron (NM_019764, intron 5 of 9)	8603	NM_019764	NM_019764	Amotl2	AW549739|C79691|Lccp|MASCOT|mKIAA0989	angiomotin-like 2	9.57	9.26	6.09
chr19	7569192	7569592	KLF3	intron (NM_146091, intron 1 of 12)	464	NM_146091	NM_001163505	Atl3	4633402C03Rik|5730596K20Rik|AI465397|AW228836|MGC28761	atlastin GTPase 3	9.57	7.62	5.96
chr3	138408531	138408931	KLF3|ΔDL	intron (NM_019571, intron 1 of 7)	3572	NM_019571	NM_019571	Tspan5	2810455A09Rik|4930505M03Rik|AU024142|NET-4|Tm4sf9	tetraspanin 5	9.57	9.33	5.91
chr8	26384756	26385156	KLF3	Intergenic	31786	NR_040352	NR_040352	5430421F17Rik	-	RIKEN cDNA 5430421F17 gene	9.57	7.97	5.79
chr19	10115764	10116164	KLF3	promoter-TSS (NM_021890)	-74	NM_021890	NM_021890	Fads3	AI464531	fatty acid desaturase 3	9.57	8.57	5.02
chr8	107788337	107788737	KLF3	promoter-TSS (NM_015821)	-11	NM_015821	NM_015821	Fbxl8	FBL8	F-box and leucine-rich repeat protein 8	9.57	7.18	4.73
chr16	17797074	17797474	KLF3	promoter-TSS (NM_153790)	-101	NM_153790	NM_153790	Scarf2	AI194363|NSR1|SREC-II|SRECRP-1|Scarf1|Scatf1|Srec2|SrecII|W53987|W65560	scavenger receptor class F, member 2	9.57	7.14	3.98
chr2	26459651	26460051	KLF3	promoter-TSS (NM_026212)	-121	NM_026212	NM_026212	Agpat2	2510002J07Rik|AV000834|BSCL|BSCL1|LPAAB|LPAAT-beta	1-acylglycerol-3-phosphate O-acyltransferase 2 (lysophosphatidic acid acyltransferase, beta)	9.57	7.39	3.84
chr10	79389496	79389896	KLF3|ΔDL	promoter-TSS (NM_007880)	-121	NM_007880	NM_007880	Arid3a	Bright|Dri1|Dril1	AT rich interactive domain 3A (BRIGHT-like)	9.56	9	6.98
chr9	54650813	54651213	KLF3|ΔDL	Intergenic	38398	NM_013496	NM_013496	Crabp1	AI326249|Crabp-1|CrabpI|Rbp-5	cellular retinoic acid binding protein I	9.56	9.53	6.93
chr9	49606933	49607333	KLF3|ΔDL	promoter-TSS (NM_001081445)	41	NM_001081445	NM_001081445	Ncam1	CD56|E-NCAM|NCAM-1|Ncam	neural cell adhesion molecule 1	9.56	8.94	6.63
chr10	79626555	79626955	ΔDL	Intergenic	-3831	NM_007705	NM_007705	Cirbp	Cirp|R74941	cold inducible RNA binding protein	9.56	9.19	6.32
chr10	94633581	94633981	KLF3|ΔDL	Intergenic	152950	NM_009950	NM_009950	Cradd	RAIDD	CASP2 and RIPK1 domain containing adaptor with death domain	9.56	9.46	6.31
chr15	56523828	56524228	KLF3	intron (NR_002874, intron 1 of 3)	2073	NM_008216	NM_008216	Has2	-	hyaluronan synthase 2	9.56	8.99	6.29
chr19	5945093	5945493	KLF3	intron (NM_008893, intron 13 of 17)	18913	NM_001164057	NM_001164057	Pola2	AI573378	polymerase (DNA directed), alpha 2	9.56	8.77	6.17
chr12	112615776	112616176	KLF3|ΔDL	promoter-TSS (NM_183016)	-47	NM_183016	NM_183016	Cdc42bpb	MRCKb	CDC42 binding protein kinase beta	9.56	8.76	6.02
chr9	56921241	56921641	KLF3	intron (NM_001110351, intron 1 of 21)	1594	NM_001110351	NM_001110350	Sin3a	AW553200|KIAA4126|Sin3|mKIAA4126|mSin3A	transcriptional regulator, SIN3A (yeast)	9.56	9.36	5.89
chr6	88874720	88875120	KLF3|ΔDL	Intergenic	22675	NM_011906	NM_011906	Tpra1	40kDa|Gpr175|Tpra40	transmembrane protein, adipocyte asscociated 1	9.56	9.52	5.22
chr14	58617998	58618398	KLF3|ΔDL|DBD	promoter-TSS (NM_028643)	-99	NM_028643	NM_028643	Efha1	1110008L20Rik|4833427E09Rik|AU041871|Smhs2	EF hand domain family A1	9.55	9.59	7.6
chr19	9067340	9067740	KLF3|ΔDL	intron (NM_001039959, intron 1 of 5)	3766	NM_001039959	NM_175108	Ahnak	1110004P15Rik|2310047C17Rik|AA589382|AV091586|DY6	AHNAK nucleoprotein (desmoyokin)	9.55	9.01	7.36
chr15	101975844	101976244	KLF3|ΔDL	intron (NM_008344, intron 1 of 3)	1427	NM_008344	NM_008344	Igfbp6	IGFBP-6	insulin-like growth factor binding protein 6	9.55	9.64	6.62
chr15	99200755	99201155	KLF3|ΔDL	promoter-TSS (NM_011711)	-58	NM_011711	NM_011711	Fmnl3	2700073B04Rik|FBP11|Wbp3|mKIAA2014	formin-like 3	9.55	8.7	6.36
chr15	77718590	77718990	KLF3	Intergenic	40634	NM_019913	NM_019913	Txn2	2510006J11Rik|AI788873|Trx2	thioredoxin 2	9.55	8.86	6.3
chr9	102665801	102666201	KLF3|ΔDL	Intergenic	24023	NR_033301	NR_033301	Gm5627	EG434510	predicted gene 5627	9.55	9.14	6.2
chr15	78938989	78939389	KLF3	promoter-TSS (NM_177461)	-224	NM_177461	NM_177461	Micall1	260|AI448246|D15Mit260|D15N2e|EST573322|EST820961|MIRab13|mKIAA1668	microtubule associated monoxygenase, calponin and LIM domain containing -like 1	9.55	8.7	6.2
chr16	55822198	55822598	KLF3	promoter-TSS (NM_001159394)	-147	NM_001159394	NM_001159394	Nfkbiz	AA408868|INAP|Mail	nuclear factor of kappa light polypeptide gene enhancer in B cells inhibitor, zeta	9.55	8.27	6
chr11	97049016	97049416	KLF3	promoter-TSS (NM_008379)	-10	NM_008379	NM_008379	Kpnb1	AA409963|IPOB|Impnb|MGC8315	karyopherin (importin) beta 1	9.55	8.64	5.63
chr12	119540411	119540811	KLF3|ΔDL	promoter-TSS (NM_001166385)	-698	NM_001166385	NM_001166385	Sp4	5730497N03Rik|HF-1b|HF1-b	trans-acting transcription factor 4	9.55	8.3	5.28
chr6	72907998	72908398	KLF3	promoter-TSS (NM_001039392)	28	NM_001039392	NM_001039392	Tmsb10	Ptmb10|Tb10	thymosin, beta 10	9.55	8.66	5.16
chr10	85379667	85380067	KLF3|ΔDL	promoter-TSS (NM_181650)	-177	NM_181650	NM_181650	Prdm4	1700031E19Rik|2810470D21Rik|AW552272|SC-1	PR domain containing 4	9.55	8.99	5
chr8	125091669	125092069	KLF3	promoter-TSS (NM_026014)	-46	NM_026014	NM_026014	Cdt1	2610318F11Rik|AW545653|C76791|Ris2	chromatin licensing and DNA replication factor 1	9.55	8.7	4.56
chr10	12588331	12588731	KLF3|ΔDL	Intergenic	-6998	NM_011682	NM_011682	Utrn	AA589569|DRP|Dmdl	utrophin	9.54	9.36	6.71
chr16	33892124	33892524	KLF3	intron (NM_010580, intron 5 of 14)	62573	NM_001145884	NM_001145884	Itgb5	AA475909|AI874634|ESTM23|[b]-5|[b]5|[b]5A|[b]5B|beta-5|beta5	integrin beta 5	9.54	8.28	6.6
chr8	79952302	79952702	KLF3|ΔDL	intron (NM_030113, intron 4 of 22)	-88453	NR_028125	NR_028125	0610038B21Rik	-	RIKEN cDNA 0610038B21 gene	9.54	9.82	6.47
chr15	98764686	98765086	KLF3	promoter-TSS (NM_011654)	-65	NM_011654	NM_011654	Tuba1b	MGC102558|MGC117866|MGC118411|Tuba2	tubulin, alpha 1B	9.54	8.45	6.31
chr5	53956636	53957036	KLF3	intron (NM_001080928, intron 1 of 10)	9818	NM_001080928	NM_001080927	Rbpj	AI843960|CBF1|Igkjrb|Igkrsbp|RBP-J|RBPjk|Rbpsuh	recombination signal binding protein for immunoglobulin kappa J region	9.54	8.83	6.21
chr15	102552442	102552842	KLF3|ΔDL	promoter-TSS (NM_026192)	-33	NM_026192	NM_026192	Calcoco1	1810009B06Rik|Cocoa|Gcap11|KIAA1536|mKIAA1536	calcium binding and coiled coil domain 1	9.54	9.53	6.13
chr2	152052304	152052704	KLF3|ΔDL	promoter-TSS (NM_007788)	-72	NM_007788	NM_007788	Csnk2a1	Csnk2a1-rs4|MGC102141	casein kinase 2, alpha 1 polypeptide	9.54	9.11	6.01
chr15	98860490	98860890	KLF3	5' UTR (NM_009448, exon 1 of 4)	368	NM_009448	NM_009448	Tuba1c	M[a]6|Tuba6	tubulin, alpha 1C	9.54	9.02	6.01
chr3	94870589	94870989	KLF3|ΔDL	intron (NM_008847, intron 9 of 14)	-24322	NM_008951	NM_008951	Psmd4	Af1|Mcb1|angiocidin	proteasome (prosome, macropain) 26S subunit, non-ATPase, 4	9.54	9.9	5.9
chrX	45763220	45763620	KLF3	TTS (NM_019680)	52889	NM_019680	NM_019680	Elf4	AV314029|BC042423|ENSMUSG00000053512|Gm9907|MGC129343|MGC129361|Mef	E74-like factor 4 (ets domain transcription factor)	9.54	8.26	5.86
chr5	30558883	30559283	KLF3|ΔDL	promoter-TSS (NM_027652)	-75	NM_027652	NM_027652	Ept1	4933402G07Rik|AI448296|AI452230|C79563|D5Wsu178e|MGC117838|SELI|mKIAA1724	ethanolaminephosphotransferase 1 (CDP-ethanolamine-specific)	9.54	9.58	5.72
chr14	15465560	15465960	KLF3	Intergenic	-69779	NM_001033270	NM_001033270	Slc4a7	C330023F04|E430014N10Rik|NBC3|NBCn1|NBCn1-G	solute carrier family 4, sodium bicarbonate cotransporter, member 7	9.54	8.57	5.65
chr9	108241301	108241701	KLF3|ΔDL	promoter-TSS (NM_008160)	90	NM_008160	NM_008160	Gpx1	AI195024|AL033363|CGPx|GPx-1|GSHPx-1|Gpx	glutathione peroxidase 1	9.54	9.15	5.43
chr8	11558160	11558560	KLF3	intron (NM_011919, intron 1 of 1)	2294	NM_011919	NM_011919	Ing1	2610028J21Rik|AA407184|AI875420|mING1h|p33Ing1|p37Ing1b	inhibitor of growth family, member 1	9.54	8.92	5.19
chr17	87569576	87569976	KLF3	Intergenic	24506	NR_046016	NR_046016	C330024C12Rik	-	RIKEN cDNA C330024C12 gene	9.54	8.59	4.89
chr4	94984337	94984737	KLF3	Intergenic	-239661	NM_001113412	NM_001113412	Fggy	2310009E04Rik|MGC118640	FGGY carbohydrate kinase domain containing	9.54	8.35	4.4
chr9	87358866	87359266	KLF3|ΔDL	Intergenic	-208699	NM_199316	NM_199316	4922501C03Rik	KIAA1009|Kiaa1009|mKIAA1009	RIKEN cDNA 4922501C03 gene	9.53	10.06	7.61
chr15	78758353	78758753	KLF3|ΔDL	intron (NM_008495, intron 2 of 3)	1398	NM_008495	NM_008495	Lgals1	AA410090|Gal-1|Galbp|L-14.5|L14|Lect14|galectin-1	lectin, galactose binding, soluble 1	9.53	9.37	6.68
chr2	35111649	35112049	KLF3|ΔDL	promoter-TSS (NM_001206368)	-30	NM_001206367	NM_001206367	Gsn	ADF|MGC28083	gelsolin	9.53	7.91	6.5
chr2	131832251	131832651	KLF3|ΔDL	intron (NM_175445, intron 4 of 10)	23273	NM_175445	NM_175445	Rassf2	3830431H01Rik|9030412M04Rik|AI852669|AW495050	Ras association (RalGDS/AF-6) domain family member 2	9.53	9.32	6.32
chr15	101966477	101966877	KLF3	promoter-TSS (NM_001033277)	-31	NM_001033277	NM_001033277	Spryd3	BC008150	SPRY domain containing 3	9.53	8.74	6.3
chr1	55144656	55145056	KLF3|ΔDL	promoter-TSS (NM_010477)	-80	NM_010477	NM_010477	Hspd1	60kDa|Hsp60	heat shock protein 1 (chaperonin)	9.53	9.4	6.24
chr16	13819163	13819563	KLF3	promoter-TSS (NM_010946)	-7	NM_010946	NM_010946	Ntan1	-	N-terminal Asn amidase	9.53	7.92	6.01
chr14	61791537	61791937	KLF3	intron (NM_172809, intron 2 of 9)	34443	NM_172809	NM_172809	Sacs	A230052M14|DNAJC29|E130115J16Rik|KIAA0730|mKIAA0730	sacsin	9.53	7.2	5.81
chr6	71493695	71494095	KLF3|ΔDL	promoter-TSS (NM_025783)	47	NM_025783	NM_025783	Chmp3	25.1|4921505F14Rik|9130011K15Rik|CGI-49|D6Ertd286e|NEDF|Vps24	charged multivesicular body protein 3	9.53	9.12	5.71
chr16	14163043	14163443	KLF3	promoter-TSS (NM_001114085)	-125	NM_001114085	NM_001114085	Nde1	2810027M15Rik|AU042936|AW822251|Nude|mNudE	nuclear distribution gene E homolog 1 (A nidulans)	9.53	8.2	5.58
chr11	102465457	102465857	KLF3|ΔDL	promoter-TSS (NM_020510)	-88	NM_020510	NM_020510	Fzd2	AL033370|AW456835|Fz10|Fzd10|Mfz10|Mfz10a	frizzled homolog 2 (Drosophila)	9.53	9.15	5.5
chr13	114341048	114341448	KLF3	Intergenic	-48196	NR_045501	NR_045501	4921509O07Rik	-	RIKEN cDNA 4921509O07 gene	9.53	9	5.42
chr2	56976482	56976882	KLF3	promoter-TSS (NM_001139509)	-268	NM_001139509	NM_001139509	Nr4a2	HZF-3|NOT|Nurr1|RNR-1|TINOR|TINUR	nuclear receptor subfamily 4, group A, member 2	9.53	8.44	5.13
chr17	84469930	84470330	KLF3	Intergenic	-7870	NR_045458	NR_045458	4933433H22Rik	-	RIKEN cDNA 4933433H22 gene	9.53	8.41	4.14
chr3	108643322	108643722	KLF3	promoter-TSS (NM_011504)	-102	NM_011504	NM_011504	Stxbp3a	MGC86097|Munc-18c|Stxbp3|Sxtbp3|Unc18-3	syntaxin binding protein 3A	9.52	9.57	7.18
chr10	90634334	90634734	KLF3	promoter-TSS (NM_001080131)	-207	NM_001080130	NM_001080129	Tmpo	5630400D24Rik|AI195756|AI606875|AW214352|AW547477|LAP2|TP	thymopoietin	9.52	9.08	7.05
chr15	64195653	64196053	KLF3	intron (NM_010026, intron 1 of 30)	18628	NM_010026	NM_010026	Asap1	AV239055|DEF-1|Ddef1|PAP|mKIAA1249.|s19	ArfGAP with SH3 domain, ankyrin repeat and PH domain1	9.52	9.21	6.73
chr12	88067307	88067707	KLF3|ΔDL	promoter-TSS (NM_144524)	-97	NM_144524	NM_144524	Angel1	1110030H02Rik|KIAA0759|mKIAA0759	angel homolog 1 (Drosophila)	9.52	8.98	6.1
chr1	172105135	172105535	KLF3	promoter-TSS (NM_133806)	-258	NM_133806	XM_003689330	Uap1	AA420407|AA437972|AGX-1|AGX-2|AGX1|AgX|ESTM38|SPAG2	UDP-N-acetylglucosamine pyrophosphorylase 1	9.52	7.69	6.1
chr15	99384118	99384518	KLF3|ΔDL	Intergenic	-25169	NM_009699	NM_009699	Aqp2	AQP-CD|WCH-CD|cph|jpk	aquaporin 2	9.52	10.05	6.09
chr10	79723731	79724131	KLF3	promoter-TSS (NM_010255)	-218	NM_010255	NM_010255	Gamt	AA571402|Spintz1	guanidinoacetate methyltransferase	9.52	7.22	5.69
chr16	29814067	29814467	KLF3	Intergenic	164943	NR_037689	NM_001033403	Gm1968	-	predicted gene 1968	9.52	7.55	5.66
chr5	37104247	37104647	KLF3	Intergenic	-17239	NM_001081232	NM_001081232	D5Ertd579e	9030221A05Rik|A930018H20Rik|Kiaa0232|mKIAA0232	DNA segment, Chr 5, ERATO Doi 579, expressed	9.52	8.83	5.57
chr5	89412201	89412601	KLF3|ΔDL	intron (NM_018760, intron 3 of 25)	96116	NM_018760	NM_001136260	Slc4a4	AI835705|MGC171146|NBC|NBC1	solute carrier family 4 (anion exchanger), member 4	9.52	10.13	5.49
chr16	57391488	57391888	DBD	intron (NM_001040397, intron 1 of 4)	38298	NM_001040397	NM_001040397	Filip1l	4631422O05Rik|Doc1	filamin A interacting protein 1-like	9.51	9.26	9.63
chr7	108986660	108987060	KLF3|ΔDL	promoter-TSS (NM_010567)	-120	NM_010567	NM_001122739	Inppl1	51C|SHIP2	inositol polyphosphate phosphatase-like 1	9.51	9.05	6.65
chr4	118293161	118293561	KLF3	promoter-TSS (NM_026789)	-43	NM_026932	NM_026932	Ebna1bp2	1810014B19Rik|AA537058|B830003A16Rik|C81321|Ebp2|Nobp|p40	EBNA1 binding protein 2	9.51	9.15	6.41
chr16	32003127	32003527	KLF3|ΔDL	promoter-TSS (NM_177103)	46	NM_177103	NM_023801	Senp5	6230429P13Rik|A730063F07Rik|AI851888|BB189556|DKFZp564O1016|SMT3IP3	SUMO/sentrin specific peptidase 5	9.51	8.95	6.41
chr11	72020804	72021204	KLF3|ΔDL	promoter-TSS (NM_026559)	-52	NM_026559	NM_026559	Txndc17	4831443O22Rik|D11Ertd672e|TRP14|Txnl5	thioredoxin domain containing 17	9.51	8.86	6.38
chr10	76086005	76086405	KLF3|ΔDL	promoter-TSS (NM_146007)	-56	NM_146007	NM_146007	Col6a2	Col6a-2|MGC36205	collagen, type VI, alpha 2	9.51	8.77	5.81
chr15	76369019	76369419	KLF3	promoter-TSS (NM_029643)	-43	NM_013909	NM_013909	Fbxl6	AU021795|Fbl6	F-box and leucine-rich repeat protein 6	9.51	8.73	5.72
chr15	76018823	76019223	KLF3|ΔDL	exon (NM_201393, exon 16 of 32)	7117	NM_201394	NM_001163540	Plec	AA591047|AU042537|EBS1|PCN|PLTN|Plec1	plectin	9.51	8.82	5.69
chr9	40538784	40539184	KLF3	intron (NM_133733, intron 1 of 6)	44937	NM_133733	NM_133733	9030425E11Rik	ACAM|ASP5|AW557819|CLMP	RIKEN cDNA 9030425E11 gene	9.51	7.89	5.66
chr18	9957691	9958091	KLF3|ΔDL	promoter-TSS (NM_153552)	-287	NM_153552	NM_153552	Thoc1	3110002N20Rik|AW107452|MGC28284|NMP-84	THO complex 1	9.51	9.73	5.42
chr10	62706420	62706820	KLF3	promoter-TSS (NM_030114)	75	NM_026101	NM_026101	Herc4	1700056O17Rik|4921531D01Rik|9530080M15Rik|mKIAA1593	hect domain and RLD 4	9.51	8.58	5.39
chr13	74075019	74075419	KLF3|ΔDL	promoter-TSS (NM_027182)	-4	NM_027182	NM_027182	Trip13	2410002G23Rik|D13Ertd328e	thyroid hormone receptor interactor 13	9.51	9.02	5.29
chr9	109834124	109834524	KLF3|ΔDL	promoter-TSS (NM_001205331)	46	NM_008633	NM_001205330	Mtap4	AA407148|MAP-4|MAP4|Mtap-4	microtubule-associated protein 4	9.51	8.11	4.7
chr19	8797641	8798041	KLF3	promoter-TSS (NR_002896)	18	NM_001161413	NM_001161413	Slc3a2	4F2|4F2HC|AI314110|Cd98|Ly-10|Ly-m10|Ly10|Mdu1|Mgp-2hc|NACAE	solute carrier family 3 (activators of dibasic and neutral amino acid transport), member 2	9.5	8.96	6.84
chr10	68815615	68816015	KLF3|ΔDL	promoter-TSS (NM_007659)	-155	NM_007659	NM_007659	Cdk1	Cdc2|Cdc2a|p34<CDC2>	cyclin-dependent kinase 1	9.5	9.75	6.72
chr10	126415403	126415803	KLF3	promoter-TSS (NM_001113470)	-170	NM_001113470	NM_001113470	Ctdsp2	AI586070|D10Ertd73e|MGC38258|OS-4|OS4|SCP2	CTD (carboxy-terminal domain, RNA polymerase II, polypeptide A) small phosphatase 2	9.5	8.44	6.54
chr4	123100115	123100515	KLF3|ΔDL	intron (NM_001199137, intron 52 of 92)	-11161	NM_001167918	NM_001167918	D830031N03Rik	KIAA0754|Kiaa0754|mKIAA0754	RIKEN cDNA D830031N03 gene	9.5	9.14	6.3
chr2	19579063	19579463	KLF3|ΔDL	promoter-TSS (NM_027715)	261	NR_033642	NR_033642	Gm3230	-	predicted gene 3230	9.5	8.63	6.05
chr15	75921969	75922369	KLF3	Intergenic	-1726	NM_144847	NM_144847	Nrbp2	BC011468|MGC12117|MGC18994	nuclear receptor binding protein 2	9.5	7.17	6.05
chr17	35183677	35184077	KLF3	promoter-TSS (NM_001146215)	-209	NM_001146215	NM_001146215	Msh5	G7|Mut5	mutS homolog 5 (E. coli)	9.5	9.1	5.86
chr8	72898412	72898812	KLF3	intron (NM_016685, intron 3 of 18)	1165	NM_016685	NM_016685	Comp	TSP5	cartilage oligomeric matrix protein	9.5	7.65	5.82
chr11	20442339	20442739	KLF3	promoter-TSS (NM_021372)	-717	NM_021372	NM_001038625	Sertad2	AB041541|AU021878|Kiaa0127|SEI-2|Sei2|TRIP-Br2|mKIAA0127	SERTA domain containing 2	9.5	7.95	5.81
chr19	4213496	4213896	KLF3	promoter-TSS (NM_019952)	-696	NM_019952	NM_019952	Clcf1	Bsf3|CLC|MGC129162|MGC129163	cardiotrophin-like cytokine factor 1	9.5	8.16	5.18
chr10	80039048	80039448	KLF3	intron (NM_078477, intron 1 of 1)	793	NM_078477	NM_078477	Klf16	AI843742|BTEB4|DRRF	Kruppel-like factor 16	9.5	7.88	4.94
chr15	54921859	54922259	KLF3|ΔDL	promoter-TSS (NM_183089)	-26	NM_183089	NM_183089	Dscc1	2010006I05Rik|2600005O03Rik|Dcc1|MGC151210|MGC151212	defective in sister chromatid cohesion 1 homolog (S. cerevisiae)	9.5	8.61	4.13
chr8	111288476	111288876	KLF3|ΔDL|DBD	intron (NM_007496, intron 1 of 9)	50132	NM_007496	NM_007496	Zfhx3	A230102L03Rik|Atbf1|KIAA4228|WBP9|mKIAA4228	zinc finger homeobox 3	9.49	9.29	7.47
chr10	24991721	24992121	KLF3	intron (NM_018747, intron 3 of 7)	27048	NM_018747	NM_018747	Akap7	6430401D08|AI662165|AKAP15|Akap18|BB170514	A kinase (PRKA) anchor protein 7	9.49	9.7	6.82
chr8	54724176	54724576	KLF3|ΔDL	promoter-TSS (NM_146208)	43	NM_146208	NM_146208	Neil3	AI449477|BC034753|C85903|MGC27861|MGC36916	nei like 3 (E. coli)	9.49	7.97	6.32
chr12	10334433	10334833	KLF3|ΔDL	Intergenic	-42144	NM_027588	NM_027588	Nt5c1b	4921514H13Rik|AIRP|CN-IB	5'-nucleotidase, cytosolic IB	9.49	9.16	6.29
chr10	117229773	117230173	KLF3|ΔDL	promoter-TSS (NM_134010)	-212	NM_134010	NM_134010	Nup107	AW541137|C76801	nucleoporin 107	9.49	8.97	6.14
chr4	147818764	147819164	KLF3|ΔDL	promoter-TSS (NM_027873)	-104	NM_027873	NM_027873	Ubiad1	1200002M06Rik|AI426463|AW320947|Tere1	UbiA prenyltransferase domain containing 1	9.49	9.12	5.8
chr6	82602712	82603112	KLF3|ΔDL	promoter-TSS (NM_025882)	-53	NM_025882	NM_025882	Pole4	2400007P05Rik|5830430F06Rik	polymerase (DNA-directed), epsilon 4 (p12 subunit)	9.49	8.35	5.64
chr8	26181401	26181801	KLF3|ΔDL	intron (NM_031257, intron 3 of 11)	30682	NM_031257	NM_031257	Plekha2	6430512N22Rik|AI851530|AU041791|TAPP2|W91773	pleckstrin homology domain-containing, family A (phosphoinositide binding specific) member 2	9.49	9.19	5.62
chr5	151915179	151915579	KLF3	intron (NM_001163493, intron 1 of 13)	77389	NM_001163493	NM_001163493	Stard13	DLC2|GT650|MGC38133	StAR-related lipid transfer (START) domain containing 13	9.49	9.06	5.31
chr15	64305731	64306131	KLF3|ΔDL	Intergenic	-91450	NM_010026	NM_010026	Asap1	AV239055|DEF-1|Ddef1|PAP|mKIAA1249.|s19	ArfGAP with SH3 domain, ankyrin repeat and PH domain1	9.49	9.14	5.04
chr1	182186256	182186656	KLF3	promoter-TSS (NM_001128605)	-25	NM_001128605	NM_011183	Psen2	ALG-3|Ad4h|Alg3|PS-2|PS2|Psnl2|STM2	presenilin 2	9.49	6.65	4.71
chr18	38456099	38456499	KLF3	promoter-TSS (NM_001164622)	10	NM_001164622	NM_001164621	Rnf14	2310075C09Rik|2610005D23Rik|AA986456|AU041447|D18Ertd188e|D7Bwg0165e|Triad2	ring finger protein 14	9.49	8.59	4.35
chr19	9156892	9157292	KLF3|ΔDL	Intergenic	5354	NM_011681	NM_011681	Scgb1a1	CC10|CC16|CCSP|PCB-BP|UG|UGB|Utg	secretoglobin, family 1A, member 1 (uteroglobin)	9.48	9.41	7.52
chr5	118605322	118605722	KLF3|ΔDL	promoter-TSS (NM_172721)	-55	NM_172721	NM_172721	Fbxw8	4930438M06Rik|FBW6|FBW8|FBXO29|Fbx29	F-box and WD-40 domain protein 8	9.48	9.65	7.05
chr10	38891511	38891911	KLF3|ΔDL	Intergenic	-8111	NM_001127376	NM_001127376	Wisp3	CCN6|ENSMUSG00000062074|Gm735|WISP-3	WNT1 inducible signaling pathway protein 3	9.48	10.39	6.9
chr5	46060710	46061110	KLF3|ΔDL	promoter-TSS (NM_019438)	-254	NM_019438	NM_019438	Ncapg	5730507H05Rik|Hcapg|MFT.M05.13|MGC169458	non-SMC condensin I complex, subunit G	9.48	9.41	6.81
chr16	30188005	30188405	KLF3|ΔDL	Intergenic	79413	NM_027904	NM_027904	Cpn2	1300018K11Rik	carboxypeptidase N, polypeptide 2	9.48	8.6	6.42
chr6	29267263	29267663	KLF3|ΔDL	Intergenic	-1677	NM_207258	NM_207258	Fam71f1	GARI-L1|Gm764|MGC58790|NYD-SP18	family with sequence similarity 71, member F1	9.48	10.27	6.33
chr10	86241156	86241556	KLF3	promoter-TSS (NM_175331)	-394	NM_175331	NM_175331	Nt5dc3	AU040402|AW540062|C630002B14Rik|TU12B1-TY	5'-nucleotidase domain containing 3	9.48	8.53	6.23
chr16	18416281	18416681	KLF3	intron (NM_007744, intron 1 of 4)	-2894	NM_001111063	NM_001111062	Comt	Comt1|D16Wsu103e|D330014B15Rik	catechol-O-methyltransferase	9.48	8.76	6.21
chr14	21299047	21299447	KLF3	5' UTR (NM_001110794, exon 1 of 13)	108	NM_001110794	NM_001110794	Anxa7	AI265384|AI316497|Anx7|synexin	annexin A7	9.48	8.12	5.67
chr10	42221717	42222117	KLF3	promoter-TSS (NM_017472)	57	NM_017472	NM_017472	Snx3	MGC151262|MGC151266|SDP3	sorting nexin 3	9.48	8.54	5.48
chr16	30070436	30070836	KLF3	Intergenic	5193	NM_008235	NM_008235	Hes1	Hry|bHLHb39	hairy and enhancer of split 1 (Drosophila)	9.48	7.98	5.42
chr19	5447587	5447987	KLF3	promoter-TSS (NM_010235)	89	NM_010235	NM_010235	Fosl1	AW538199|Fra1|fra-1	fos-like antigen 1	9.48	8.74	5.24
chr16	17432735	17433135	KLF3|ΔDL|DBD	Intergenic	-19145	NM_007764	NM_007764	Crkl	1110025F07Rik|AA589403|AI325100|Crkol	v-crk sarcoma virus CT10 oncogene homolog (avian)-like	9.47	9.71	8.45
chr4	131825667	131826067	KLF3|ΔDL|DBD	TTS (NR_002865)	234	NR_002865	NR_002865	Rnu11	MBII-407|Mirn801|mir-801|mmu-mir-801	U11 small nuclear RNA	9.47	10.03	8.08
chr3	131466817	131467217	KLF3|ΔDL	Intergenic	239285	NM_011863	NM_011863	Papss1	AI325286|Asapk|SK1	3'-phosphoadenosine 5'-phosphosulfate synthase 1	9.47	10.39	7.27
chr15	66870867	66871267	KLF3	Intergenic	-69864	NM_008681	NM_008681	Ndrg1	CAP43|CMT4D|DRG1|HMSNL|NMSL|Ndr1|Ndrl|PROXY1|RTP|TDD5	N-myc downstream regulated gene 1	9.47	8.62	6.8
chr2	172847172	172847572	KLF3|ΔDL	promoter-TSS (NM_019547)	-31	NM_019547	NM_019547	Rbm38	Rnpc1|Seb4|Seb4l	RNA binding motif protein 38	9.47	8.86	6.4
chr3	89883922	89884322	KLF3	intron (NM_001253738, intron 1 of 7)	679	NM_001253740	NM_001253738	Tpm3	MGC102590|Tm5NM|Tpm-5|Tpm5|Trop-5|gamma-TM|hTM30nm|hTMnm	tropomyosin 3, gamma	9.47	9.06	6.19
chr2	93302492	93302892	KLF3|ΔDL	promoter-TSS (NM_007656)	-39	NM_007656	NM_001136055	Cd82	AA682076|AL023070|C33|Kai1|Tspan27	CD82 antigen	9.47	8.78	6.04
chr17	34259466	34259866	KLF3|ΔDL	promoter-TSS (NM_010238)	-114	NM_001204973	NM_001025387	Brd2	AW228947|D17H6S113E|Frg-1|Fsrg-1|Fsrg1|KIAA4005|Nat|Ring3|Rnf3|mKIAA4005	bromodomain containing 2	9.47	9.23	5.99
chr5	129514294	129514694	KLF3	promoter-TSS (NM_007941)	-55	NM_007941	NM_007941	Stx2	AW538950|Epim|G1-536-1|MGC54718|Syn-2|repro34	syntaxin 2	9.47	8.16	5.88
chr19	8788202	8788602	KLF3|ΔDL	promoter-TSS (NM_008577)	-15	NM_008577	NM_001161413	Slc3a2	4F2|4F2HC|AI314110|Cd98|Ly-10|Ly-m10|Ly10|Mdu1|Mgp-2hc|NACAE	solute carrier family 3 (activators of dibasic and neutral amino acid transport), member 2	9.47	9.16	5.71
chr1	173367412	173367812	KLF3	promoter-TSS (NM_172647)	-80	NM_172647	NM_172647	F11r	9130004G24|AA638916|ESTM33|JAM|JAM-1|JAM-A|Jcam|Jcam1|Ly106	F11 receptor	9.47	7.36	5.67
chr11	109533067	109533467	KLF3|ΔDL	TTS (NM_153782)	21004	NM_021880	NM_021880	Prkar1a	1300018C22Rik|RIalpha|Tse-1|Tse1	protein kinase, cAMP dependent regulatory, type I, alpha	9.47	8.69	5.42
chr9	120019729	120020129	KLF3	intron (NM_144793, intron 1 of 6)	412	NM_144793	NM_144793	Slc25a38	AV019094|BC010801|MGC18873	solute carrier family 25, member 38	9.47	8.63	5.42
chr1	172759932	172760332	KLF3	intron (NM_001081304, intron 7 of 15)	37770	NM_001081304	NM_001081304	Atf6	9130025P16Rik|9630036G24|AA789574|Atf6alpha|ESTM49	activating transcription factor 6	9.47	8.46	5.39
chr2	125127882	125128282	KLF3|ΔDL	intron (NM_007993, intron 65 of 65)	54831	NM_023595	NM_001159646	Dut	5031412I06Rik|5133400F09Rik|D2Bwg0749e|Dutp|dUTPase	deoxyuridine triphosphatase	9.47	8.64	4.79
chr5	36924460	36924860	KLF3	intron (NM_001113362, intron 2 of 14)	386	NM_133910	NM_001113362	Tbc1d14	2810413P16Rik|AU043625|C86258|D5Ertd110e|MGC102624|mKIAA1322	TBC1 domain family, member 14	9.47	8.04	4.68
chr15	103135614	103136014	KLF3|ΔDL	Intergenic	5055	NM_030720	NM_030720	Gpr84	EX33	G protein-coupled receptor 84	9.47	8.87	4.62
chr6	51419965	51420365	KLF3	promoter-TSS (NM_182650)	-272	NM_016806	NM_016806	Hnrnpa2b1	9130414A06Rik|Hnrpa2|Hnrpa2b1|hnrnp-A	heterogeneous nuclear ribonucleoprotein A2/B1	9.47	7.98	4.15
chr8	119780261	119780661	KLF3	promoter-TSS (NM_001163262)	-458	NM_001163262	NM_001163262	4933407C03Rik	5830471E12Rik|AI314065|AI464126|Cmip	RIKEN cDNA 4933407C03 gene	9.47	6.61	4.12
chr12	70269358	70269758	KLF3|ΔDL	promoter-TSS (NM_001081406)	-243	NM_001081406	NM_001081406	Lrr1	2410005L11Rik|AU021780|LRR-1|Ppil5	leucine rich repeat protein 1	9.47	9.12	2.35
chr13	34169739	34170139	KLF3|ΔDL	promoter-TSS (NM_009450)	-62	NM_009450	NM_009450	Tubb2a	M(beta)2|Tubb2	tubulin, beta 2A class IIA	9.46	8.96	7.35
chr19	36194186	36194586	KLF3|ΔDL	promoter-TSS (NM_013468)	-52	NM_013468	NM_013468	Ankrd1	Alrp|CARP|Crap	ankyrin repeat domain 1 (cardiac muscle)	9.46	8.82	7.01
chr11	106077981	106078381	KLF3|ΔDL	promoter-TSS (NM_028074)	-59	NM_028074	NM_028074	Ddx42	1810047H21Rik|AW319508|AW556242|B430002H05Rik|RHELP|RNAHP|SF3b125	DEAD (Asp-Glu-Ala-Asp) box polypeptide 42	9.46	9.69	6.47
chr17	64148389	64148789	KLF3|ΔDL	Intergenic	-96778	NM_001037997	NM_001037997	Fert2	AV082135|C330004K01Rik|Fer|Fert	fer (fms/fps related) protein kinase, testis specific 2	9.46	9.65	6.27
chr19	38112739	38113139	KLF3|ΔDL	intron (NM_001099634, intron 1 of 52)	5128	NM_001099634	NM_001099634	Myof	2310004N10Rik|2310051D19Rik|E030042N20Rik|Fer1l3	myoferlin	9.46	9.55	5.91
chr5	135662455	135662855	KLF3|ΔDL	promoter-TSS (NM_011714)	-538	NM_011714	NM_011714	Baz1b	C87820|WSTF|Wbscr9	bromodomain adjacent to zinc finger domain, 1B	9.46	9.37	5.85
chr15	58654871	58655271	KLF3	promoter-TSS (NM_175212)	-89	NM_175212	NM_175212	Tmem65	2610029O13Rik|4930438D12Rik	transmembrane protein 65	9.46	8.21	5.47
chr18	67934296	67934696	KLF3	promoter-TSS (NM_028112)	-34	NM_028112	NM_001039088	Seh1l	2610007A16Rik|AW540070|SEC13L|SEH1A|SEH1B|Seh1	SEH1-like (S. cerevisiae	9.46	8.31	5.4
chr1	180335736	180336136	KLF3	promoter-TSS (NM_026626)	-76	NM_026626	NM_026626	Efcab2	1700073K01Rik|D830011E08Rik	EF-hand calcium binding domain 2	9.46	7.11	5.34
chr2	163820501	163820901	KLF3	promoter-TSS (NM_018753)	-232	NM_018753	NM_018753	Ywhab	1300003C17Rik	tyrosine 3-monooxygenase/tryptophan 5-monooxygenase activation protein, beta polypeptide	9.46	7.98	5.33
chr8	74764097	74764497	KLF3	intron (NM_007456, intron 1 of 11)	266	NM_007456	NM_007456	Ap1m1	AA408894|AP47|Adtm1A|Cltnm|[m]1A|mu1A	adaptor-related protein complex AP-1, mu subunit 1	9.46	7.69	5.33
chr11	49063838	49064238	KLF3	promoter-TSS (NM_001110150)	-16	NM_001110150	NM_001110148	Mgat1	Mgat-1	mannoside acetylglucosaminyltransferase 1	9.46	7.57	5.27
chr15	83304438	83304838	KLF3|ΔDL	Intergenic	-9602	NM_001159509	NM_001159509	Pacsin2	AI197433	protein kinase C and casein kinase substrate in neurons 2	9.46	8.71	5.22
chr9	57679215	57679615	KLF3|ΔDL	intron (NM_019689, intron 1 of 7)	2626	NM_019689	NM_019689	Arid3b	Bdp|Dri2|MGC59291	AT rich interactive domain 3B (BRIGHT-like)	9.46	8.74	4.68
chr6	82724352	82724752	KLF3|ΔDL	promoter-TSS (NM_013820)	-104	NM_013820	NM_013820	Hk2	AI642394|HKII	hexokinase 2	9.46	8.62	3.69
chr16	38346780	38347180	KLF3|ΔDL|DBD	promoter-TSS (NM_001017429)	-105	NM_001017429	NM_001017429	Cox17	AI037035	cytochrome c oxidase, subunit XVII assembly protein homolog (yeast)	9.45	9.74	8
chr16	15251800	15252200	KLF3|ΔDL	Intergenic	342611	NM_001159351	NM_001159351	Ube2v2	1110021H13Rik|4632410D19Rik|5730524P06Rik|6820402M05|AI848315|C81524|MGC102399|MMS2	ubiquitin-conjugating enzyme E2 variant 2	9.45	9.45	7.11
chr3	66019545	66019945	KLF3|ΔDL	intron (NM_145820, intron 4 of 13)	-4064	NM_008987	NM_008987	Ptx3	AI607804|TSG-14	pentraxin related gene	9.45	9.75	7.02
chr15	57966642	57967042	KLF3|ΔDL	promoter-TSS (NM_027435)	-205	NM_027435	NM_153199	Atad2	2610509G12Rik|MGC38189	ATPase family, AAA domain containing 2	9.45	9.06	6.54
chr16	33878147	33878547	KLF3	intron (NM_010580, intron 4 of 14)	48596	NM_001145884	NM_001145884	Itgb5	AA475909|AI874634|ESTM23|[b]-5|[b]5|[b]5A|[b]5B|beta-5|beta5	integrin beta 5	9.45	8.88	6.42
chr11	74644158	74644558	KLF3	promoter-TSS (NM_010813)	-68	NM_010813	NM_010813	Mnt	Rox|bHLHd3	max binding protein	9.45	8.88	6.14
chr6	115944879	115945279	KLF3	promoter-TSS (NM_026376)	-56	NM_026376	NM_026376	Plxnd1	6230425C21Rik	plexin D1	9.45	7.41	6.11
chr16	11134585	11134985	KLF3	promoter-TSS (NM_029582)	-160	NM_029582	NM_029582	Txndc11	2810408E11Rik|AI427833|EFP1|Txdc11	thioredoxin domain containing 11	9.45	8.02	6
chr4	80567949	80568349	KLF3	intron (NM_026821, intron 1 of 1)	11559	NM_026821	NM_026821	D4Bwg0951e	1110029A09Rik|AV077978|AV175137|Lurap1l|WI-13707|bM350F23.1	DNA segment, Chr 4, Brigham & Women's Genetics 0951 expressed	9.45	9.07	5.94
chr10	111007909	111008309	KLF3|ΔDL	Intergenic	23220	NR_045344	NR_045344	4933440J02Rik	-	RIKEN cDNA 4933440J02 gene	9.45	9.18	5.92
chr8	3411876	3412276	KLF3|ΔDL	intron (NM_133962, intron 1 of 19)	19068	NM_133962	NM_133962	Arhgef18	AI467246|D030053O22Rik	rho/rac guanine nucleotide exchange factor (GEF) 18	9.45	9.68	5.56
chr3	32409410	32409810	KLF3	promoter-TSS (NM_144519)	96	NM_144519	NM_001161818	Zfp639	6230400O18Rik|ANC-2H01|ZASC1|Znf639	zinc finger protein 639	9.45	7.85	5.45
chr11	3309027	3309427	KLF3	promoter-TSS (NM_010718)	11	NM_010718	NM_001034030	Limk2	9430059K01|A930024P04Rik|C85310|Limk2a|Limk2b	LIM motif-containing protein kinase 2	9.45	7.82	5.44
chrX	151696796	151697196	KLF3	promoter-TSS (NM_019736)	-47	NM_019736	NM_019736	Acot9	0610041P13Rik|Acate2|C76421|MT-ACT48|U8|p48	acyl-CoA thioesterase 9	9.45	7.55	5.41
chr12	88142065	88142465	KLF3|ΔDL	Intergenic	66946	NM_001195767	NM_001195767	Gm6772	EG627607	predicted gene 6772	9.45	9.45	5.31
chr19	7568716	7569116	KLF3	promoter-TSS (NM_146091)	-12	NM_146091	NM_001163505	Atl3	4633402C03Rik|5730596K20Rik|AI465397|AW228836|MGC28761	atlastin GTPase 3	9.45	7.9	5.04
chr16	10785963	10786363	KLF3	promoter-TSS (NM_009896)	-534	NM_009896	NM_009896	Socs1	Cish1|Cish7|JAB|SOCS-1|SSI-1	suppressor of cytokine signaling 1	9.45	8.37	4.8
chr2	17950324	17950724	KLF3	non-coding (NR_028378, exon 1 of 1)	1648	NR_028378	NR_028378	Gm17762	-	predicted gene, 17762	9.45	9	4.5
chr11	84683826	84684226	KLF3	intron (NM_153144, intron 1 of 13)	214	NM_153144	NM_153144	Ggnbp2	AI451896|C75939|D330017P12Rik|DIF-3|Zfp403	gametogenetin binding protein 2	9.45	6.97	4.3
chr10	79303653	79304053	KLF3|ΔDL	Intergenic	-13497	NM_001077363	NM_001077363	Ptbp1	AA407203|AL033359|HNRPI|PTB-1|PTB2|PTB3|PTB4|Ptb|pPTB	polypyrimidine tract binding protein 1	9.44	9.63	7.09
chr9	59464801	59465201	KLF3	promoter-TSS (NM_029922)	-90	NR_038075	NM_001205239	Parp6	1700119G14Rik|2310028P13Rik|3110038K10Rik|C030013N01Rik|PARP-6	poly (ADP-ribose) polymerase family, member 6	9.44	9.1	6.97
chr16	50732357	50732757	KLF3	non-coding (NR_028300, exon 1 of 2)	329	NR_028300	NR_028300	5330426P16Rik	-	RIKEN cDNA 5330426P16 gene	9.44	9.28	6.45
chr8	32866254	32866654	KLF3|ΔDL	Intergenic	162221	NM_178591	NM_178591	Nrg1	6030402G23Rik|ARIA|D230005F13Rik|GGF|GGFII|HRG|HRGalpha|Hgl|NDF|SMDF	neuregulin 1	9.44	9.57	6.3
chr5	142939589	142939989	KLF3	promoter-TSS (NM_172725)	-96	NM_172725	NM_172725	C330006K01Rik	Ap5z1|KIAA0415|MGC117588	RIKEN cDNA C330006K01 gene	9.44	8.2	6.13
chr10	79622342	79622742	KLF3	Intergenic	-8044	NM_007705	NM_007705	Cirbp	Cirp|R74941	cold inducible RNA binding protein	9.44	8.72	6.01
chr3	146162474	146162874	KLF3	promoter-TSS (NM_027617)	43	NM_027617	NM_027617	Spata1	4921536I21Rik|AV266943|SP-2	spermatogenesis associated 1	9.44	7.43	5.81
chr19	5272942	5273342	KLF3	promoter-TSS (NM_153129)	-23	NM_153129	NM_153129	Pacs1	AI325977|MGC37046	phosphofurin acidic cluster sorting protein 1	9.44	7.78	5.79
chr5	149172788	149173188	KLF3	intron (NM_007513, intron 2 of 12)	38492	NM_007513	NM_007513	Slc7a1	4831426K01Rik|AI447493|Atrc-1|Atrc1|Cat1|Rec-1|Rev-1|mCAT-1	solute carrier family 7 (cationic amino acid transporter, y+ system), member 1	9.44	8.76	5.7
chr13	41096133	41096533	KLF3|ΔDL	promoter-TSS (NM_026550)	-46	NM_026550	NM_026550	Pak1ip1	5830431I15Rik|5930415H02Rik|AA419825|AI314040|AW556169|Gdpd1|MGC151106|MGC151108|PIP1	PAK1 interacting protein 1	9.44	9.43	5.68
chr17	56430513	56430913	KLF3	promoter-TSS (NM_025836)	-779	NM_025836	NM_025836	Plin3	1300012C15Rik|M6prbp1|Tip47	perilipin 3	9.44	8.81	5.65
chr16	38522614	38523014	KLF3	promoter-TSS (NM_024273)	-67	NM_024273	NM_024273	4930455C21Rik	2810021C21Rik|AV135763|Timmdc1	RIKEN cDNA 4930455C21 gene	9.44	8.34	5.59
chr15	76020593	76020993	KLF3	intron (NM_001163540, intron 12 of 32)	5347	NM_201394	NM_001163540	Plec	AA591047|AU042537|EBS1|PCN|PLTN|Plec1	plectin	9.44	8.98	5.55
chr2	22750783	22751183	KLF3|ΔDL	promoter-TSS (NM_019501)	-59	NM_019501	NM_019501	Pdss1	2610203G20Rik|2700031G06Rik|TPT|TPT 1|Tprt|mDLP1|mSPS1	prenyl (solanesyl) diphosphate synthase, subunit 1	9.44	9.03	5.47
chr17	25073709	25074109	KLF3	promoter-TSS (NM_001163447)	13	NM_001163448	NM_001163447	Mapk8ip3	BB120594|D17Wsu15e|JIP-3|JSAP1|JSAP1a|JSAP1b|JSAP1c|JSAP1d|Jip3|Syd2|mKIAA1066	mitogen-activated protein kinase 8 interacting protein 3	9.44	7.99	5.45
chr6	82983290	82983690	KLF3	promoter-TSS (NM_010070)	-25	NM_010070	NM_010070	Dok1	AW557123|p62DOK	docking protein 1	9.44	7.75	5.39
chr5	25035342	25035742	KLF3|ΔDL	promoter-TSS (NR_027388)	-294	NR_027388	NR_027388	1700096K18Rik	-	RIKEN cDNA 1700096K18 gene	9.44	8.78	5.13
chr1	37921649	37922049	KLF3	promoter-TSS (NM_207228)	75	NM_207228	NM_207228	Tsga10	4933432N21Rik|AI843383|Gm217|Mtsga10	testis specific 10	9.44	7.23	4.55
chr8	87187776	87188176	KLF3|ΔDL	Intergenic	-1225	NM_010499	NM_010499	Ier2	AI317238|Ch1|Pip92	immediate early response 2	9.43	9.17	6.9
chr15	76778683	76779083	KLF3|ΔDL	promoter-TSS (NM_054099)	-91	NM_054099	NM_054099	1110038F14Rik	-	RIKEN cDNA 1110038F14 gene	9.43	8.81	6.68
chr14	68334705	68335105	KLF3|ΔDL	intron (NM_134073, intron 1 of 10)	750	NM_134073	NM_001111028	Kctd9	AA675328|AI854539	potassium channel tetramerisation domain containing 9	9.43	9.39	6.62
chr6	81915789	81916189	KLF3|ΔDL	promoter-TSS (NM_026490)	-46	NM_026490	NM_026490	Mrpl19	9030416F12Rik|9130412E02Rik|D6Ertd157e|MRP-L15|RLX1|Rpml15	mitochondrial ribosomal protein L19	9.43	9.9	6.58
chr17	46403219	46403619	KLF3	intron (NM_001252475, intron 1 of 8)	12305	NM_001111142	NM_001111142	Gm88	-	predicted gene 88	9.43	8.05	6.58
chr10	79459016	79459416	KLF3|ΔDL	Intergenic	-1144	NM_013850	NM_013850	Abca7	ABCX|Abc51	ATP-binding cassette, sub-family A (ABC1), member 7	9.43	9.79	6.49
chr15	91503248	91503648	KLF3|ΔDL	promoter-TSS (NM_025730)	-207	NM_025730	NM_025730	Lrrk2	4921513O20Rik|9330188B09Rik|AW561911|D630001M17Rik|Gm927|cI-46	leucine-rich repeat kinase 2	9.43	8.49	6.37
chr8	109730123	109730523	KLF3|ΔDL	Intergenic	55762	NM_025558	NM_025558	Cyb5b	1810044O22Rik|AU015618|Cyb5m	cytochrome b5 type B	9.43	9.54	6.33
chr1	174433724	174434124	KLF3	intron (NM_178598, intron 1 of 4)	3547	NM_178598	NM_178598	Tagln2	2700094C18Rik|KIAA0120|SM22beta|Sm22B|Sm22a	transgelin 2	9.43	8.68	6.33
chr3	145587065	145587465	KLF3	promoter-TSS (NM_009740)	-77	NM_009740	NM_009740	Bcl10	AI132454|BCL-10|C81403|CARMEN|CIPER|CLAP|ME10|cE10	B cell leukemia/lymphoma 10	9.43	8.2	6.26
chr16	35770219	35770619	KLF3	promoter-TSS (NM_175111)	-53	NM_175111	NM_175111	Hspbap1	3830421G21Rik	Hspb associated protein 1	9.43	8.57	6.19
chr5	108889922	108890322	KLF3	promoter-TSS (NM_172716)	-229	NM_172716	NM_172716	Pcgf3	2310035N15Rik|AI662857|D630042K08Rik|DONG1|E430039C14|RNF3A|Rnf3	polycomb group ring finger 3	9.43	8.48	6.07
chr11	103827762	103828162	KLF3|ΔDL	promoter-TSS (NM_007477)	-223	NM_007477	NM_007477	Arf2	-	ADP-ribosylation factor 2	9.43	9.63	6
chr16	37790140	37790540	KLF3	intron (NM_008047, intron 2 of 10)	13199	NM_008047	NM_008047	Fstl1	AI316791|AW107808|Fstl|TSC-36	follistatin-like 1	9.43	9.36	6
chr8	89147728	89148128	KLF3|ΔDL	promoter-TSS (NM_025827)	-14	NM_025827	NM_001168591	Lonp2	1300002A08Rik|AU015403|Lonp	lon peptidase 2, peroxisomal	9.43	8.79	6
chr10	60846102	60846502	KLF3	promoter-TSS (NM_013753)	-31	NM_013753	NM_013753	X99384	MGC169319|MMPAL|Pald|mKIAA1274	cDNA sequence X99384	9.43	8.38	6
chr9	106588092	106588492	ΔDL	promoter-TSS (NM_011573)	-13	NM_001081654	NM_001081654	Tex264	TEG-264	testis expressed gene 264	9.43	8.48	5.99
chr5	137508540	137508940	KLF3	3' UTR (NM_001039385, exon 2 of 2)	2575	NM_001039385	NM_001039385	Vgf	Gm1052	VGF nerve growth factor inducible	9.43	7.8	5.96
chr10	12588827	12589227	KLF3	Intergenic	-7494	NM_011682	NM_011682	Utrn	AA589569|DRP|Dmdl	utrophin	9.43	7.36	5.93
chr11	29594080	29594480	KLF3	intron (NM_194051, intron 1 of 8)	506	NM_194051	NM_024226	Rtn4	1110020G17Rik|AA407876|AA409940|AA960376|ASY|C130026I10Rik|KIAA4153|NOGO|NSP-CL|NgA|Nogo-A|Nogo-B|Nogo-C|mKIAA0886|mKIAA4153	reticulon 4	9.43	8.1	5.81
chr16	33829503	33829903	KLF3	promoter-TSS (NM_001145884)	-48	NM_010580	NM_001145884	Itgb5	AA475909|AI874634|ESTM23|[b]-5|[b]5|[b]5A|[b]5B|beta-5|beta5	integrin beta 5	9.43	7.23	5.8
chr10	65816768	65817168	KLF3|ΔDL	Intergenic	-230156	NR_038039	NR_038039	1700023F02Rik	AV205046	RIKEN cDNA 1700023F02 gene	9.43	10.49	5.59
chr10	80119314	80119714	ΔDL	5' UTR (NM_145361, exon 1 of 9)	302	NM_145361	NM_145361	Btbd2	2610037C03Rik|4930512K17Rik	BTB (POZ) domain containing 2	9.43	8.73	5.44
chr8	47237711	47238111	KLF3|ΔDL	Intergenic	-16999	NM_025747	NM_025747	4933411K20Rik	1110068E21Rik|AW049273|Kiaa1430|mKIAA1430	RIKEN cDNA 4933411K20 gene	9.43	8.62	5.39
chr16	50528842	50529242	KLF3	intron (NR_040379, intron 1 of 5)	427	NR_040379	NR_040379	G730013B05Rik	-	RIKEN cDNA G730013B05 gene	9.43	7.33	5.34
chr1	169280058	169280458	KLF3	5' UTR (NM_019993, exon 1 of 11)	136	NM_019993	NM_019993	Aldh9a1	AA139417|Abaldh|ESTM40|TMABA-DH|Tmabadh	aldehyde dehydrogenase 9, subfamily A1	9.43	7.65	5.2
chr17	45710646	45711046	KLF3|ΔDL	promoter-TSS (NM_008302)	-636	NM_008302	NM_008302	Hsp90ab1	90kDa|AL022974|C81438|Hsp84|Hsp84-1|Hsp90|Hspcb|MGC115780	heat shock protein 90 alpha (cytosolic), class B member 1	9.43	8.75	5.08
chr11	74643763	74644163	KLF3|ΔDL	promoter-TSS (NM_010813)	-463	NM_010813	NM_010813	Mnt	Rox|bHLHd3	max binding protein	9.42	9.35	6.75
chr15	77650819	77651219	KLF3	intron (NM_022410, intron 1 of 40)	21526	NM_022410	NM_022410	Myh9	C80049|D0Jmb2|E030044M24Rik|Fltn|Myhn-1|Myhn1|NMHC II-A|NMHCIIA|NMMHC II-a|NMMHC-A|NMMHC-IIA|TU72.6	myosin, heavy polypeptide 9, non-muscle	9.42	8.46	6.62
chr2	60470891	60471291	KLF3	intron (NM_001159564, intron 11 of 17)	40659	NM_021359	NM_001159564	Itgb6	2210409C20Rik|4831415H04Rik	integrin beta 6	9.42	8.51	6.53
chr15	101212130	101212530	KLF3|ΔDL	Intergenic	-11774	NM_028770	NM_028770	Krt80	1200016G03Rik|2310041I20Rik|Kb20	keratin 80	9.42	9.21	6.4
chr9	44580834	44581234	KLF3	promoter-TSS (NM_023831)	-58	NM_023831	NM_023831	Ift46	1500035H01Rik|AA408110|AI663846|R75047|c11orf2	intraflagellar transport 46 homolog (Chlamydomonas)	9.42	8.1	6.38
chr9	49605866	49606266	KLF3	intron (NM_001113204, intron 1 of 18)	1108	NM_001081445	NM_001081445	Ncam1	CD56|E-NCAM|NCAM-1|Ncam	neural cell adhesion molecule 1	9.42	8.19	6.2
chr17	53618075	53618475	KLF3	promoter-TSS (NM_025887)	-284	NM_025887	NM_025887	Rab5a	2410015H04Rik|AI663973|AU021172	RAB5A, member RAS oncogene family	9.42	7.98	6.02
chr7	17480321	17480721	KLF3	intron (NM_010320, intron 3 of 3)	3386	NM_010320	NM_010320	Gng8	G(y)8	guanine nucleotide binding protein (G protein), gamma 8	9.42	8.22	5.64
chr10	25079331	25079731	KLF3	promoter-TSS (NM_001199265)	-73	NM_001199265	NM_001199265	Epb4.1l2	4.1G|AW555191|D10Ertd398e|Epb41l2|NBL2	erythrocyte protein band 4.1-like 2	9.42	7.58	5.57
chr12	81467039	81467439	KLF3|ΔDL	intron (NM_177267, intron 6 of 8)	25425	NR_037207	NR_037207	Mir1843	mmu-mir-1843	microRNA Mir1843	9.42	9.12	5.43
chr2	166905075	166905475	KLF3|ΔDL	Intergenic	14482	NR_028540	NR_028540	Snord12	MBII-99	small nucleolar RNA, C/D box 12	9.42	8.76	5.12
chr1	178757611	178758011	KLF3	intron (NM_029756, intron 3 of 17)	8453	NR_037996	NR_037996	Hmga2-ps1	EG666235|Gm7996|Hmgic-ps1|[y]i-c	high mobility group AT-hook 2, pseudogene 1	9.42	8.16	4.99
chr14	55194430	55194830	KLF3	intron (NM_010590, intron 1 of 7)	1868	NM_010590	NM_010590	Jub	-	ajuba	9.42	8.16	4.97
chr4	144539342	144539742	KLF3	Intergenic	56502	NM_011303	NM_001172424	Dhrs3	Rsdr1|retSDR1	dehydrogenase/reductase (SDR family) member 3	9.42	8.48	4.35
chr9	54650318	54650718	KLF3	Intergenic	37903	NM_013496	NM_013496	Crabp1	AI326249|Crabp-1|CrabpI|Rbp-5	cellular retinoic acid binding protein I	9.41	9	6.54
chr16	91647085	91647485	KLF3|ΔDL	promoter-TSS (NM_019973)	-68	NM_010256	NM_010256	Gart	Gaps|Prgs	phosphoribosylglycinamide formyltransferase	9.41	9.12	6.48
chr16	18248632	18249032	KLF3	promoter-TSS (NM_001080999)	-45	NM_011239	NM_011239	Ranbp1	Htf9a	RAN binding protein 1	9.41	8.2	6.2
chr11	75276361	75276761	KLF3	promoter-TSS (NR_029739)	-657	NR_029739	NR_029739	Mir22	Mirn22|mmu-mir-22	microRNA 22	9.41	8.76	6.15
chr18	34050102	34050502	KLF3|ΔDL	intron (NM_013512, intron 4 of 23)	95756	NR_038151	NR_038151	2410004N09Rik	-	RIKEN cDNA 2410004N09 gene	9.41	9.66	6
chr17	87573775	87574175	KLF3|ΔDL	Intergenic	20307	NR_046016	NR_046016	C330024C12Rik	-	RIKEN cDNA C330024C12 gene	9.41	9.02	5.82
chr8	127867836	127868236	KLF3	Intergenic	148574	NM_001081337	NM_001081337	Sipa1l2	BC058408|mKIAA1389	signal-induced proliferation-associated 1 like 2	9.41	8.5	5.75
chr10	42198188	42198588	KLF3	promoter-TSS (NM_145743)	-17	NM_145743	NM_145743	Lace1	CG8520|MGC107616	lactation elevated 1	9.41	9.17	5.68
chr17	88465503	88465903	KLF3	Intergenic	-1078	NM_001081034	NM_001081034	Fbxo11	C80048|Jf|MGC156416	F-box protein 11	9.41	8.18	5.6
chr16	30069649	30070049	KLF3|ΔDL	Intergenic	4406	NM_008235	NM_008235	Hes1	Hry|bHLHb39	hairy and enhancer of split 1 (Drosophila)	9.41	9.02	5.57
chr8	119681627	119682027	KLF3|ΔDL	promoter-TSS (NM_001081151)	-208	NM_001081151	NM_001081151	Gan	A330045G18|gigaxonin	giant axonal neuropathy	9.41	8.95	5.16
chr6	83744966	83745366	KLF3|ΔDL	promoter-TSS (NM_001164187)	14	NM_001164187	NM_001164187	Nagk	Gnk	N-acetylglucosamine kinase	9.41	8.9	5.11
chr8	109580510	109580910	KLF3|ΔDL	promoter-TSS (NM_139229)	-67	NM_001164472	NM_001164472	Nip7	1110017C15Rik|6330509M23Rik|AA408773|AA410017|PEachy	nuclear import 7 homolog (S. cerevisiae)	9.41	9.27	4.53
chr5	123271229	123271629	KLF3|ΔDL	promoter-TSS (NM_021505)	-81	NM_001042491	NM_001042491	Anapc5	2510006G12Rik|AA408751|AA536819|AA986414|Anpc5	anaphase-promoting complex subunit 5	9.41	9.25	4.49
chr12	45369902	45370302	KLF3	promoter-TSS (NM_026164)	-39	NM_026164	NM_026164	Pnpla8	1200006O19Rik|AI467579|Ipla2(gamma)|MGC150064	patatin-like phospholipase domain containing 8	9.4	8.54	6.56
chr10	85802248	85802648	KLF3|ΔDL	intron (NM_011595, intron 2 of 4)	39291	NM_011595	NM_011595	Timp3	Timp-3	tissue inhibitor of metalloproteinase 3	9.4	9.25	6.37
chr9	78329567	78329967	KLF3	promoter-TSS (NM_010106)	-236	NM_010106	NM_010106	Eef1a1	MGC102592|MGC103271|MGC118397|MGC18758|MGC27859|MGC7551|MGC8115|MGC8209	eukaryotic translation elongation factor 1 alpha 1	9.4	9.22	6.25
chr6	35206694	35207094	KLF3|ΔDL	intron (NR_027875, intron 1 of 2)	4162	NR_027875	NR_015608	1810058I24Rik	AI414869|AI848234	RIKEN cDNA 1810058I24 gene	9.4	8.94	6.21
chr4	150182496	150182896	KLF3|ΔDL	Intergenic	46362	NR_040649	NR_040649	1700045H11Rik	-	RIKEN cDNA 1700045H11 gene	9.4	8.68	6.18
chr10	67070313	67070713	KLF3|ΔDL	Intergenic	-58810	NM_001005419	NM_001005419	Ado	Gm237|MGC67243|MGC73511	2-aminoethanethiol (cysteamine) dioxygenase	9.4	9.63	6.16
chr5	22892717	22893117	KLF3|ΔDL	Intergenic	47254	NR_040469	NR_040469	5031425E22Rik	-	RIKEN cDNA 5031425E22 gene	9.4	9.01	6.11
chr7	148653490	148653890	KLF3	promoter-TSS (NM_001111050)	429	NM_001111049	NM_001111049	Cd151	PETA-3|SFA-1|Tspan24	CD151 antigen	9.4	7.69	5.87
chr10	93296323	93296723	KLF3	intron (NM_001206851, intron 1 of 6)	2223	NM_001206851	NM_183199	Usp44	E430004F17Rik	ubiquitin specific peptidase 44	9.4	7.87	5.78
chr17	21625719	21626119	KLF3	promoter-TSS (NM_013843)	-33	NM_013843	NM_013843	Zfp53	D030067O06Rik|KRAZ1|Zfp-53|Zfp118|zfas8	zinc finger protein 53	9.4	9.27	5.55
chr6	113187572	113187972	KLF3|ΔDL	promoter-TSS (NM_026849)	-65	NM_026849	NM_026849	Mtmr14	1110061O04Rik|AW553738|C76151	myotubularin related protein 14	9.4	8.76	5.5
chr7	19495839	19496239	KLF3|ΔDL	promoter-TSS (NM_001033314)	-286	NM_001033314	NM_001033314	Ccdc61	C530028I08Rik|Gm159	coiled-coil domain containing 61	9.4	9	5.29
chr10	127668781	127669181	KLF3	promoter-TSS (NM_001164080)	-138	NM_001164080	NM_001136082	Timeless	C77407|Debt69|tim	timeless homolog (Drosophila)	9.4	9.48	5.27
chr9	44288238	44288638	KLF3	Intergenic	-18781	NM_030256	NM_030256	Bcl9l	B9L|BC003321|BCL9-2|DLNB11|MGC7014	B cell CLL/lymphoma 9-like	9.4	8.73	4.95
chr15	36868217	36868617	KLF3	Intergenic	68740	NM_026521	NM_026521	Zfp706	3110006P09Rik|AA793007|AW536850|C77232|Znf706	zinc finger protein 706	9.4	8.17	4.42
chr15	99532310	99532710	KLF3|ΔDL	promoter-TSS (NM_031842)	-208	NM_031842	NM_031842	Smarcd1	AA407987|Baf60a|D15Kz1	SWI/SNF related, matrix associated, actin dependent regulator of chromatin, subfamily d, member 1	9.4	8.91	3.16
chr9	59539293	59539693	KLF3	Intergenic	-16078	NM_001033498	NM_001033498	Gramd2	BC064463	GRAM domain containing 2	9.4	8.48	3.04
chr1	90891393	90891793	KLF3|ΔDL	Intergenic	-21095	NR_040471	NR_040471	1700067G17Rik	-	RIKEN cDNA 1700067G17 gene	9.39	9.5	7.63
chr8	64069919	64070319	KLF3	intron (NM_001081390, intron 10 of 19)	103588	NM_145595	NM_145595	Cbr4	A730083J17Rik|BC009118|MGC6971	carbonyl reductase 4	9.39	9.44	7.1
chr1	164062981	164063381	KLF3	intron (NM_001038619, intron 15 of 20)	-84573	NR_002870	NR_002870	Dnm3os	6030416H16Rik|Hag2|Npn1|P/L01	dynamin 3, opposite strand	9.39	8.61	6.99
chr19	4201533	4201933	KLF3|ΔDL	promoter-TSS (NM_011237)	-130	NM_011237	NM_011237	Rad9	Rad9a	RAD9 homolog (S. pombe)	9.39	9.62	6.84
chr10	18887511	18887911	KLF3|ΔDL	intron (NR_038022, intron 1 of 1)	667	NR_038022	NR_038021	Gm20139	-	predicted gene, 20139	9.39	9.46	6.82
chr17	24591516	24591916	KLF3	intron (NM_007893, intron 1 of 13)	540	NM_007893	NM_007893	E4f1	-	E4F transcription factor 1	9.39	8.19	6.36
chr5	137974312	137974712	KLF3|ΔDL	promoter-TSS (NM_010312)	-55	NM_010312	NM_010312	Gnb2	Gnb-2	guanine nucleotide binding protein (G protein), beta 2	9.39	9.17	6.32
chr17	35176588	35176988	KLF3|ΔDL	intron (NM_013600, intron 9 of 23)	6763	NM_013600	NM_001146215	Msh5	G7|Mut5	mutS homolog 5 (E. coli)	9.39	9.23	6.22
chr5	136433372	136433772	KLF3	Intergenic	16774	NM_001160366	NM_001160366	Srcrb4d	C330016E03Rik|S4D-SRCRB|SRCRB-S4D	scavenger receptor cysteine rich domain containing, group B (4 domains)	9.39	9.35	6.09
chr9	116127689	116128089	KLF3|ΔDL	Intergenic	-43408	NM_009371	NM_009371	Tgfbr2	1110020H15Rik|AU042018|DNIIR|RIIDN|TBR-II|TbetaR-II|TbetaRII	transforming growth factor, beta receptor II	9.39	9.41	6.02
chr10	7109219	7109619	KLF3	Intergenic	30649	NM_001204916	NM_001204916	H60c	4632413I24Rik|Gm9491	histocompatibility 60c	9.39	9.4	5.99
chr10	77888171	77888571	KLF3	promoter-TSS (NM_007793)	-44	NM_007793	NM_007793	Cstb	AA960480|Stfb	cystatin B	9.39	8.52	5.99
chr8	26864585	26864985	KLF3|ΔDL	promoter-TSS (NM_028102)	-33	NM_028102	NM_028102	Ddhd2	2010305K11Rik|SAMWD1|mKIAA0725	DDHD domain containing 2	9.39	7.79	5.91
chr10	61803173	61803573	KLF3|ΔDL	promoter-TSS (NM_001146100)	18	NR_038038	NR_038038	2210417K05Rik	-	RIKEN cDNA 2210417K05 gene	9.39	8.89	5.86
chr5	23536450	23536850	KLF3|ΔDL	promoter-TSS (NM_053090)	-149	NM_053090	NM_053090	Fam126a	AB030242|Drctnnb1a	family with sequence similarity 126, member A	9.39	9.25	5.74
chr10	41529654	41530054	KLF3	promoter-TSS (NM_026643)	-180	NM_026643	NM_001243074	Cep57l1	2410017P07Rik|4930484D11Rik|AI607327	centrosomal protein 57-like 1	9.39	8.29	5.74
chr11	116442762	116443162	KLF3	promoter-TSS (NM_173755)	-201	NM_173755	NM_173755	Ube2o	9630022H21|B230113M03Rik|E2-230K|mKIAA1734	ubiquitin-conjugating enzyme E2O	9.39	8.97	5.71
chr19	41922729	41923129	KLF3	promoter-TSS (NM_177603)	-307	NM_177603	NM_177603	Frat2	MGC37615	frequently rearranged in advanced T cell lymphomas 2	9.39	7.8	5.67
chr9	109833709	109834109	KLF3	promoter-TSS (NM_001205331)	-369	NM_001205331	NM_001205330	Mtap4	AA407148|MAP-4|MAP4|Mtap-4	microtubule-associated protein 4	9.39	8.29	5.62
chr4	43052972	43053372	KLF3	promoter-TSS (NM_001253353)	1	NM_001253353	NM_001253353	B230312A22Rik	KIAA1539|fam214b	RIKEN cDNA B230312A22 gene	9.39	8.49	5.58
chr9	43047944	43048344	KLF3	promoter-TSS (NM_178644)	-245	NM_178644	NM_178644	Oaf	AL024221|D130038B21Rik|D9Ucla1	OAF homolog (Drosophila)	9.39	7.87	5.5
chr11	120211220	120211620	KLF3	intron (NR_038126, intron 1 of 1)	1428	NR_038126	NR_038126	0610009L18Rik	-	RIKEN cDNA 0610009L18 gene	9.39	8.1	5.42
chr8	28087311	28087711	KLF3	promoter-TSS (NM_001101502)	-297	NM_001101502	NM_001101502	Zfp703	1110032O19Rik|AI430822|AL022941|Csmn1|End2|Zeppo1|Znf703|Zpo1	zinc finger protein 703	9.39	7.48	5.26
chr1	168185614	168186014	KLF3	intron (NM_001164528, intron 1 of 9)	1544	NM_001164528	NM_001164528	Ildr2	2810478N18Rik|3110063L10Rik|AI852300|D1Ertd471e|Dbsm1|ENSMUSG00000040612|Ll	immunoglobulin-like domain containing receptor 2	9.39	8.01	5.04
chr10	126500226	126500626	KLF3	promoter-TSS (NM_009870)	-233	NM_009870	NM_009870	Cdk4	Crk3	cyclin-dependent kinase 4	9.39	8.97	5.02
chr4	137032250	137032650	KLF3	intron (NM_008305, intron 1 of 96)	7732	NM_008305	NM_008305	Hspg2	AI852380|Pcn|Plc|per	perlecan (heparan sulfate proteoglycan 2)	9.39	8.21	5
chr12	113882764	113883164	KLF3	promoter-TSS (NM_013929)	-75	NM_013929	NM_001161737	Siva1	CD27bp|Siva	SIVA1, apoptosis-inducing factor	9.39	7.64	4.94
chr1	133587061	133587461	KLF3|ΔDL	intron (NM_145509, intron 1 of 5)	1989	NM_145509	NM_145509	5430435G22Rik	Rab7b	RIKEN cDNA 5430435G22 gene	9.39	8.76	4.76
chr12	101437471	101437871	KLF3	promoter-TSS (NM_009790)	-80	NM_009790	NM_009790	Calm1	AI256814|AI327027|AI461935|AL024000|CaM|Calm|Calm2|Calm3	calmodulin 1	9.39	8.23	3.93
chr17	13820493	13820893	ΔDL	Intergenic	-73733	NR_045437	NR_045436	2700054A10Rik	-	RIKEN cDNA 2700054A10 gene	9.38	9.88	6.39
chr7	52309570	52309970	KLF3	intron (NM_022999, intron 6 of 6)	-1519	NM_175022	NM_175022	Prr12	6720469B10|BC058674	proline rich 12	9.38	7.52	6.33
chr2	90519296	90519696	KLF3	5' UTR (NM_021512, exon 2 of 37)	2124	NM_021512	NM_021512	Nup160	160kDa|2810011M03Rik|AA414952|AU020188|Gtl-13|Gtl1-13|Gtl13|KIAA0197|mKIAA0197	nucleoporin 160	9.38	8.98	6.23
chr9	114436227	114436627	KLF3|ΔDL	intron (NM_001042503, intron 1 of 3)	-30765	NM_009916	NM_009916	Ccr4	CHEMR1|Cmkbr4|LESTR|MGC151418|Sdf1r	chemokine (C-C motif) receptor 4	9.38	9.16	6.2
chr16	24490869	24491269	KLF3	intron (NM_001145952, intron 2 of 11)	-38331	NR_038091	NR_038091	A730098P11Rik	-	mortality factor 4 like 1 pseudogene	9.38	8.61	6.13
chr11	116704603	116705003	KLF3	promoter-TSS (NM_033398)	-26	NM_028865	NM_028865	1110005A03Rik	1500035B17Rik|4933424L15Rik|Mettl23	RIKEN cDNA 1110005A03 gene	9.38	8.34	5.92
chr11	118222382	118222782	KLF3	Intergenic	-5857	NM_011594	NM_011594	Timp2	D11Bwg1104e|Timp-2	tissue inhibitor of metalloproteinase 2	9.38	8.99	5.83
chr5	73038797	73039197	KLF3	promoter-TSS (NM_001081205)	-38	NM_001081205	NM_001081205	Nipal1	3830408G10Rik|Npal1	NIPA-like domain containing 1	9.38	7.93	5.73
chr19	53806076	53806476	KLF3	intron (NM_001170847, intron 1 of 13)	54480	NM_001170847	NM_001170847	Rbm20	1110018J23Rik|2010003H22Rik|AI646761	RNA binding motif protein 20	9.38	8.25	5.45
chr1	107886666	107887066	KLF3|ΔDL	promoter-TSS (NM_001122676)	-117	NM_001122676	NM_001122675	Zcchc2	9930114B20Rik|AW212015	zinc finger, CCHC domain containing 2	9.38	8.91	5.33
chr15	78756496	78756896	KLF3	promoter-TSS (NM_008495)	-459	NM_008495	NM_008495	Lgals1	AA410090|Gal-1|Galbp|L-14.5|L14|Lect14|galectin-1	lectin, galactose binding, soluble 1	9.38	8.76	5.1
chr1	182655929	182656329	KLF3	promoter-TSS (NM_133225)	-45	NM_133225	NM_133225	Acbd3	60kDa|8430407O11Rik|D1Ertd10e|GCP60|GOLPH1|Gocap1|Pap7	acyl-Coenzyme A binding domain containing 3	9.38	8.33	5.05
chr15	81641192	81641592	KLF3|ΔDL	promoter-TSS (NM_017376)	-452	NM_017376	NM_017376	Tef	2310028D20Rik	thyrotroph embryonic factor	9.38	8.55	5.01
chr12	110073956	110074356	KLF3	promoter-TSS (NM_181328)	-70	NM_181328	NM_181328	Slc25a29	C030003J19Rik|CACL|mCACL	solute carrier family 25 (mitochondrial carrier, palmitoylcarnitine transporter), member 29	9.38	8.07	3.89
chr7	71082427	71082827	KLF3	intron (NM_021366, intron 1 of 1)	1174	NM_021366	NM_021366	Klf13	0610043C13Rik|9430029L20Rik|Bteb3|FKLF-2|FKLF2|NSLP1|RFLAT-1|RFLAT1	Kruppel-like factor 13	9.38	7.75	3.38
chr19	55874006	55874406	KLF3|ΔDL	intron (NM_001142920, intron 4 of 11)	57906	NM_001142923	NM_001142918	Tcf7l2	TCF4B|TCF4E|Tcf-4|Tcf4|mTcf-4B|mTcf-4E	transcription factor 7 like 2, T cell specific, HMG box	9.37	9.08	6.72
chr15	27751639	27752039	KLF3|ΔDL	intron (NM_001081302, intron 30 of 56)	-140542	NM_001242423	NM_001242423	Fam105a	9830126M18|MGC59004	family with sequence similarity 105, member A	9.37	9.35	6.7
chr9	22194844	22195244	KLF3|ΔDL	Intergenic	-1394	NM_028390	NM_028390	Anln	1110037A17Rik|2900037I21Rik|C78101|Scraps	anillin, actin binding protein	9.37	9.86	6.38
chr5	124129844	124130244	KLF3	intron (NM_019765, intron 1 of 23)	4256	NM_019765	NM_019765	Clip1	1110007I12Rik|4631429H07Rik|AV017631|C81039|CLIP-170|CLIP170|CYLN1|Clip50|KIAA4046|Rsn|mKIAA4046|restin	CAP-GLY domain containing linker protein 1	9.37	9.42	6.38
chr6	31038898	31039298	KLF3|ΔDL	Intergenic	-26005	NR_029532	NR_029532	Mir29b-1	Mirn29b|Mirn29b-1	microRNA 29b-1	9.37	8.79	6.33
chr1	55109853	55110253	KLF3	intron (NM_026424, intron 1 of 3)	439	NM_001039710	NM_001039710	Coq10b	1500041J02Rik|1700030I21Rik|9530077A17Rik|AV002237|AW742641	coenzyme Q10 homolog B (S. cerevisiae)	9.37	8.28	6.29
chr10	12598501	12598901	ΔDL	Intergenic	-17168	NM_011682	NM_011682	Utrn	AA589569|DRP|Dmdl	utrophin	9.37	9.19	6.27
chr17	78817292	78817692	KLF3	promoter-TSS (NM_199448)	-49	NM_199448	NM_199448	Fez2	9030616F16|D17Ertd315e	fasciculation and elongation protein zeta 2 (zygin II)	9.37	7.37	5.97
chr18	56883544	56883944	KLF3	intron (NM_010721, intron 1 of 10)	16277	NM_010721	NM_010721	Lmnb1	-	lamin B1	9.37	8.95	5.89
chrX	10294255	10294655	KLF3	promoter-TSS (NM_001166635)	-36	NM_026524	NM_001166635	Mid1ip1	3110038L01Rik|Mig12|S14R	Mid1 interacting protein 1 (gastrulation specific G12-like (zebrafish))	9.37	7.66	5.66
chr11	16851006	16851406	KLF3|ΔDL	promoter-TSS (NR_015469)	-110	NR_015469	NR_015469	2810442I21Rik	4930500E12Rik	RIKEN cDNA 2810442I21 gene	9.37	8.63	5.57
chr8	28085222	28085622	KLF3|ΔDL	Intergenic	-2386	NM_001101502	NM_001101502	Zfp703	1110032O19Rik|AI430822|AL022941|Csmn1|End2|Zeppo1|Znf703|Zpo1	zinc finger protein 703	9.37	8.66	5.47
chr10	127669151	127669551	KLF3	TTS (NM_008600)	232	NM_001136082	NM_001136082	Timeless	C77407|Debt69|tim	timeless homolog (Drosophila)	9.37	8.14	5.39
chr11	6315976	6316376	KLF3	intron (NM_008907, intron 1 of 4)	303	NM_008907	NM_008907	Ppia	2700098C05|Cphn|CyP-18|CypA	peptidylprolyl isomerase A	9.37	8.24	5.26
chr15	38230518	38230918	ΔDL	promoter-TSS (NM_013692)	-256	NM_013692	NM_013692	Klf10	AI115143|EGR[a]|Egral|Gdnfif|Tieg|Tieg1|mGIF	Kruppel-like factor 10	9.37	8.85	5.22
chr15	61816858	61817258	KLF3|ΔDL	5' UTR (NM_001177352, exon 1 of 3)	162	NM_001177352	NM_001177352	Myc	AU016757|Myc2|Niard|Nird|bHLHe39	myelocytomatosis oncogene	9.37	7.85	5.1
chr12	111975793	111976193	KLF3	promoter-TSS (NM_027149)	-166	NM_027149	NM_027149	Wdr20a	2310040A13Rik|AI549910|WDR20	WD repeat domain 20A	9.37	7.08	4.93
chr13	9010843	9011243	DBD	Intergenic	-15785	NM_027000	NM_027000	Gtpbp4	2610028C09Rik|Crfg|Gtpbp3|NGB|Nog1	GTP binding protein 4	9.36	9.51	9.79
chr8	119998825	119999225	KLF3|ΔDL|DBD	Intergenic	-23166	NM_172285	NM_172285	Plcg2	MGC38590|PLCgamma2|Plcg-2	phospholipase C, gamma 2	9.36	9.12	8.1
chr16	30512483	30512883	KLF3|ΔDL|DBD	3' UTR (NM_172614, exon 10 of 10)	37981	NM_172614	NM_172614	Tmem44	1700007N03Rik|9330161C17Rik|B230220N21	transmembrane protein 44	9.36	8.73	7.34
chr10	59165159	59165559	DBD	promoter-TSS (NM_144822)	-24	NM_144822	NM_144822	Micu1	C730016L05Rik|Calc|Cbara1|MGC29229|MGC36365|MGC36503|MGC36634	mitochondrial calcium uptake 1	9.36	8.67	7.29
chr15	98661789	98662189	KLF3|ΔDL	promoter-TSS (NM_016781)	-50	NM_016781	NM_016781	Prkag1	AA571379|BB036179|Prkaac	protein kinase, AMP-activated, gamma 1 non-catalytic subunit	9.36	9.62	6.94
chr16	17146786	17147186	KLF3	promoter-TSS (NM_026940)	-74	NM_026940	NM_026940	Ydjc	1810015A11Rik|4930521M19Rik|MGC144470	YdjC homolog (bacterial)	9.36	8.33	6.74
chr2	163470688	163471088	KLF3	promoter-TSS (NM_012032)	-9	NM_012032	NM_012032	Serinc3	AA959945|AA960047|AIGP1|DIFF33|TMS-1|Tde1	serine incorporator 3	9.36	8.15	6.68
chr19	5473735	5474135	KLF3	promoter-TSS (NM_001164352)	-755	NM_021474	NM_001164352	Efemp2	0610011K11Rik|Fbln4|MBP1	epidermal growth factor-containing fibulin-like extracellular matrix protein 2	9.36	8.42	6.62
chr17	25321215	25321615	KLF3|ΔDL	promoter-TSS (NM_183150)	-91	NM_183150	NM_183150	BC003965	Ccsmst1|MGC7403	cDNA sequence BC003965	9.36	9.73	6.55
chr4	56960199	56960599	KLF3|ΔDL	promoter-TSS (NM_175518)	-98	NM_175518	NM_175518	Tmem245	A630051L19Rik|AI957324|D730040F13Rik	transmembrane 245	9.36	9.35	6.41
chr5	130417246	130417646	KLF3	promoter-TSS (NM_027121)	-537	NM_027121	NM_001001327	Vkorc1l1	2310024K08Rik	vitamin K epoxide reductase complex, subunit 1-like 1	9.36	7.91	6.4
chr15	98711765	98712165	KLF3	promoter-TSS (NM_026967)	-120	NM_026967	NM_026967	Rhebl1	1810036J22Rik	Ras homolog enriched in brain like 1	9.36	8.66	6.29
chr5	111634063	111634463	KLF3|ΔDL	intron (NM_001267622, intron 6 of 23)	-125520	NM_019640	NM_019640	Pitpnb	AI256223|AU040890	phosphatidylinositol transfer protein, beta	9.36	9.26	6.16
chr2	4984978	4985378	KLF3	promoter-TSS (NM_181848)	-194	NM_181848	NM_181848	Optn	4930441O07Rik|FIP2|HYPL|NRP	optineurin	9.36	8.21	6.13
chr2	181232269	181232669	KLF3	intron (NM_025482, intron 1 of 7)	511	NM_025482	NM_025482	Tpd52l2	2810411G23Rik|AU016537|C86069|D54	tumor protein D52-like 2	9.36	8.41	6
chr13	45034685	45035085	KLF3	intron (NM_025772, intron 7 of 9)	62580	NM_025772	NM_025772	Dtnbp1	5430437B18Rik|AW048963|dysbindin|sdy	dystrobrevin binding protein 1	9.36	9.56	5.95
chr8	10993769	10994169	KLF3	intron (NM_001081212, intron 1 of 1)	-13881	NR_046017	NR_046017	9530052E02Rik	-	RIKEN cDNA 9530052E02 gene	9.36	7.87	5.87
chr2	71490603	71491003	KLF3|ΔDL	Intergenic	-66671	NR_037979	NM_201366	Gm1631	-	predicted gene 1631	9.36	9.62	5.79
chr17	84582792	84583192	KLF3	TTS (NM_001001806)	4295	NM_001001806	NM_001001806	Zfp36l2	Brf2|ERF2|Tis11d	zinc finger protein 36, C3H type-like 2	9.36	8.64	5.72
chr12	117643526	117643926	KLF3	promoter-TSS (NR_028421)	-92	NR_028421	NR_028421	D430020J02Rik	-	RIKEN cDNA D430020J02 gene	9.36	8.17	5.69
chr4	131912169	131912569	KLF3	3' UTR (NM_001161797, exon 13 of 13)	-2768	NR_003270	NR_002904	Snhg3	Rnu17d|U17HG	small nucleolar RNA host gene (non-protein coding) 3	9.36	7.54	5.52
chrX	71490050	71490450	KLF3|ΔDL	intron (NM_010227, intron 1 of 45)	1623	NM_010227	NM_010227	Flna	ABP-280|Dilp2|F730004A14Rik|Fln1|filamin-1	filamin, alpha	9.36	9.07	5.44
chr4	154623942	154624342	KLF3	promoter-TSS (NM_001190445)	67	NR_033802	NM_001190445	2610002J02Rik	-	RIKEN cDNA 2610002J02 gene	9.36	8.51	5.11
chr16	33889124	33889524	KLF3	intron (NM_010580, intron 5 of 14)	59573	NM_001145884	NM_001145884	Itgb5	AA475909|AI874634|ESTM23|[b]-5|[b]5|[b]5A|[b]5B|beta-5|beta5	integrin beta 5	9.36	8.83	4.94
chr15	83180502	83180902	KLF3	promoter-TSS (NM_025445)	-25	NM_025445	NM_025445	Arfgap3	0610009H19Rik|1810004P07Rik|1810035F16Rik|9130416J18Rik|Arfgap1	ADP-ribosylation factor GTPase activating protein 3	9.36	8.03	4.93
chr11	72421166	72421566	KLF3	intron (NM_025985, intron 1 of 5)	603	NM_025985	NM_025985	Ube2g1	2700059C12Rik|AI256795|AU014992|AW552068|D130023C12Rik	ubiquitin-conjugating enzyme E2G 1	9.36	7.83	4.88
chr11	30167386	30167786	KLF3	Intergenic	-47814	NM_175836	NM_009260	Spnb2	9930031C03Rik|AL033301|KIAA4049|SPTB2|SPTBN1|Spnb-2|elf1|elf3|mKIAA4049	spectrin beta 2	9.36	6.51	4.87
chr1	135989461	135989861	KLF3	Intergenic	-13929	NM_007570	NM_007570	Btg2	AA959598|APRO1|Pc3|TIS21	B cell translocation gene 2, anti-proliferative	9.36	8.13	4.75
chr3	65648153	65648553	KLF3|ΔDL	Intergenic	113794	NM_019937	NM_001025442	Ccnl1	2610030E23Rik|AU018493|Ccnl|ania-6a	cyclin L1	9.35	9.8	7.41
chr17	84261872	84262272	KLF3|ΔDL|DBD	Intergenic	-15942	NM_025325	NM_025325	Haao	0610007K21Rik|0610012J07Rik|3-HAO|3-HAOxase|3HAO	3-hydroxyanthranilate 3,4-dioxygenase	9.35	8.77	7.35
chr10	90634163	90634563	ΔDL	promoter-TSS (NM_001080131)	-36	NM_001080130	NM_001080129	Tmpo	5630400D24Rik|AI195756|AI606875|AW214352|AW547477|LAP2|TP	thymopoietin	9.35	8.93	6.64
chr4	59332140	59332540	KLF3|ΔDL	intron (NM_001163288, intron 15 of 16)	119165	NM_001163288	NM_001163288	Susd1	A530080P10|FLJ32142|Gm12528|OTTMUSG00000007332	sushi domain containing 1	9.35	8.96	6.56
chr4	128866803	128867203	KLF3	promoter-TSS (NM_029036)	-36	NM_134151	NM_134151	Yars	AL024047|AU018965	tyrosyl-tRNA synthetase	9.35	8.69	6.55
chr6	34693975	34694375	KLF3|ΔDL	intron (NM_145575, intron 2 of 11)	34731	NM_145575	NM_145575	Cald1	4833423D12Rik|AI195384|AV071549|AW536160|C920027I18Rik|MGC30319	caldesmon 1	9.35	10.12	6.37
chr17	17510984	17511384	KLF3	promoter-TSS (NM_025934)	-112	NM_025934	NM_025934	Riok2	2010110K24Rik|2410085M17Rik	RIO kinase 2 (yeast)	9.35	9.45	6.36
chr5	143656741	143657141	KLF3|ΔDL	promoter-TSS (NM_001033312)	-24	NM_001033312	NM_001033312	Fbxl18	AI427077|B130019G13Rik|C330021B20Rik	F-box and leucine-rich repeat protein 18	9.35	9.21	6.23
chr4	148681751	148682151	KLF3|ΔDL	promoter-TSS (NM_207682)	-144	NM_008441	NM_008441	Kif1b	A530096N05Rik|AI448212|AI506502|D4Mil1e|KIF1Bp130|KIF1Bp204|mKIAA0591	kinesin family member 1B	9.35	8.46	6.08
chr1	156956718	156957118	KLF3	Intergenic	-10152	NM_010500	NM_010500	Ier5	-	immediate early response 5	9.35	8.12	6
chr2	71381015	71381415	KLF3	TTS (NM_010054)	3596	NM_010054	NM_010054	Dlx2	AW121999|Dlx-2|Tes-1	distal-less homeobox 2	9.35	7.92	5.89
chr5	30481570	30481970	KLF3	promoter-TSS (NM_178878)	-92	NM_145558	NM_145558	Hadhb	4930479F15Rik|Mtpb	hydroxyacyl-Coenzyme A dehydrogenase/3-ketoacyl-Coenzyme A thiolase/enoyl-Coenzyme A hydratase (trifunctional protein), beta subunit	9.35	8.92	5.74
chr19	12649574	12649974	KLF3	intron (NM_026640, intron 1 of 3)	1759	NM_026640	NM_026640	Fam111a	4632417K18Rik|AW413625	family with sequence similarity 111, member A	9.35	8.96	5.69
chr4	122562956	122563356	KLF3|ΔDL	promoter-TSS (NM_007598)	-32	NM_007598	NM_007598	Cap1	-	CAP, adenylate cyclase-associated protein 1 (yeast)	9.35	8.81	5.47
chr4	111392331	111392731	KLF3|ΔDL	promoter-TSS (NM_026470)	-84	NM_026470	NM_026470	Spata6	1700062C23Rik|AI790763|Hash|KRP|Mash	spermatogenesis associated 6	9.35	8.62	5.4
chr13	78302308	78302708	KLF3|ΔDL	intron (NM_001163419, intron 9 of 9)	-34770	NR_045195	NR_045195	A830082K12Rik	-	RIKEN cDNA A830082K12 gene	9.35	8.37	5.25
chr18	69503889	69504289	KLF3	promoter-TSS (NM_013685)	-57	NM_013685	NM_001083967	Tcf4	5730422P05Rik|ASP-I2|E2-2|E2.2|ITF-2|ITF-2b|ITF2|ME2|MITF-2A|MITF-2B|SEF-2|SEF2|SEF2-1|TFE|Tcf-4|bHLHb19	transcription factor 4	9.35	8.69	5.12
chr3	5860470	5860870	DBD	Intergenic	-284431	NM_001163302	NM_001163304	Pxmp3	D3Ertd138e|PAF-1|PMP35|Pex2	peroxisomal membrane protein 3	9.34	9.37	9.61
chr9	69304093	69304493	ΔDL	promoter-TSS (NR_037296)	-458	NR_037296	NR_037296	Mir3109	mmu-mir-3109	microRNA 3109	9.34	9.94	7.3
chr5	74681311	74681711	KLF3|ΔDL	intron (NM_001114660, intron 5 of 8)	90160	NM_026878	NM_026878	Rasl11b	1190017B18Rik|MGC103217	RAS-like, family 11, member B	9.34	10.28	6.81
chr5	151468134	151468534	KLF3|ΔDL	promoter-TSS (NM_201369)	-147	NM_201369	NM_201369	N4bp2l2	2700092H06Rik|MGC25830|zag1	NEDD4 binding protein 2-like 2	9.34	9.61	6.4
chr17	47639084	47639484	KLF3|ΔDL	promoter-TSS (NM_022015)	-48	NM_022015	NM_022015	Taf8	AW260255|Tbn	TAF8 RNA polymerase II, TATA box binding protein (TBP)-associated factorq	9.34	8.23	6.05
chr5	130230688	130231088	KLF3	promoter-TSS (NM_008095)	-62	NM_008095	NM_008095	Gbas	AV006093|Nipsnap2	glioblastoma amplified sequence	9.34	7.59	5.98
chr18	13100158	13100558	KLF3|ΔDL	promoter-TSS (NM_207530)	-8	NM_207530	NM_020573	Osbpl1a	G430090F17Rik|Gm753|ORP-1|Osbpl1b	oxysterol binding protein-like 1A	9.34	8.96	5.93
chr3	88295105	88295505	KLF3	intron (NM_001002011, intron 1 of 11)	1916	NM_019390	NM_001002011	Lmna	Dhe	lamin A	9.34	8.79	5.75
chr11	117793510	117793910	KLF3	Intergenic	36970	NM_007707	NM_007707	Socs3	Cis3|Cish3|EF-10|Ef10|SSI-3|Ssi3	suppressor of cytokine signaling 3	9.34	8.44	5.26
chr10	18911854	18912254	KLF3|ΔDL	intron (NR_038021, intron 3 of 3)	25010	NR_038022	NR_038021	Gm20139	-	predicted gene, 20139	9.34	10.2	5.24
chr9	46090886	46091286	KLF3	promoter-TSS (NM_146000)	-9	NM_146000	NM_146000	Bud13	AV305342|D030060M11Rik|MGC38070	BUD13 homolog (yeast)	9.34	9.05	5.19
chr19	7492416	7492816	KLF3|ΔDL	intron (NM_175381, intron 1 of 4)	501	NM_175381	NM_175381	2700081O15Rik	AI255177|AI848741|AW742297	RIKEN cDNA 2700081O15 gene	9.34	8.13	4.91
chr2	155782091	155782491	KLF3	promoter-TSS (NM_001130000)	-3	NM_001129999	NM_001129999	Cep250	AW490617|B230210E21Rik|Cep2|Inmp	centrosomal protein 250	9.34	7.64	4.91
chr4	133369943	133370343	KLF3	Intergenic	-60617	NM_001080819	NM_001080819	Arid1a	1110030E03Rik|BAF250a|Osa1|Smarcf1	AT rich interactive domain 1A (SWI-like)	9.34	7.8	4.55
chr2	91895416	91895816	KLF3|ΔDL	Intergenic	-31289	NM_011957	NM_011957	Creb3l1	MGC25246|Oasis	cAMP responsive element binding protein 3-like 1	9.33	9.04	6.82
chr4	134290105	134290505	KLF3|ΔDL	Intergenic	-30100	NM_207237	NM_207237	Man1c1	AI593348	mannosidase, alpha, class 1C, member 1	9.33	9.02	6.53
chr15	102300671	102301071	KLF3	promoter-TSS (NM_001103165)	-192	NM_011042	NM_001103165	Pcbp2	AW412548|Hnrpx|MGC107004|alphaCP-2	poly(rC) binding protein 2	9.33	8.95	6.27
chr12	77694729	77695129	KLF3|ΔDL	intron (NM_013675, intron 32 of 35)	-46017	NR_046044	NR_046044	AI463170	-	expressed sequence AI463170	9.33	9.31	6.21
chr9	99469132	99469532	KLF3	promoter-TSS (NM_028768)	-14	NM_028768	NM_001166138	Armc8	1200015K23Rik|HSPC056	armadillo repeat containing 8	9.33	8.49	6.2
chr11	62363280	62363680	KLF3	Intergenic	-1526	NM_011664	NM_011664	Ubb	AL033289|Rps27a|Uba52|Ubb2|Ubc	ubiquitin B	9.33	8.99	5.91
chr11	95926541	95926941	KLF3|ΔDL	promoter-TSS (NM_172300)	-63	NM_172300	NM_172300	Ube2z	AW049199|C030047H17Rik|D11Moh35	ubiquitin-conjugating enzyme E2Z (putative)	9.33	8.26	5.58
chr5	138182610	138183010	KLF3	Intergenic	-1584	NM_175521	NM_175521	6430598A04Rik	NYAP1	RIKEN cDNA 6430598A04 gene	9.33	7.21	5.53
chr12	21422859	21423259	KLF3	5' UTR (NM_011739, exon 1 of 5)	238	NM_011739	NM_011739	Ywhaq	2700028P07Rik|AA409740|AU021156|MGC118161|R74690	tyrosine 3-monooxygenase/tryptophan 5-monooxygenase activation protein, theta polypeptide	9.33	7.57	5.41
chr11	75274860	75275260	KLF3	promoter-TSS (NR_030711)	19	NR_030711	NR_030711	2210403K04Rik	-	RIKEN cDNA 2210403K04 gene	9.33	9.51	5.01
chr4	140842727	140843127	KLF3|ΔDL	Intergenic	-14209	NM_010139	NM_010139	Epha2	AW545284|Eck|Myk2|Sek-2|Sek2	Eph receptor A2	9.33	9.05	2.9
chr3	108248023	108248423	KLF3	promoter-TSS (NM_001204979)	-46	NM_001204979	NM_001204979	Sars	Sars1|Strs|serRS	seryl-aminoacyl-tRNA synthetase	9.32	8.52	6.94
chr16	18348431	18348831	KLF3	intron (NM_033474, intron 1 of 18)	264	NM_033474	NM_033474	Arvcf	-	armadillo repeat gene deleted in velo-cardio-facial syndrome	9.32	7.14	6.67
chr11	58976623	58977023	KLF3|ΔDL	intron (NM_173785, intron 1 of 2)	421	NM_173785	NM_173785	A230051G13Rik	4930543L23Rik|C1orf69|Iba57	RIKEN cDNA A230051G13 gene	9.32	8.62	6.53
chr15	99802996	99803396	ΔDL	promoter-TSS (NM_001024526)	-15	NM_001024526	NM_001024526	Larp4	C530046N12|D330037H05Rik|DXErtd793|DXErtd793e	La ribonucleoprotein domain family, member 4	9.32	9.1	6.41
chr19	5488185	5488585	KLF3	promoter-TSS (NM_027877)	-49	NM_027877	NM_027877	Mus81	1200008A18Rik|AI182501|AW045863	MUS81 endonuclease homolog (yeast)	9.32	9.24	6.4
chr14	8651179	8651579	KLF3	intron (NM_134080, intron 1 of 45)	908	NM_134080	NM_134080	Flnb	AL024016	filamin, beta	9.32	7.55	6.39
chr15	25913771	25914171	KLF3	promoter-TSS (NM_144523)	-150	NM_144523	NM_144523	Zfp622	1110033B05Rik|D15Ertd806e|ZPR9|Znf622	zinc finger protein 622	9.32	8.8	6.35
chr5	136164751	136165151	KLF3|ΔDL	promoter-TSS (NM_008898)	-133	NM_008898	NM_008898	Por	4933424M13Rik|CPR|CYPOR	P450 (cytochrome) oxidoreductase	9.32	9.19	6.23
chr11	75275784	75276184	KLF3	intron (NR_030711, intron 1 of 2)	943	NR_030711	NR_030711	2210403K04Rik	-	RIKEN cDNA 2210403K04 gene	9.32	8.56	6.21
chr7	3291281	3291681	KLF3|ΔDL	intron (NM_001093765, intron 1 of 2)	924	NM_001093765	NM_001093764	Myadm	D7Wsu62e	myeloid-associated differentiation marker	9.32	8.99	6.03
chr16	4420417	4420817	KLF3	Intergenic	-1030	NM_009624	NM_009624	Adcy9	ACtp10|AW125421|D16Wsu65e|mKIAA0520	adenylate cyclase 9	9.32	7.76	5.98
chr8	94879939	94880339	KLF3|ΔDL	promoter-TSS (NR_033641)	-120	NR_033641	NR_033641	4933436C20Rik	-	RIKEN cDNA 4933436C20 gene	9.32	8.97	5.97
chr2	125194515	125194915	KLF3	intron (NM_007993, intron 23 of 65)	121464	NM_023595	NM_001159646	Dut	5031412I06Rik|5133400F09Rik|D2Bwg0749e|Dutp|dUTPase	deoxyuridine triphosphatase	9.32	9.06	5.77
chr5	140267214	140267614	KLF3	promoter-TSS (NM_010757)	-76	NM_010757	NM_010757	Mafk	AW061068|NF-E2|Nfe2u	v-maf musculoaponeurotic fibrosarcoma oncogene family, protein K (avian)	9.32	8.14	5.36
chr4	149329114	149329514	KLF3	promoter-TSS (NM_029035)	-199	NM_029035	NM_029035	Spsb1	1110014L01Rik|4930422J18Rik|AI596360|AI854583|MGC102221|SSB-1|SSB1	splA/ryanodine receptor domain and SOCS box containing 1	9.32	7.65	5.31
chr17	35837432	35837832	KLF3	promoter-TSS (NM_001198833)	-97	NM_001198833	NM_001198831	Ddr1	6030432F18|AI323681|CD167a|Cak|Nep|PTK3A	discoidin domain receptor family, member 1	9.32	7.54	5.11
chr2	30837355	30837755	KLF3|ΔDL	promoter-TSS (NM_144885)	-94	NM_144885	NM_144885	BC005624	MGC11690|RP23-221O14.10	cDNA sequence BC005624	9.32	8.36	4.67
chr1	179638739	179639139	KLF3	Intergenic	-21006	NM_027077	NM_027077	1700016C15Rik	-	RIKEN cDNA 1700016C15 gene	9.32	5.86	4.22
chr3	79740080	79740480	KLF3|ΔDL	intron (NM_133187, intron 2 of 3)	50428	NM_133187	NM_133187	Fam198b	1110032E23Rik|2210419I08Rik|AV011458|Ened	family with sequence similarity 198, member B	9.31	9.79	6.99
chr12	101616490	101616890	KLF3|ΔDL	intron (NM_001033213, intron 13 of 19)	101871	NR_045741	NR_045741	Gm10432	ENSMUSG00000072882	predicted gene 10432	9.31	9.78	6.68
chr5	5574065	5574465	KLF3|ΔDL	intron (NR_033499, intron 1 of 1)	466	NR_033499	NR_033499	Gm8773	EG667705	predicted gene 8773	9.31	9.17	6.31
chr11	51729468	51729868	KLF3	Intergenic	-51465	NM_029976	NM_029976	Cdkn2aipnl	A430101B06Rik|AA409260|D11Ertd497e|MNCb-1520	CDKN2A interacting protein N-terminal like	9.31	8.48	6.15
chr19	37339088	37339488	KLF3|ΔDL	promoter-TSS (NR_040299)	-703	NR_040298	NR_040298	4931408D14Rik	-	RIKEN cDNA 4931408D14 gene	9.31	9.35	6.04
chr14	10152254	10152654	KLF3|ΔDL	Intergenic	-564155	NR_030680	NR_030680	Gm3833	-	meiotic nuclear divisions 1 homolog pseudogene	9.31	9.21	6.02
chr16	18089112	18089512	KLF3	promoter-TSS (NM_011172)	-29	NM_011172	NM_011172	Prodh	MGC159030|Pro-1|Pro1|Ym24d07	proline dehydrogenase	9.31	7.26	5.99
chr5	65203294	65203694	KLF3|ΔDL	intron (NM_008453, intron 1 of 5)	8732	NM_008453	NM_008453	Klf3	9930027G08Rik|AL024007|Bklf|MGC151315|Tef-2	Kruppel-like factor 3 (basic)	9.31	9.68	5.96
chr17	46297676	46298076	KLF3	promoter-TSS (NM_001145979)	-105	NM_019581	NM_001145979	Gtpbp2	-	GTP binding protein 2	9.31	9.2	5.83
chr10	102491082	102491482	KLF3	5' UTR (NM_172553, exon 1 of 4)	129	NM_172553	NM_172553	Alx1	AI314867|C130005I02|Cart1	ALX homeobox 1	9.31	8.13	5.8
chr11	71855704	71856104	KLF3|ΔDL	promoter-TSS (NM_144526)	-100	NM_144526	NM_144526	Fam64a	2610008F03Rik|6720460F02Rik|AI115087|CATS	family with sequence similarity 64, member A	9.31	9.5	5.59
chr1	170491378	170491778	KLF3	Intergenic	-129189	NM_008783	NM_008783	Pbx1	2310056B04Rik|AI848790|AU015730|D230003C07Rik|Pbx-1	pre B cell leukemia homeobox 1	9.31	7.64	5.31
chr7	16534021	16534421	KLF3|ΔDL	TTS (NM_153068)	-2764	NM_133831	NM_133831	Gltscr2	5330430H08Rik|9430097C02Rik|AU041936|AW536441|PICT-1|R74911	glioma tumor suppressor candidate region gene 2	9.31	8.44	5.3
chr6	28371576	28371976	KLF3	promoter-TSS (NM_028900)	-52	NM_028900	NM_028900	Gcc1	4932417P04Rik	golgi coiled coil 1	9.31	8.13	5.23
chr9	110526779	110527179	KLF3|ΔDL	promoter-TSS (NM_026012)	-82	NM_026012	NM_026012	Nradd	2610311B09Rik|BB104149|NRDD|NRH2|PLAIDD	neurotrophin receptor associated death domain	9.31	8.78	5.15
chr11	74462685	74463085	KLF3	promoter-TSS (NM_001081158)	-112	NM_001081158	NM_001081158	1300001I01Rik	Kiaa0664|mKIAA0664	RIKEN cDNA 1300001I01 gene	9.31	8.36	5.08
chr5	139960235	139960635	KLF3|ΔDL	promoter-TSS (NM_133349)	10	NM_133349	NM_001159908	Zfand2a	AA407930|AU016206|Airap	zinc finger, AN1-type domain 2A	9.31	9.3	4.9
chr3	95908246	95908646	KLF3	promoter-TSS (NM_001025614)	-4	NM_001025613	NM_001025613	Otud7b	2900060B22Rik|4930463P07Rik|AI462125|CEZANNE|Trabid2|Za20d1	OTU domain containing 7B	9.31	7.63	4.53
chr3	61167729	61168129	KLF3	promoter-TSS (NM_028712)	-500	NM_028712	NM_028712	Rap2b	4021402C18Rik|AA408554	RAP2B, member of RAS oncogene family	9.31	8.89	3.84
chr13	24657712	24658112	KLF3|ΔDL|DBD	Intergenic	38724	NR_024599	NR_024599	Gm11346	5830431A10Rik|AI447617|Gm11347|OTTMUSG00000000601|OTTMUSG00000000602	X-linked lymphocyte-regulated 5 pseudogene	9.3	9.3	8.24
chr19	10679858	10680258	KLF3|ΔDL	promoter-TSS (NM_015735)	-57	NM_015735	NM_015735	Ddb1	127kDa|AA408517|p127-Ddb1	damage specific DNA binding protein 1	9.3	8.59	7.03
chr10	56206415	56206815	KLF3|ΔDL	Intergenic	109509	NM_010288	NM_010288	Gja1	AU042049|AW546267|Cnx43|Cx43|Cx43alpha1|Gja-1|Npm1|connexin43	gap junction protein, alpha 1	9.3	9.77	6.86
chr5	125748581	125748981	KLF3	Intergenic	72683	NM_016741	NM_001205082	Scarb1	AI120173|CD36|Cd36l1|Cla-1|Cla1|D5Ertd460e|Hdlq1|Hlb398|SR-B1|SR-BI|SRBI|Srb1|mSR-BI	scavenger receptor class B, member 1	9.3	8.94	6.65
chr4	129420273	129420673	KLF3|ΔDL	promoter-TSS (NM_011317)	-926	NM_011317	NM_011317	Khdrbs1	Sam68|p62|p68	KH domain containing, RNA binding, signal transduction associated 1	9.3	8.56	6.64
chr2	164338934	164339334	KLF3	Intergenic	16109	NM_133779	NM_133779	Pigt	2510012P17Rik|4930534E15Rik|CGI-06|NDAP|Ndap7	phosphatidylinositol glycan anchor biosynthesis, class T	9.3	8.44	6.51
chr10	83996690	83997090	KLF3	promoter-TSS (NM_175451)	-257	NM_175451	NM_175451	Ckap4	5630400A09Rik|CLIMP-63|P63	cytoskeleton-associated protein 4	9.3	7.69	6.39
chr17	8503729	8504129	KLF3|ΔDL	promoter-TSS (NM_134114)	-39	NM_134114	NM_134114	Sft2d1	5630401J11Rik|AA409698|MGC102361	SFT2 domain containing 1	9.3	9.15	6.14
chr9	102665198	102665598	KLF3|ΔDL	Intergenic	23420	NR_033301	NR_033301	Gm5627	EG434510	predicted gene 5627	9.3	9.4	6.03
chr13	46764586	46764986	KLF3	promoter-TSS (NM_001033192)	-105	NM_001033192	NM_001033192	C78339	-	expressed sequence C78339	9.3	8.67	6.01
chr9	60642018	60642418	KLF3|ΔDL	promoter-TSS (NM_028283)	-137	NM_028283	NM_028283	Uaca	2700059D02Rik|nucling	uveal autoantigen with coiled-coil domains and ankyrin repeats	9.3	8.8	5.69
chr2	32307311	32307711	KLF3|ΔDL	promoter-TSS (NM_001164357)	-521	NM_146118	NM_001164357	Slc25a25	1110030N17Rik|MCSC|MGC36388|mKIAA1896	solute carrier family 25 (mitochondrial carrier, phosphate carrier), member 25	9.3	10.1	5.44
chr9	113935566	113935966	KLF3	intron (NM_178624, intron 1 of 14)	103	NM_178624	NM_178624	Fbxl2	2810423A21Rik|Fbl3	F-box and leucine-rich repeat protein 2	9.3	7.57	5.44
chr7	108081004	108081404	KLF3	promoter-TSS (NM_001081116)	-529	NM_001081116	NM_001081116	Arhgef17	8030463K16|AI428794|AW558066|BC035332|mKIAA0337	Rho guanine nucleotide exchange factor (GEF) 17	9.3	6.73	5.4
chr3	40753416	40753816	KLF3	promoter-TSS (NM_001040399)	-937	NM_001040399	NM_001040399	Larp1b	1700108L22Rik|4933421B21Rik|AA690246|FLJ10378|Larp2|MGC117760|MGC38253	La ribonucleoprotein domain family, member 1B	9.3	7.88	4.84
chr3	145238879	145239279	KLF3|ΔDL	promoter-TSS (NM_001081094)	-93	NM_001081094	NM_001081094	Znhit6	2410019A14Rik	zinc finger, HIT type 6	9.29	8.48	7.14
chr16	20498651	20499051	KLF3	promoter-TSS (NM_172265)	-39	NM_172265	NM_172265	Eif2b5	C81315	eukaryotic translation initiation factor 2B, subunit 5 epsilon	9.29	8.74	7.07
chr11	102437374	102437774	KLF3|ΔDL	TTS (NR_040286)	2859	NR_040286	NR_040286	Gm11627	OTTMUSG00000002879	predicted gene 11627	9.29	9.56	6.53
chr15	75799305	75799705	KLF3|ΔDL	promoter-TSS (NM_001081065)	-110	NM_001081065	NM_001081065	Zfp707	1500031N24Rik|AI451708|AW495315	zinc finger protein 707	9.29	9.24	6.5
chr10	127707243	127707643	KLF3	promoter-TSS (NM_019963)	-189	NM_019963	NM_019963	Stat2	1600010G07Rik|AW496480	signal transducer and activator of transcription 2	9.29	9.2	6.46
chr16	93832270	93832670	KLF3	5' UTR (NM_001045529, exon 1 of 17)	104	NM_001045529	NM_001045529	Morc3	1110051N18Rik|AI452146|BF318192|D16Jhu32e|NXP2|Zcwcc3	microrchidia 3	9.29	7.98	6.13
chr2	130665439	130665839	KLF3|ΔDL	intron (NM_029432, intron 1 of 36)	207	NM_029432	NM_029432	4930402H24Rik	2810487F15Rik|AI413763|C78926	RIKEN cDNA 4930402H24 gene	9.29	7.8	5.87
chr11	100943582	100943982	KLF3	promoter-TSS (NM_027896)	-157	NM_027896	NM_027896	Coasy	1300003G02Rik|Dpck|Ppat|Ukr1	Coenzyme A synthase	9.29	8.55	5.85
chr16	11175586	11175986	KLF3|ΔDL	intron (NR_027502, intron 1 of 22)	700	NR_027502	NM_145931	Zc3h7a	A430104C18Rik|AI447294|AW556219|HSPC055|Zc3h7|Zc3hdc7	zinc finger CCCH type containing 7 A	9.29	9.22	5.83
chr6	72876784	72877184	KLF3	Intergenic	-27011	NM_019715	NM_019715	Kcmf1	1700094M07Rik|Debt91|Pmcf	potassium channel modulatory factor 1	9.29	9.18	5.83
chr8	128162367	128162767	KLF3	Intergenic	-31151	NM_028908	NM_028908	4933403G14Rik	AI835009|KIAA1383|Kiaa1383|mKIAA1383	RIKEN cDNA 4933403G14 gene	9.29	9.04	5.82
chr5	32437916	32438316	KLF3	promoter-TSS (NM_008037)	-729	NM_008037	NM_008037	Fosl2	Fra-2	fos-like antigen 2	9.29	7.81	5.71
chr9	116278114	116278514	KLF3|ΔDL	Intergenic	-193833	NM_009371	NM_009371	Tgfbr2	1110020H15Rik|AU042018|DNIIR|RIIDN|TBR-II|TbetaR-II|TbetaRII	transforming growth factor, beta receptor II	9.29	9.53	5.57
chr5	150192028	150192428	KLF3|ΔDL	Intergenic	-22153	NM_027519	NM_027519	6330406I15Rik	Awms3|MGC143803|MGC143804|mAWMS3	RIKEN cDNA 6330406I15 gene	9.29	9.6	5.53
chr17	78924038	78924438	KLF3	intron (NM_001197028, intron 1 of 12)	16835	NM_028813	NM_001197028	Vit	1700052E02Rik|1700110E08Rik|2810429K11Rik	vitrin	9.29	7.4	5.45
chr19	5118264	5118664	KLF3|ΔDL	promoter-TSS (NR_045528)	-56	NM_008451	NM_008451	Klc2	8030455F02Rik|AW212649|KLC 2|KLC-2	kinesin light chain 2	9.29	7.64	5.31
chr10	94879327	94879727	KLF3	promoter-TSS (NM_001168655)	-36	NM_007706	NM_001168655	Socs2	8030460M17|AI527257|AW108012|CIS2|Cish2|D130043N08Rik|JAB|MGC118106|SOCS-2|SSI-2|hg	suppressor of cytokine signaling 2	9.29	7.1	4.92
chr2	152224412	152224812	KLF3	promoter-TSS (NM_011438)	-830	NM_011438	NM_011438	Sox12	2010205A02Rik	SRY-box containing gene 12	9.29	7.62	4.83
chr13	59658815	59659215	KLF3|ΔDL|DBD	promoter-TSS (NM_023328)	-335	NM_023328	NM_001048008	Agtpbp1	1700020N17Rik|2310001G17Rik|2900054O13Rik|4930445M19Rik|5730402G09Rik|BB114605|CCP1|MGC90651|Nna1|mKIAA1035|nmf243|pcd	ATP/GTP binding protein 1	9.28	8.45	7.57
chr15	78813281	78813681	KLF3|ΔDL	promoter-TSS (NM_001024716)	-5	NM_001024716	NM_001024716	Triobp	AI428493|EST478828|Tara|mKIAA1662	TRIO and F-actin binding protein	9.28	8.52	6.85
chr1	92131165	92131565	KLF3|ΔDL	Intergenic	30787	NM_007722	NM_007722	Cxcr7	AW541270|CXC-R7|CXCR-7|Cmkor1|RDC-1|Rdc1	chemokine (C-X-C motif) receptor 7	9.28	9.76	6.81
chr16	93711268	93711668	KLF3	promoter-TSS (NM_026700)	-684	NM_026700	NM_026700	Dopey2	0610038M01Rik|2610510B01Rik|AI503246|C21orf5|mKIAA0933	dopey family member 2	9.28	8.92	6.29
chr4	125780367	125780767	KLF3|ΔDL	promoter-TSS (NM_028800)	-634	NM_028800	NM_001145827	Stk40	2310004N11Rik|AI428792	serine/threonine kinase 40	9.28	9.03	6.05
chr17	87681342	87681742	KLF3	promoter-TSS (NM_028639)	612	NR_015506	NR_015506	4833418N02Rik	-	RIKEN cDNA 4833418N02 gene	9.28	8.33	5.95
chr1	167564569	167564969	KLF3	promoter-TSS (NM_001083897)	-97	NM_001083897	NM_001001880	Mpzl1	1110007A10Rik|PZR	myelin protein zero-like 1	9.28	9.14	5.86
chr16	42875302	42875702	KLF3	intron (NR_040522, intron 1 of 1)	198	NR_040521	NR_040521	4932412D23Rik	ENSMUSG00000075070|Gm10809	RIKEN cDNA 4932412D23 gene	9.28	8.57	5.64
chr2	72313927	72314327	KLF3|ΔDL	promoter-TSS (NM_025866)	-149	NM_025866	NM_025866	Cdca7	2310021G01Rik|AU044109|JPO1	cell division cycle associated 7	9.28	9.17	5.52
chr10	70747831	70748231	KLF3|ΔDL	promoter-TSS (NM_145420)	-21	NM_145420	NM_145420	Ube2d1	MGC28550|UBCH5	ubiquitin-conjugating enzyme E2D 1, UBC4/5 homolog (yeast)	9.28	8.11	5.43
chr2	168343681	168344081	KLF3|ΔDL	3' UTR (NM_001037177, exon 7 of 7)	71810	NM_001136073	NM_001136073	Nfatc2	AI607462|NF-ATc2|NFAT1|NFAT1-D|Nfatp	nuclear factor of activated T cells, cytoplasmic, calcineurin dependent 2	9.28	8.92	5.31
chr9	63869690	63870090	KLF3	promoter-TSS (NM_008542)	-24	NM_008542	NM_008542	Smad6	Madh6	MAD homolog 6 (Drosophila)	9.28	8.09	5.16
chr13	21597985	21598385	KLF3	intron (NR_026798, intron 1 of 1)	208	NR_026798	NR_026798	Zfp389	ENSMUSG00000075041|OTTMUSG00000018077	zinc finger protein 389	9.28	7.22	5.14
chr9	77758191	77758591	KLF3|ΔDL	Intergenic	-6781	NM_134255	NM_134255	Elovl5	1110059L23Rik|AI747313|AU043003|HELO1	ELOVL family member 5, elongation of long chain fatty acids (yeast)	9.28	8.11	4.33
chr12	112998007	112998407	KLF3	intron (NM_001025360, intron 1 of 15)	1147	NM_001081959	NM_001025360	Klc1	AI874768|Kns2	kinesin light chain 1	9.28	8.39	4.3
chr1	168308928	168309328	KLF3	promoter-TSS (NM_030245)	-170	NM_030245	NM_030245	Tada1	2900026B15Rik|D1Ertd251e|Staf42|Tada1l	transcriptional adaptor 1	9.28	6.84	4.3
chr15	3977214	3977614	KLF3	promoter-TSS (NR_028266)	-8	NR_028266	NR_028266	BC037032	-	cDNA Sequence BC037032	9.27	8.59	6.65
chr9	122859940	122860340	KLF3|ΔDL	promoter-TSS (NM_025419)	-22	NM_025419	NM_025419	1110059G10Rik	-	RIKEN cDNA 1110059G10 gene	9.27	9.41	6.44
chr15	102347305	102347705	KLF3	promoter-TSS (NM_009582)	-70	NM_009582	NM_001163643	Map3k12	DLK|MUK|Zpk	mitogen-activated protein kinase kinase kinase 12	9.27	8.92	6.27
chr17	27069795	27070195	KLF3	promoter-TSS (NM_009343)	-77	NM_009343	NM_009343	Phf1	AW557215|D17Ertd455e|PHF2|Tctex-3|Tctex3|mPcl1	PHD finger protein 1	9.27	7.97	6.22
chr13	42402406	42402806	KLF3|ΔDL	3' UTR (NM_010104, exon 5 of 5)	5967	NM_010104	NM_010104	Edn1	ET-1|preproET	endothelin 1	9.27	9.54	6.02
chr13	21271533	21271933	KLF3	promoter-TSS (NM_009054)	-67	NM_009054	NM_009054	Trim27	AW538890|Gm19403|Rfp	tripartite motif-containing 27	9.27	8.79	6.02
chr16	20535649	20536049	KLF3	intron (NM_009679, intron 1 of 10)	272	NM_009679	NM_009679	Ap2m1	MGC102136	adaptor protein complex AP-2, mu1	9.27	7.6	6.02
chr15	76501748	76502148	KLF3	promoter-TSS (NM_033371)	-162	NM_033371	NM_033371	Ppp1r16a	2900084E10Rik|Mypt3|R75527	protein phosphatase 1, regulatory (inhibitor) subunit 16A	9.27	8.79	5.87
chr4	129419589	129419989	KLF3	promoter-TSS (NM_011317)	-242	NM_011317	NM_011317	Khdrbs1	Sam68|p62|p68	KH domain containing, RNA binding, signal transduction associated 1	9.27	8.62	5.55
chr3	68848688	68849088	KLF3	promoter-TSS (NM_025863)	-224	NM_025863	NM_025863	Trim59	2310035M22Rik|2700022F13Rik|Mrf1|TSBF1	tripartite motif-containing 59	9.27	8.17	5.46
chr12	114034011	114034411	KLF3	Intergenic	-12975	NM_145450	NM_145450	BC022687	AW050009|C130001I08Rik|Flj20080	cDNA sequence BC022687	9.27	8.66	5.39
chr6	134423269	134423669	KLF3|ΔDL	intron (NM_008514, intron 12 of 22)	77122	NM_025778	NM_025778	Bcl2l14	4930452K23Rik|4933405K19Rik|9030625M01Rik|AI429211|Bclg	BCL2-like 14 (apoptosis facilitator)	9.27	9.72	5.27
chr19	6141049	6141449	KLF3	promoter-TSS (NM_019722)	-112	NM_019722	NM_019722	Arl2	2610009M23Rik|AI115441|AW553335	ADP-ribosylation factor-like 2	9.27	8.88	5.2
chr8	97536540	97536940	KLF3	intron (NM_001198894, intron 13 of 13)	-4852	NM_173036	NM_173036	Gpr97	A030001G24Rik|AW214383|Pb1|Pb99	G protein-coupled receptor 97	9.27	7.96	4.98
chr9	58428653	58429053	KLF3	Intergenic	-1194	NM_009145	NM_009145	Nptn	AW554172|Sdfr1	neuroplastin	9.27	8.09	4.91
chr3	57539691	57540091	KLF3	promoter-TSS (NM_001113413)	-97	NM_011883	NM_001113413	Rnf13	2010001H16Rik|Rzf	ring finger protein 13	9.27	9.35	4.81
chr1	174431800	174432200	KLF3	intron (NM_178598, intron 1 of 4)	1623	NM_178598	NM_178598	Tagln2	2700094C18Rik|KIAA0120|SM22beta|Sm22B|Sm22a	transgelin 2	9.27	8.03	4.81
chr12	10336325	10336725	KLF3	Intergenic	-40252	NM_027588	NM_027588	Nt5c1b	4921514H13Rik|AIRP|CN-IB	5'-nucleotidase, cytosolic IB	9.27	8.94	4.62
chr12	74211353	74211753	KLF3	intron (NM_011382, intron 1 of 2)	2679	NM_011382	NM_011382	Six4	AI047561|AREC3|TrexBF	sine oculis-related homeobox 4 homolog (Drosophila)	9.27	7.81	4.3
chr8	26180671	26181071	KLF3	intron (NM_031257, intron 3 of 11)	31412	NM_031257	NM_031257	Plekha2	6430512N22Rik|AI851530|AU041791|TAPP2|W91773	pleckstrin homology domain-containing, family A (phosphoinositide binding specific) member 2	9.27	8.87	3.97
chr11	70466989	70467389	ΔDL	intron (NM_011072, intron 1 of 2)	963	NM_011072	NM_011072	Pfn1	Pfn	profilin 1	9.27	8.48	3.85
chr16	52031065	52031465	KLF3	promoter-TSS (NM_001033238)	-397	NM_001033238	NM_001033238	Cblb	AI429560|AI851073|Cbl-b	Casitas B-lineage lymphoma b	9.26	8.9	7.29
chr10	114688492	114688892	KLF3|ΔDL	promoter-TSS (NM_025706)	-143	NM_025706	NM_025706	Tbc1d15	4432405K22Rik|AU022358|AU023730|AW557774|Ly6dl|Rab7-GAP	TBC1 domain family, member 15	9.26	9.47	7
chr17	56601944	56602344	KLF3	promoter-TSS (NM_001252456)	-500	NM_001252456	NM_001252453	Ptprs	AL022616|MGC90571|PTP|PTP-NU3|PTPNU-3|PTPsigma|Ptpt9|R-PTP-S|RPTPsigma	protein tyrosine phosphatase, receptor type, S	9.26	7.81	6.97
chr10	12530594	12530994	KLF3|ΔDL	intron (NM_011682, intron 1 of 73)	50739	NM_011682	NM_011682	Utrn	AA589569|DRP|Dmdl	utrophin	9.26	9.11	6.92
chr9	65398184	65398584	KLF3|ΔDL	Intergenic	29457	NM_153119	NM_153119	Plekho2	AI840980|MGC30448|Plekhq1	pleckstrin homology domain containing, family O member 2	9.26	9.69	6.85
chr16	33891736	33892136	KLF3|ΔDL	intron (NM_010580, intron 5 of 14)	62185	NM_001145884	NM_001145884	Itgb5	AA475909|AI874634|ESTM23|[b]-5|[b]5|[b]5A|[b]5B|beta-5|beta5	integrin beta 5	9.26	8.47	6.78
chr15	78682171	78682571	KLF3|ΔDL	intron (NM_025622, intron 2 of 3)	3588	NM_025622	NM_025622	Lgals2	2200008F12Rik|AI324147	lectin, galactose-binding, soluble 2	9.26	9.33	6.32
chr16	57606817	57607217	KLF3	promoter-TSS (NM_025599)	-37	NM_025599	NM_025599	2610528E23Rik	1110001A06Rik|4930572F24Rik|AV099812|AV122629	RIKEN cDNA 2610528E23 gene	9.26	8.53	6.28
chr5	100946979	100947379	KLF3|ΔDL	promoter-TSS (NM_012001)	-149	NM_012001	NM_012001	Cops4	AW208976|D5Ertd774e|MGC151177|MGC151203	COP9 (constitutive photomorphogenic) homolog, subunit 4 (Arabidopsis thaliana)	9.26	9.78	6.13
chr3	97817213	97817613	KLF3	promoter-TSS (NM_010928)	-48	NM_010928	NM_010928	Notch2	AI853703|N2	Notch gene homolog 2 (Drosophila)	9.26	7.98	6.13
chr10	40012522	40012922	KLF3	intron (NM_007444, intron 4 of 7)	9270	NM_007444	NM_007444	Amd2	AdoMetDC|Amd1|Amd3|ENSMUSG00000063953	S-adenosylmethionine decarboxylase 2	9.26	8.62	5.89
chr3	131531236	131531636	KLF3|ΔDL	Intergenic	-216820	NM_020265	NM_020265	Dkk2	-	dickkopf homolog 2 (Xenopus laevis)	9.26	8.9	5.88
chr8	28370589	28370989	KLF3	promoter-TSS (NM_007918)	-10	NM_007918	NM_007918	Eif4ebp1	4e-bp1|AA959816|PHAS-I	eukaryotic translation initiation factor 4E binding protein 1	9.26	7.83	5.77
chr17	34056304	34056704	KLF3	promoter-TSS (NM_009318)	81	NM_009318	NM_001025313	Tapbp	D17Wsu91e|TPN	TAP binding protein	9.26	8.13	5.7
chr5	34712238	34712638	KLF3|ΔDL	promoter-TSS (NM_001243123)	-144	NM_001243123	NM_001030306	Fam193a	MGC106708	family with sequence similarity 193, member A	9.26	8.73	5.57
chr8	73429634	73430034	KLF3	promoter-TSS (NM_173013)	-39	NM_173013	NM_173013	Mtap1s	6430517J16Rik|Bpy2ip1|MAP1S|Map8|VCY2IP1	microtubule-associated protein 1S	9.26	8.13	5.43
chr19	44322537	44322937	KLF3	Intergenic	44959	NM_024450	NM_024450	Scd3	4930513N16Rik	stearoyl-coenzyme A desaturase 3	9.26	7.59	5.28
chr1	178744612	178745012	KLF3	promoter-TSS (NM_029756)	-131	NM_029756	NM_029756	Sdccag8	2700048G21Rik|5730470G24Rik|Cccap	serologically defined colon cancer antigen 8	9.26	7.89	5.17
chr17	27699049	27699449	KLF3|ΔDL	intron (NM_001166544, intron 4 of 4)	3423	NM_001002895	NM_001002895	AI413582	AI854251|MGC41609	expressed sequence AI413582	9.26	8.75	5.09
chr12	77504829	77505229	KLF3	promoter-TSS (NM_008301)	-134	NM_001002012	NM_001002012	Hspa2	70kDa|HSP70.2|HSP70A2|Hsp70-2|MGC58299|MGC7795	heat shock protein 2	9.26	8.29	4.98
chr17	13185252	13185652	KLF3|ΔDL	promoter-TSS (NM_001113533)	-47	NM_175394	NM_001113532	Wtap	2810408K05Rik|9430038B09Rik	Wilms' tumour 1-associating protein	9.26	8.56	3.79
chr10	39977777	39978177	KLF3|ΔDL	promoter-TSS (NM_026113)	-506	NM_026113	NM_026113	Gtf3c6	2410016F19Rik|AU019813	general transcription factor IIIC, polypeptide 6, alpha	9.25	9.77	7.46
chr10	60294245	60294645	KLF3|ΔDL	promoter-TSS (NM_029770)	-116	NM_029770	NM_029770	Unc5b	6330415E02Rik|A630020F16|D10Bwg0792e|Unc5h2	unc-5 homolog B (C. elegans)	9.25	8.83	7.03
chr19	12647602	12648002	KLF3|ΔDL	promoter-TSS (NM_026640)	-213	NM_026640	NM_026640	Fam111a	4632417K18Rik|AW413625	family with sequence similarity 111, member A	9.25	9.07	6.99
chr1	171461459	171461859	KLF3|ΔDL	promoter-TSS (NM_023284)	-64	NM_023284	NM_023284	Nuf2	2410003C07Rik|AU044112|C85691|Cdca1|NUF2R	NUF2, NDC80 kinetochore complex component, homolog (S. cerevisiae)	9.25	8.54	6.88
chr9	20189378	20189778	KLF3|ΔDL	promoter-TSS (NM_001004190)	24	NM_001004190	NM_001004190	Zfp560	2310030G09Rik|Znf560	zinc finger protein 560	9.25	8.04	6.68
chr14	47994101	47994501	KLF3|ΔDL	intron (NM_001145953, intron 1 of 5)	766	NM_001145953	NM_001145953	Lgals3	GBP|L-34|Mac-2|gal3	lectin, galactose binding, soluble 3	9.25	9.4	6.24
chr4	107596076	107596476	KLF3	promoter-TSS (NM_009949)	-82	NM_009949	NM_009949	Cpt2	AI323697|CPTII	carnitine palmitoyltransferase 2	9.25	8.62	6.12
chr5	136438292	136438692	KLF3	intron (NM_001160366, intron 9 of 10)	11854	NM_001160366	NM_001160366	Srcrb4d	C330016E03Rik|S4D-SRCRB|SRCRB-S4D	scavenger receptor cysteine rich domain containing, group B (4 domains)	9.25	8.35	5.99
chr5	128097644	128098044	KLF3|ΔDL	promoter-TSS (NM_133895)	-82	NM_133895	NM_133895	Slc15a4	AA987064|AW742963|C130069N12Rik|PHT1|PTR4	solute carrier family 15, member 4	9.25	9.34	5.91
chr5	24191513	24191913	KLF3	promoter-TSS (NM_016736)	80	NM_016736	NM_016736	Nub1	4931404D21Rik|6330412F12Rik|BS4|NY-REN-18	negative regulator of ubiquitin-like proteins 1	9.25	8.69	5.63
chr1	71149400	71149800	KLF3	promoter-TSS (NM_007525)	-54	NM_007525	NM_007525	Bard1	ENSMUSG00000060893|ENSMUSG00000073653	BRCA1 associated RING domain 1	9.25	7.37	5.3
chr1	169200096	169200496	KLF3	intron (NM_030724, intron 1 of 6)	14962	NM_030724	NM_030724	Uck2	AA407809|AI481316|AU018180|AU020720|TSA903|UK|UMK|Umpk	uridine-cytidine kinase 2	9.25	7.36	5.2
chr9	106105250	106105650	KLF3	promoter-TSS (NM_011876)	11	NM_011876	NM_011876	Twf2	A6-related|AU014993|Ptk9l|Ptk9r	twinfilin, actin-binding protein, homolog 2 (Drosophila)	9.25	7.58	5.07
chr4	86394199	86394599	KLF3	promoter-TSS (NM_001081014)	-60	NM_184088	NM_001081014	Dennd4c	1700065A05Rik|AA420392	DENN/MADD domain containing 4C	9.25	7.11	5.05
chr2	104334539	104334939	KLF3	promoter-TSS (NM_001145824)	-93	NM_001145824	NM_001145824	Hipk3	DYRK6|FIST3|PKY	homeodomain interacting protein kinase 3	9.25	7.88	4.99
chr8	123061094	123061494	KLF3	promoter-TSS (NM_001145896)	-15	NM_001145896	NM_001145896	Gse1	2210013I18Rik|MGC58013|mKIAA0182	genetic suppressor element 1	9.25	8.34	4.93
chr11	106873958	106874358	KLF3|ΔDL|DBD	Intergenic	-13319	NM_010655	NM_010655	Kpna2	2410044B12Rik|IPOA1|MGC91246|PTAC58|Rch1	karyopherin (importin) alpha 2	9.24	10.19	7.55
chr8	67470789	67471189	KLF3|ΔDL	promoter-TSS (NM_028427)	-95	NM_001163747	NM_001163747	Tmem192	3110005G23Rik	transmembrane protein 192	9.24	8.66	6.81
chr3	121825163	121825563	KLF3|ΔDL	intron (NM_007378, intron 19 of 49)	77985	NM_007378	NM_007378	Abca4	AW050280|Abc10|Abcr|D430003I15Rik|RmP	ATP-binding cassette, sub-family A (ABC1), member 4	9.24	9.37	6.79
chr9	102681848	102682248	KLF3	Intergenic	40070	NR_033301	NR_033301	Gm5627	EG434510	predicted gene 5627	9.24	8.81	6.74
chr3	108365199	108365599	KLF3|ΔDL	promoter-TSS (NM_026198)	-15	NM_026198	NM_026198	Tmem167b	2010200O16Rik	transmembrane protein 167B	9.24	9.67	6.31
chr3	54496447	54496847	KLF3	promoter-TSS (NM_019995)	-380	NM_019995	NM_019995	Fam48a	AA667204|AI450544|D3Ertd300e|p38IP	family with sequence similarity 48, member A	9.24	8.72	6.28
chr15	79294892	79295292	KLF3|ΔDL	Intergenic	-22605	NM_013767	NM_013767	Csnk1e	AI426939|AI551861|AW457082|CK1epsilon|CKIe|KC1epsilon|tau	casein kinase 1, epsilon	9.24	9.09	6.27
chr11	77795223	77795623	KLF3|ΔDL	promoter-TSS (NM_174852)	-895	NM_174852	NM_174852	Phf12	2410142K10Rik|F630045O13|PF1|mKIAA1523	PHD finger protein 12	9.24	9.25	6.23
chr17	56429775	56430175	KLF3	promoter-TSS (NM_025836)	-41	NM_025836	NM_025836	Plin3	1300012C15Rik|M6prbp1|Tip47	perilipin 3	9.24	8.37	6.19
chr4	94772094	94772494	KLF3	Intergenic	-53381	NM_010591	NM_010591	Jun	AP-1|Junc|c-jun	Jun oncogene	9.24	7.96	6.14
chr2	12686057	12686457	KLF3|ΔDL	Intergenic	-159411	NM_008961	NM_008961	Pter	AI790318|Mpr56-1	phosphotriesterase related	9.24	9.9	6
chr13	47138458	47138858	KLF3	promoter-TSS (NM_172262)	-72	NM_016785	NM_016785	Tpmt	AW106912	thiopurine methyltransferase	9.24	7.19	5.89
chr17	29576882	29577282	KLF3	Intergenic	-50908	NM_008842	NM_008842	Pim1	Pim-1	proviral integration site 1	9.24	8.97	5.66
chr19	7491391	7491791	KLF3	promoter-TSS (NM_175381)	-524	NM_175381	NM_175381	2700081O15Rik	AI255177|AI848741|AW742297	RIKEN cDNA 2700081O15 gene	9.24	7.34	5.61
chr17	5189788	5190188	KLF3	intron (NM_001085355, intron 4 of 19)	194914	NM_001085355	NM_001085355	Arid1b	8030481M12|9330189K18Rik|AI836955|Ardi1b|B230217J03Rik|mKIAA1235	AT rich interactive domain 1B (SWI-like)	9.24	8.28	5.59
chr10	74523080	74523480	KLF3|ΔDL	promoter-TSS (NM_001081412)	-361	NM_001081412	NM_001081412	Bcr	5133400C09Rik|AI561783|AI853148|mKIAA3017	breakpoint cluster region	9.24	8.4	5.58
chr19	4125692	4126092	KLF3	promoter-TSS (NM_016666)	-65	NM_016666	NM_016666	Aip	AA408703|AW476050|Ara9|D19Bwg1412e|Fkbp16|Xap2	aryl-hydrocarbon receptor-interacting protein	9.24	8.73	5.45
chr8	86671734	86672134	KLF3|ΔDL	promoter-TSS (NM_145970)	-3	NM_001163752	NM_001163752	4930432K21Rik	-	RIKEN cDNA 4930432K21 gene	9.24	8.77	5.42
chr12	101438439	101438839	KLF3	intron (NM_009790, intron 1 of 5)	888	NM_009790	NM_009790	Calm1	AI256814|AI327027|AI461935|AL024000|CaM|Calm|Calm2|Calm3	calmodulin 1	9.24	7.84	5.3
chr11	98724836	98725236	KLF3|ΔDL	5' UTR (NM_197940, exon 1 of 8)	124	NM_197940	NM_197940	Wipf2	1110014J05Rik|5730509C05Rik|AA407487|Gm1176|Wich|Wire	WAS/WASL interacting protein family, member 2	9.24	8.58	5.28
chr18	33373397	33373797	KLF3	promoter-TSS (NM_133774)	-127	NM_133774	NM_133774	Stard4	4632419C16Rik|9030213J02Rik|AA517649|AW324468	StAR-related lipid transfer (START) domain containing 4	9.24	8.79	5.24
chr4	83063362	83063762	KLF3|ΔDL	promoter-TSS (NM_029949)	-86	NM_029949	NM_029949	Snapc3	1810020H02Rik|4930558A07Rik|5031401C21Rik|AI414457|E030018J20Rik	small nuclear RNA activating complex, polypeptide 3	9.24	9.12	5.02
chr17	48061558	48061958	KLF3	promoter-TSS (NM_001110824)	-177	NM_001110825	NM_001110824	Foxp4	1200010K03Rik|2310007G05Rik|mFKHLA	forkhead box P4	9.24	6.65	4.88
chr2	166888069	166888469	KLF3	promoter-TSS (NM_001081005)	-165	NM_001081005	NM_001081005	1500012F01Rik	Zfas1	RIKEN cDNA 1500012F01 gene	9.24	7.66	4.75
chr16	11909358	11909758	KLF3|ΔDL	promoter-TSS (NM_146067)	-42	NM_146067	NM_146067	Cpped1	C530044N13Rik|MGC27760	calcineurin-like phosphoesterase domain containing 1	9.24	8.29	4.54
chr8	48758970	48759370	KLF3	intron (NM_023503, intron 1 of 1)	1343	NM_023503	NM_023503	Ing2	2810011M06Rik|Ing1l|Ing2b|P33ING2	inhibitor of growth family, member 2	9.24	8.18	4.52
chr11	97606366	97606766	KLF3	promoter-TSS (NM_054051)	-548	NM_054051	NM_054051	Pip4k2b	AI848124|PI5P4Kbeta|Pip5k2b|c11	phosphatidylinositol-5-phosphate 4-kinase, type II, beta	9.24	8.09	4.33
chr3	51287884	51288284	KLF3|ΔDL|DBD	5' UTR (NM_016858, exon 1 of 2)	196	NM_016858	NM_016858	Rab33b	-	RAB33B, member of RAS oncogene family	9.23	8.94	7.81
chr8	69010306	69010706	KLF3|DBD	promoter-TSS (NM_025465)	-100	NM_025465	NM_025465	1810029B16Rik	Tma16	RIKEN cDNA 1810029B16 gene	9.23	8.97	7.31
chr6	113025754	113026154	ΔDL	intron (NR_027009, intron 1 of 1)	1284	NR_027010	NR_027008	Gt(ROSA)26Sor	AV258896|Gtrgeo26|Gtrosa26|R26|ROSA26	gene trap ROSA 26, Philippe Soriano	9.23	9.39	6.86
chr10	107038398	107038798	KLF3	intron (NM_001081432, intron 26 of 44)	-106813	NM_008657	NM_008657	Myf6	MRF4|bHLHc4|herculin	myogenic factor 6	9.23	9.42	6.61
chr13	99032843	99033243	KLF3|ΔDL	promoter-TSS (NM_178918)	-96	NM_178918	NM_178918	Utp15	AW544865	UTP15, U3 small nucleolar ribonucleoprotein, homolog (yeast)	9.23	8.11	6.48
chr10	80119109	80119509	KLF3	5' UTR (NM_145361, exon 1 of 9)	507	NM_145361	NM_145361	Btbd2	2610037C03Rik|4930512K17Rik	BTB (POZ) domain containing 2	9.23	8.45	6.45
chr10	79724303	79724703	KLF3	promoter-TSS (NM_010255)	-790	NM_010255	NM_010255	Gamt	AA571402|Spintz1	guanidinoacetate methyltransferase	9.23	8.67	6.28
chr13	38128839	38129239	KLF3|ΔDL	promoter-TSS (NM_027724)	181	NM_024242	NM_024242	Riok1	3110046C13Rik|5430416A05Rik|Ad034|MGC7300	RIO kinase 1 (yeast)	9.23	8.8	6.25
chr12	88165949	88166349	KLF3	Intergenic	59615	NM_145836	NM_145836	6430527G18Rik	Eap1|Irf2bpl	RIKEN cDNA 6430527G18 gene	9.23	8.32	6.09
chr9	100977961	100978361	KLF3	promoter-TSS (NM_001100451)	-290	NM_001100451	NM_001100451	Msl2	E130103E02Rik|Msl2l1|Rnf184	male-specific lethal 2 homolog (Drosophila)	9.23	8.47	5.99
chr10	121533977	121534377	KLF3	promoter-TSS (NM_153059)	-19	NM_153059	NM_153059	Tmem5	6330415D21Rik|MGC103359|MGC28135	transmembrane protein 5	9.23	8.2	5.97
chr5	123585506	123585906	KLF3|ΔDL	Intergenic	-3068	NM_175092	NM_175092	Rhof	AI845056|AV026554|Arhf|Ifld1|Rif	ras homolog gene family, member f	9.23	8.93	5.88
chr10	126726134	126726534	KLF3|ΔDL	promoter-TSS (NM_033072)	-507	NM_033072	NM_033072	Mbd6	D10Wsu93e	methyl-CpG binding domain protein 6	9.23	8.64	5.82
chr8	49076219	49076619	KLF3	promoter-TSS (NM_133791)	-514	NM_133791	NM_133791	Wwc2	5330431C14Rik|AU022508|C85457|D8Ertd594e	WW, C2 and coiled-coil domain containing 2	9.23	8.26	5.67
chr15	81230319	81230719	KLF3|ΔDL	promoter-TSS (NM_133726)	-99	NM_177310	NM_177310	Xpnpep3	APP3|E430012M05Rik	X-prolyl aminopeptidase (aminopeptidase P) 3, putative	9.23	9.21	5.36
chr10	127931014	127931414	KLF3	promoter-TSS (NM_010860)	-333	NM_010860	NM_010860	Myl6	ESMLC|LC17|LC17-GI|LC17-NM|LC17A|LC17B|MGC106465|MGC107135|MLC-3|MLC1SM|MLC3SM|MLC3nm|Myln	myosin, light polypeptide 6, alkali, smooth muscle and non-muscle	9.23	8.42	5.25
chr16	5136141	5136541	KLF3	Intergenic	-3767	NM_008909	NM_008909	Ppl	AW553870	periplakin	9.23	7.28	5.24
chr4	108292332	108292732	KLF3	promoter-TSS (NM_177045)	-29	NM_177045	NM_177045	Cc2d1b	A830039B04Rik|Freud2	coiled-coil and C2 domain containing 1B	9.23	8.09	5.22
chr7	16985376	16985776	KLF3	promoter-TSS (NM_198631)	-969	NM_198631	NM_198631	Zc3h4	Bwq1|Gm768|KIAA1064|Kiaa1064-hp|MGC67629|mKIAA1064	zinc finger CCCH-type containing 4	9.23	7.49	5.21
chr3	138152426	138152826	KLF3	promoter-TSS (NM_175224)	-280	NM_175224	NM_175224	Metap1	1700029C17Rik|AW047992|KIAA0094|mKIAA0094	methionyl aminopeptidase 1	9.23	7.59	5.13
chr17	41071353	41071753	KLF3|ΔDL	promoter-TSS (NM_031863)	-53	NM_031863	NM_031863	Cenpq	2610528M18Rik	centromere protein Q	9.23	8.84	4.79
chr18	65047065	65047465	KLF3	promoter-TSS (NM_001114386)	-145	NM_001114386	NM_001114386	Nedd4l	1300012C07Rik|Nedd4-2|Nedd4b	neural precursor cell expressed, developmentally down-regulated gene 4-like	9.23	7.19	4.49
chr11	51754166	51754566	KLF3	Intergenic	-26767	NM_029976	NM_029976	Cdkn2aipnl	A430101B06Rik|AA409260|D11Ertd497e|MNCb-1520	CDKN2A interacting protein N-terminal like	9.23	8.61	4.18
chr9	121613628	121614028	KLF3	intron (NM_178677, intron 1 of 7)	319	NM_001164562	NM_001164562	Sec22c	4932412K21|5930407I15Rik|C530046H07|Sec22l3	SEC22 vesicle trafficking protein homolog C (S. cerevisiae)	9.23	6.92	3.73
chr11	55241462	55241862	KLF3|ΔDL	Intergenic	-8080	NM_009242	NM_009242	Sparc	AA517111|BM-40	secreted acidic cysteine rich glycoprotein	9.22	9.25	6.69
chr8	86176238	86176638	KLF3|ΔDL	promoter-TSS (NM_018771)	-139	NM_018771	NM_018771	Gipc1	GIPC|Glut1CIP|Rgs19ip1|Semcap1|TIP-2|TaxIP2	GIPC PDZ domain containing family, member 1	9.22	8.77	6.65
chr3	59928319	59928719	KLF3|ΔDL	Intergenic	42728	NM_032400	NM_032400	Sucnr1	Gpr91	succinate receptor 1	9.22	10.18	6.44
chr10	33926842	33927242	KLF3	5' UTR (NM_172508, exon 1 of 6)	315	NM_172508	NM_172508	Dse	6030499O08|AI480506|B130024B19Rik|Sart2	dermatan sulfate epimerase	9.22	7.76	6.43
chr10	79604076	79604476	KLF3|ΔDL	promoter-TSS (NM_025313)	-784	NM_025313	NM_025313	Atp5d	0610008F14Rik|1500000I11Rik|AA960090|AI876556|AU020773|C85518	ATP synthase, H+ transporting, mitochondrial F1 complex, delta subunit	9.22	9.13	6.23
chr10	29920228	29920628	KLF3	promoter-TSS (NM_001109747)	-82	NM_001109747	NM_001109747	Cenpw	2610036L11Rik|Cug2	centromere protein W	9.22	9.71	6.07
chr18	67551137	67551537	KLF3|ΔDL	intron (NM_026473, intron 2 of 3)	952	NM_026473	NM_026473	Tubb6	2310057H16Rik|BB220206	tubulin, beta 6 class V	9.22	9	6.05
chr1	134212329	134212729	KLF3	promoter-TSS (NM_001195025)	-173	NM_028778	NM_001195025	Nuak2	1200013B22Rik|Omphk2|Snark|mKIAA0537	NUAK family, SNF1-like kinase, 2	9.22	8.79	6.03
chr16	92654096	92654496	KLF3	intron (NM_001111023, intron 3 of 5)	43277	NM_009821	NM_001111021	Runx1	AI462102|AML1|Cbfa2|Pebp2a2|Pebpa2b	runt related transcription factor 1	9.22	8.53	5.92
chr3	107948867	107949267	KLF3|ΔDL	promoter-TSS (NM_010306)	-35	NM_010306	NM_010306	Gnai3	AI158965|AW537698|Galphai3|Gnai-3	guanine nucleotide binding protein (G protein), alpha inhibiting 3	9.22	9.29	5.85
chr1	167166928	167167328	KLF3|ΔDL	promoter-TSS (NM_145513)	-39	NM_145513	NM_145513	Tiprl	1810011K17Rik	TIP41, TOR signalling pathway regulator-like (S. cerevisiae)	9.22	8.42	5.85
chr6	71939450	71939850	KLF3	Intergenic	52872	NR_046180	NR_046180	9130221F21Rik	9130221F21	RIKEN cDNA 9130221F21 gene	9.22	9.57	5.81
chr9	63789524	63789924	KLF3	Intergenic	80142	NM_008542	NM_008542	Smad6	Madh6	MAD homolog 6 (Drosophila)	9.22	7.79	5.81
chr11	76660394	76660794	KLF3	promoter-TSS (NM_007754)	-84	NM_007754	NM_007754	Cpd	AA960140|AW322530|D830034L15Rik	carboxypeptidase D	9.22	9.33	5.8
chr9	107888063	107888463	KLF3	promoter-TSS (NM_026597)	-16	NM_026597	NM_026597	6230427J02Rik	Fam212a|Inka1	RIKEN cDNA 6230427J02 gene	9.22	7.73	5.75
chr12	12949139	12949539	KLF3	promoter-TSS (NM_008709)	-697	NM_008709	NM_008709	Mycn	N-myc|Nmyc|Nmyc-1|Nmyc1|bHLHe37|c-nmyc	v-myc myelocytomatosis viral related oncogene, neuroblastoma derived (avian)	9.22	8.8	5.7
chr1	193960609	193961009	KLF3	promoter-TSS (NR_033536)	29	NR_033536	NR_033536	Gm10516	ENSMUSG00000073476	predicted gene 10516	9.22	7.69	5.29
chr8	123112775	123113175	KLF3	promoter-TSS (NM_178856)	0	NM_178856	NM_178856	Gins2	2210013I18Rik|4833427B12Rik|AI323585|Pfs2	GINS complex subunit 2 (Psf2 homolog)	9.22	8.31	5.13
chr16	91485129	91485529	KLF3	promoter-TSS (NM_010508)	-131	NM_010508	NM_010508	Ifnar1	CD118|Ifar|Ifnar|Ifrc|Infar	interferon (alpha and beta) receptor 1	9.22	8.23	3.75
chr19	9140334	9140734	KLF3|ΔDL	intron (NM_001039959, intron 5 of 5)	21912	NM_011681	NM_011681	Scgb1a1	CC10|CC16|CCSP|PCB-BP|UG|UGB|Utg	secretoglobin, family 1A, member 1 (uteroglobin)	9.21	9.29	7
chr17	71350430	71350830	KLF3|ΔDL	intron (NM_026064, intron 1 of 3)	1243	NM_026064	NM_026064	Myl12a	2900073G15Rik|AI838292|C80200	myosin, light chain 12A, regulatory, non-sarcomeric	9.21	9.25	6.72
chr5	65269161	65269561	KLF3	Intergenic	54577	NM_030682	NM_030682	Tlr1	-	toll-like receptor 1	9.21	9.13	6.56
chr19	5771245	5771645	KLF3|ΔDL	promoter-TSS (NM_023912)	-44	NM_023912	NM_023912	Scyl1	2810011O19Rik|C85140|Ntkl|mdf|mfd|p105	SCY1-like 1 (S. cerevisiae)	9.21	7.9	6.53
chr2	4480456	4480856	KLF3	promoter-TSS (NM_001177844)	-144	NM_001177844	NM_001177843	Frmd4a	2700017I06Rik|5330420J21|AI594879|C230040M21Rik|Frmd4|Gm13190|OTTMUSG00000010806|mKIAA1294	FERM domain containing 4A	9.21	7.92	6.43
chr3	138434508	138434908	KLF3|ΔDL	intron (NM_019571, intron 1 of 7)	29549	NM_019571	NM_019571	Tspan5	2810455A09Rik|4930505M03Rik|AU024142|NET-4|Tm4sf9	tetraspanin 5	9.21	9.1	6.35
chr9	4376192	4376592	KLF3	Intergenic	-7145	NM_145609	NM_145609	8430410K20Rik	Msantd4	RIKEN cDNA 8430410K20 gene	9.21	8.96	6.28
chr9	44042109	44042509	KLF3	promoter-TSS (NM_007619)	-180	NM_007619	NM_007619	Cbl	4732447J05Rik|Cbl-2|c-Cbl|cbl	Casitas B-lineage lymphoma	9.21	8.27	6.05
chr19	29260116	29260516	KLF3|ΔDL	Intergenic	50547	NR_029778	NR_029778	Mir101b	Mirn101b|mir-101b	microRNA 101b	9.21	7.88	5.82
chr13	16853268	16853668	KLF3|ΔDL	Intergenic	747160	NM_008380	NM_008380	Inhba	-	inhibin beta-A	9.21	9.39	5.78
chr18	12070047	12070447	KLF3	intron (NM_001146287, intron 4 of 9)	-71300	NR_035447	NR_035447	Mir1901	Mirn1901|mmu-mir-1901	microRNA 1901	9.21	8.8	5.62
chr19	54018891	54019291	KLF3|ΔDL	promoter-TSS (NM_001195338)	26	NM_001195348	NM_001195338	Bbip1	2310002J21Rik|2610002B11Rik|4930560M04Rik|Ncrna00081	BBSome interacting protein 1	9.21	8.5	5.34
chr17	75359265	75359665	KLF3	Intergenic	-45404	NM_019919	NM_019919	Ltbp1	9430031G15Rik|9830146M04|Ltbp-1|Tgfb	latent transforming growth factor beta binding protein 1	9.21	8.97	5.28
chr10	116661370	116661770	KLF3	promoter-TSS (NM_026570)	-7	NM_026570	NM_026570	Yeats4	4930573H17Rik|B230215M10Rik|GAS41|NuBI-1	YEATS domain containing 4	9.21	8.77	5.12
chr1	163000851	163001251	KLF3	promoter-TSS (NM_001159930)	28	NM_001159930	NM_001159930	Cenpl	2610300B10Rik|AW121806|AW550697	centromere protein L	9.21	8.46	5.04
chr3	84122796	84123196	KLF3|ΔDL	Intergenic	60847	NR_040752	NR_040752	4930565D16Rik	-	RIKEN cDNA 4930565D16 gene	9.21	9.32	4.95
chr5	105928346	105928746	KLF3|ΔDL	Intergenic	-19944	NM_133897	NM_133897	Lrrc8c	AD158|AI326115|E430036I04Rik|fad158	leucine rich repeat containing 8 family, member C	9.21	8.01	4.71
chr12	112591662	112592062	KLF3|ΔDL	intron (NM_183016, intron 1 of 36)	24067	NM_183016	NM_183016	Cdc42bpb	MRCKb	CDC42 binding protein kinase beta	9.21	8.11	4.57
chr7	63097403	63097803	KLF3	5' UTR (NM_011370, exon 1 of 31)	162	NM_001164661	NM_001164661	Cyfip1	E030028J09Rik|KIAA0068|P140SRA-1|P140sra1|Shyc|Sra-1|Sra1|l(7)1Rl|l71Rl|l7Rl1|mKIAA0068|pl-1	cytoplasmic FMR1 interacting protein 1	9.21	7.7	4.55
chr2	118999561	118999961	KLF3	promoter-TSS (NM_001039223)	-484	NM_001039223	NM_001039223	Gm14137	OTTMUSG00000015762	predicted gene 14137	9.21	7.83	4.43
chr1	158649088	158649488	KLF3|ΔDL	promoter-TSS (NM_145413)	-247	NM_145413	NM_145413	Fam20b	C530043G21Rik|mKIAA0475	family with sequence similarity 20, member B	9.21	8.23	4.36
chrX	93291158	93291558	KLF3	promoter-TSS (NM_010833)	-26	NM_010833	NM_010833	Msn	C78546	moesin	9.21	7.66	3.87
chr2	71380664	71381064	KLF3|ΔDL	TTS (NM_010054)	3947	NM_010054	NM_010054	Dlx2	AW121999|Dlx-2|Tes-1	distal-less homeobox 2	9.21	8.7	3.83
chr19	43645489	43645889	KLF3|ΔDL|DBD	Intergenic	-41126	NM_008699	NM_008699	Nkx2-3	Nkx-2.3|Nkx2.3|tinman	NK2 transcription factor related, locus 3 (Drosophila)	9.2	9.13	7.31
chr10	75700421	75700821	KLF3	promoter-TSS (NM_133182)	-11	NM_133182	NM_001077638	Prmt2	AI504737|Hrmt1l1|MGC148245|MGC148246	protein arginine N-methyltransferase 2	9.2	8.81	7.17
chr4	43433154	43433554	KLF3|ΔDL|DBD	intron (NM_199057, intron 2 of 11)	8652	NM_001162381	NM_001162381	Fam166b	4833436C18Rik	family with sequence similarity 166, member B	9.2	9.76	6.98
chr16	85950733	85951133	KLF3	Intergenic	-49563	NM_011782	NM_011782	Adamts5	9530092O11Rik|ADAM-TS5|ADAMTS1|ADAMTS11|AI481094|ASMP-2	a disintegrin-like and metallopeptidase (reprolysin type) with thrombospondin type 1 motif, 5 (aggrecanase-2)	9.2	9.21	6.67
chr6	4369103	4369503	KLF3	Intergenic	-86394	NM_007743	NM_007743	Col1a2	AA960264|AI325291|Col1a-2|Cola-2|Cola2|oim	collagen, type I, alpha 2	9.2	9.01	6.67
chr19	7416188	7416588	KLF3	promoter-TSS (NM_001080388)	-54	NM_001080388	NM_001080388	Mark2	AU024026|EMK-1|Emk|KIAA4207|Par-1|Par-1b|mKIAA4207	MAP/microtubule affinity-regulating kinase 2	9.2	8.83	6.61
chr5	37076388	37076788	KLF3|ΔDL	intron (NM_001081232, intron 1 of 7)	10620	NM_001081232	NM_001081232	D5Ertd579e	9030221A05Rik|A930018H20Rik|Kiaa0232|mKIAA0232	DNA segment, Chr 5, ERATO Doi 579, expressed	9.2	9.21	6.41
chr10	75383703	75384103	KLF3	intron (NM_011418, intron 1 of 8)	456	NM_011418	NM_001161853	Smarcb1	AU020204|Baf47|Ini1|MGC132387|SNF5/INI1|Snf5	SWI/SNF related, matrix associated, actin dependent regulator of chromatin, subfamily b, member 1	9.2	8.8	6.27
chr1	88368753	88369153	KLF3|ΔDL	Intergenic	46049	NM_027966	NM_027966	1700019O17Rik	MGC118337	RIKEN cDNA 1700019O17 gene	9.2	9.09	6.14
chr2	165151855	165152255	KLF3|ΔDL	promoter-TSS (NM_080287)	-76	NM_207706	NM_080287	Elmo2	1190002F24Rik|CED-12|mKIAA1834	engulfment and cell motility 2, ced-12 homolog (C. elegans)	9.2	9.49	5.92
chr17	75268860	75269260	KLF3	Intergenic	-135809	NM_019919	NM_019919	Ltbp1	9430031G15Rik|9830146M04|Ltbp-1|Tgfb	latent transforming growth factor beta binding protein 1	9.2	8.12	5.92
chr8	8274922	8275322	KLF3	Intergenic	385651	NM_010111	NM_010111	Efnb2	ELF-2|Epl5|Eplg5|Htk-L|LERK-5|Lerk5|NLERK-1	ephrin B2	9.2	8.91	5.87
chr10	41996350	41996750	KLF3|ΔDL	promoter-TSS (NM_019740)	-2	NM_019740	NM_019740	Foxo3	1110048B16Rik|2010203A17Rik|C76856|FKHRL1|Fkhr2|Foxo3a	forkhead box O3	9.2	8.73	5.79
chr4	153534754	153535154	KLF3|ΔDL	promoter-TSS (NM_026388)	-161	NM_026388	NM_026388	Tprgl	1200015A19Rik|RP23-254N4.13|Svap30|Tprg1l|mover	transformation related protein 63 regulated like	9.2	9.43	5.71
chr2	144425444	144425844	KLF3	promoter-TSS (NM_025314)	-45	NM_025314	NM_025314	Dtd1	0610006H08Rik|Hars2	D-tyrosyl-tRNA deacylase 1 homolog (S. cerevisiae)	9.2	8.28	5.67
chr5	115984135	115984535	KLF3	intron (NM_011223, intron 1 of 10)	-25141	NM_007475	NM_007475	Rplp0	36B4|Arbp|L10E|MGC107165|MGC107166	ribosomal protein, large, P0	9.2	8.47	5.59
chr11	104223147	104223547	KLF3	intron (NM_001081045, intron 4 of 13)	80258	NM_001081045	NM_001081045	Kansl1	1700081L11Rik|9430041J06Rik|KIAA1267|MGC90742|mKIAA1267	KAT8 regulatory NSL complex subunit 1	9.2	8.74	5.22
chr15	90208276	90208676	KLF3|ΔDL	Intergenic	153734	NM_001033441	NM_001033441	Alg10b	AA469671|AU045404|AW123895|C85569|Gm917	asparagine-linked glycosylation 10 homolog B (yeast, alpha-1,2-glucosyltransferase)	9.2	9.86	5.15
chr8	125072600	125073000	KLF3	intron (NM_001037298, intron 1 of 50)	2429	NM_001037298	NM_001037298	Fam38a	9630020g22|mKIAA0233	family with sequence similarity 38, member A	9.2	7.78	5.11
chr12	40764513	40764913	KLF3	promoter-TSS (NM_007487)	-139	NM_001039515	NM_001039515	Arl4a	AI467555|Arl4	ADP-ribosylation factor-like 4A	9.2	7.64	4.78
chr16	21256096	21256496	KLF3	intron (NR_046162, intron 3 of 4)	40649	NR_046162	NR_046162	A830060N17	-	uncharacterized LOC328646	9.2	8.57	4.61
chr9	15110433	15110833	KLF3|ΔDL	promoter-TSS (NM_001199485)	-22	NM_001199485	NM_001199484	4931406C07Rik	-	RIKEN cDNA 4931406C07 gene	9.19	7.72	6.65
chr16	8850191	8850591	KLF3	intron (NM_001081400, intron 3 of 3)	20198	NM_001081400	NM_001081400	1810013L24Rik	1110017P05Rik|3010002C02Rik|AA792997|AW124177|Gm19906|R74903	RIKEN cDNA 1810013L24 gene	9.19	9.28	6.41
chr17	13896970	13897370	KLF3|ΔDL	promoter-TSS (NM_010806)	-378	NM_010806	NM_010806	Mllt4	5033403D15Rik|AF6|Af-6|Afadin|Gm314|I-afadin|S-afadin	myeloid/lymphoid or mixed-lineage leukemia (trithorax homolog, Drosophila); translocated to, 4	9.19	8.05	6.38
chr17	21520459	21520859	KLF3|ΔDL	promoter-TSS (NM_172486)	-53	NM_172486	NM_172486	Zfp677	A830058L05Rik|Tce8	zinc finger protein 677	9.19	9.54	6.33
chr15	66709363	66709763	KLF3	Intergenic	-13392	NM_018865	NM_018865	Wisp1	AW146261|CCN4|Elm1	WNT1 inducible signaling pathway protein 1	9.19	7.46	6.22
chr4	128710689	128711089	KLF3|ΔDL	Intergenic	-24626	NM_029219	NM_029219	Rnf19b	4930534K13Rik|4930555L03Rik|Ibrdc3	ring finger protein 19B	9.19	8.06	6.14
chr16	45071478	45071878	KLF3|ΔDL	Intergenic	-22488	NM_026439	NM_026439	Ccdc80	2610001E17Rik|DRO1|Ssg1|Urb	coiled-coil domain containing 80	9.19	8.98	6.11
chr3	107510119	107510519	KLF3|ΔDL	Intergenic	-10853	NM_145542	NM_145542	Ahcyl1	1110034F20Rik|AA409031|AA414901|Ahcy-rs3|DCAL|Irbit	S-adenosylhomocysteine hydrolase-like 1	9.19	9.41	6.07
chr17	84389331	84389731	ΔDL	Intergenic	-88469	NR_045458	NR_045458	4933433H22Rik	-	RIKEN cDNA 4933433H22 gene	9.19	9.28	5.98
chr1	161616626	161617026	KLF3|ΔDL	intron (NM_022312, intron 1 of 22)	162926	NM_022312	NM_022312	Tnr	J1-tenascin|TN-R|janusin|restrictin	tenascin R	9.19	8.71	5.95
chr3	68299194	68299594	KLF3	intron (NR_036665, intron 2 of 7)	1279	NR_036665	NM_001113420	Schip1	Nf2ip|Schip-1	schwannomin interacting protein 1	9.19	7.88	5.95
chr5	22924194	22924594	KLF3|ΔDL	Intergenic	15777	NR_040469	NR_040469	5031425E22Rik	-	RIKEN cDNA 5031425E22 gene	9.19	8.95	5.76
chr17	26651475	26651875	KLF3	Intergenic	-6258	NM_013642	NM_013642	Dusp1	3CH134|MKP1|Ptpn16|U19515|erp|mkp-1	dual specificity phosphatase 1	9.19	9.31	5.67
chr3	106524609	106525009	KLF3|ΔDL	5' UTR (NM_001039488, exon 1 of 4)	209	NM_028081	NM_177309	4933421E11Rik	2010012G17Rik|AI450568|Lrif1|Rif1	RIKEN cDNA 4933421E11 gene	9.19	9.32	5.65
chr15	61950412	61950812	KLF3	intron (NR_003368, intron 2 of 8)	81070	NR_003368	NM_011222	Pvt1	Gt(pU21)84Imeg|Mis-1|Mlvi-1|Pvt-1	plasmacytoma variant translocation 1	9.19	8	5.41
chr11	70011879	70012279	KLF3	Intergenic	-15333	NM_153081	NM_001114970	Slc16a11	AB041591|MNCb-2717|RP23-198E14.4	solute carrier family 16 (monocarboxylic acid transporters), member 11	9.19	8.49	4.97
chr14	57194207	57194607	KLF3	promoter-TSS (NM_001145978)	-49	NM_001145978	NM_001145978	Parp4	Adprtl1|C030027K23Rik|E230037B21Rik|Gm743|PARPL|PH5P|VAULT3|VPARP|p193	poly (ADP-ribose) polymerase family, member 4	9.19	7.64	4.88
chr5	114358720	114359120	KLF3|ΔDL	promoter-TSS (NM_011779)	-205	NM_011779	NM_011779	Coro1c	AL022675|AW455561|AW548837|MGC102522	coronin, actin binding protein 1C	9.19	8.54	4.17
chr4	148682199	148682599	KLF3|ΔDL|DBD	promoter-TSS (NM_207682)	-592	NM_008441	NM_008441	Kif1b	A530096N05Rik|AI448212|AI506502|D4Mil1e|KIF1Bp130|KIF1Bp204|mKIAA0591	kinesin family member 1B	9.18	9.25	8.05
chr16	29946084	29946484	ΔDL|DBD	Intergenic	32926	NR_037689	NM_001033403	Gm1968	-	predicted gene 1968	9.18	8.6	7.66
chr8	124102799	124103199	KLF3|ΔDL	promoter-TSS (NM_133765)	-293	NM_133765	NM_133765	Fbxo31	1110003O08Rik|2310046N15Rik|Fbx14|Fbxo14	F-box protein 31	9.18	8.78	6.47
chr19	28720637	28721037	KLF3|ΔDL	intron (NM_175459, intron 2 of 10)	-31877	NR_045330	NR_045330	D930032P07Rik	-	RIKEN cDNA D930032P07 gene	9.18	9.16	6.42
chr11	35651809	35652209	KLF3	TTS (NM_170779)	-3979	NM_025936	NM_025936	Rars	2610011N19Rik|2610037E21Rik|AL033339|AW985894	arginyl-tRNA synthetase	9.18	8.05	6.42
chr11	87550640	87551040	KLF3|ΔDL	promoter-TSS (NM_009296)	-227	NM_009296	NM_009296	Supt4h1	AL022777|Supt4h	suppressor of Ty 4 homolog 1 (S. cerevisiae)	9.18	8.43	6.4
chr5	92864047	92864447	KLF3|ΔDL	promoter-TSS (NM_183392)	-22	NM_183392	NM_183392	Nup54	3110079L04Rik|54kDa	nucleoporin 54	9.18	9.07	6.23
chr8	73796187	73796587	KLF3|ΔDL	promoter-TSS (NM_015742)	102	NM_001163042	NM_001163042	Haus8	2410004L22Rik|Hice1	4HAUS augmin-like complex, subunit 8	9.18	8.75	6.21
chr8	122233096	122233496	KLF3|ΔDL	intron (NM_026922, intron 1 of 26)	9387	NM_026922	NM_026922	Atp2c2	1810010G06Rik|KIAA0703|Spca2|mKIAA0703	ATPase, Ca++ transporting, type 2C, member 2	9.18	8.23	6.09
chr16	93711761	93712161	KLF3	promoter-TSS (NM_026700)	-191	NM_026700	NM_026700	Dopey2	0610038M01Rik|2610510B01Rik|AI503246|C21orf5|mKIAA0933	dopey family member 2	9.18	6.99	6.06
chr16	91011278	91011678	KLF3|ΔDL	promoter-TSS (NM_001164483)	-16	NR_028368	NR_028368	4930404I05Rik	-	RIKEN cDNA 4930404I05 gene	9.18	8.19	5.99
chr4	125938001	125938401	KLF3	Intergenic	-1448	NM_013718	NM_013718	Trappc3	1110058K12Rik|AI835942|AU019197|Bet3	trafficking protein particle complex 3	9.18	8.49	5.98
chr9	95537909	95538309	KLF3	promoter-TSS (NM_029620)	62	NM_029620	NM_029620	Pcolce2	2400001O18Rik|Pcpe2	procollagen C-endopeptidase enhancer 2	9.18	7.78	5.95
chr11	120051270	120051670	ΔDL	promoter-TSS (NR_030682)	-300	NR_030682	NR_030682	2810410L24Rik	-	RIKEN cDNA 2810410L24 gene	9.18	7.89	5.9
chr14	56442293	56442693	KLF3	Intergenic	-1139	NM_001168346	NM_001168346	Nfatc4	3110041H08Rik|AW107667|AW546455|Nfat3	nuclear factor of activated T cells, cytoplasmic, calcineurin dependent 4	9.18	8.1	5.87
chr4	136943881	136944281	KLF3|ΔDL	Intergenic	21625	NM_001126318	NM_001126318	Gm13011	OTTMUSG00000009877	predicted gene 13011	9.18	8.58	5.74
chr15	95634697	95635097	KLF3|ΔDL	intron (NM_175344, intron 1 of 19)	13623	NM_001253813	NM_001253813	Ano6	2900059G15Rik|AA407480|AW554778|F730003B03Rik|Tmem16f	anoctamin 6	9.18	9.2	5.72
chr17	87606241	87606641	KLF3	Intergenic	-12159	NR_046016	NR_046016	C330024C12Rik	-	RIKEN cDNA C330024C12 gene	9.18	8.69	5.69
chr19	55695033	55695433	KLF3|ΔDL	intron (NM_016862, intron 7 of 7)	81461	NR_045318	NR_045318	4930552P12Rik	-	RIKEN cDNA 4930552P12 gene	9.18	9.51	5.64
chr11	118188834	118189234	KLF3	intron (NM_011594, intron 1 of 4)	14814	NM_021440	NM_021440	BC100451	Ddc8|FS39	cDNA sequence BC100451	9.18	8.19	5.55
chr10	80748435	80748835	KLF3	intron (NM_013769, intron 1 of 20)	5377	NM_013769	NM_013769	Tjp3	ZO-3	tight junction protein 3	9.18	7.58	5.39
chr11	20101166	20101566	KLF3	promoter-TSS (NM_008996)	-239	NM_008996	NM_008996	Rab1	Gtbp|Rab-1|Rab1A|Ypt1|mKIAA3012	RAB1, member RAS oncogene family	9.18	8.72	5.26
chr5	123157298	123157698	KLF3|ΔDL	promoter-TSS (NM_011026)	-68	NM_011026	NM_011026	P2rx4	AI504491|AW555605|D5Ertd444e|P2X4	purinergic receptor P2X, ligand-gated ion channel 4	9.18	8.55	5.24
chr17	46169142	46169542	KLF3	promoter-TSS (NM_009505)	-16	NM_001025257	NM_001025250	Vegfa	Vegf|Vegf120|Vegf164|Vegf188|Vpf	vascular endothelial growth factor A	9.18	6.92	4.92
chr10	92184968	92185368	KLF3|ΔDL	promoter-TSS (NM_008682)	-5	NM_008682	NM_008682	Nedd1	-	neural precursor cell expressed, developmentally down-regulated gene 1	9.18	8.57	4.79
chr1	156921991	156922391	KLF3	Intergenic	24575	NM_010500	NM_010500	Ier5	-	immediate early response 5	9.18	7.51	4.61
chr9	69895672	69896072	KLF3|ΔDL	Intergenic	-9977	NM_028087	NM_028087	Gcnt3	2010013H22Rik|2210021I22Rik|2210401J11Rik	glucosaminyl (N-acetyl) transferase 3, mucin type	9.18	9.36	4.32
chr12	32700059	32700459	KLF3	intron (NM_011158, intron 2 of 10)	45885	NM_011158	NM_011158	Prkar2b	AI451071|AW061005|Pkarb2|RII(beta)	protein kinase, cAMP dependent regulatory, type II beta	9.18	8.83	4.27
chr18	57514140	57514540	KLF3	promoter-TSS (NM_028447)	-47	NM_028447	NM_028447	Prrc1	1190002C06Rik|2310058D16Rik|3110038B19Rik|9430085A19Rik	proline-rich coiled-coil 1	9.18	7.97	4.21
chr5	112796873	112797273	KLF3	intron (NM_138646, intron 8 of 13)	-12020	NM_001039228	NM_001039228	Gm6583	EG625424	predicted gene 6583	9.18	8.05	3
chr3	121203132	121203532	KLF3|ΔDL|DBD	intron (NM_145394, intron 9 of 14)	31930	NM_145394	NM_145394	Slc44a3	BC010552|MGC18084|MGC38127	solute carrier family 44, member 3	9.17	9.51	8.05
chr17	3288302	3288702	KLF3	Intergenic	-38071	NM_001122998	NM_001122998	Tiam2	3000002F19Rik|STEF|mKIAA2016	T cell lymphoma invasion and metastasis 2	9.17	8.67	7.34
chr17	17960868	17961268	KLF3|ΔDL	Intergenic	-6084	NR_029536	NR_029536	Mir99b	Mirn99b|mmu-mir-99b	microRNA 99b	9.17	9.63	6.93
chr7	52409836	52410236	KLF3|ΔDL	promoter-TSS (NM_145954)	-128	NM_145954	NM_145954	Aldh16a1	2410004H02Rik|AI452234|FLJ00209|MGC19339|mFLJ00209	aldehyde dehydrogenase 16 family, member A1	9.17	8.81	6.62
chr11	66838296	66838696	KLF3	promoter-TSS (NM_177392)	-160	NM_177392	NM_177392	Tmem220	A730055C05Rik|MGC130169|MGC130170	transmembrane protein 220	9.17	8.34	6.61
chr17	84482961	84483361	KLF3	intron (NR_045458, intron 2 of 5)	5161	NR_045458	NR_045458	4933433H22Rik	-	RIKEN cDNA 4933433H22 gene	9.17	8.99	6.48
chr5	34979610	34980010	KLF3	promoter-TSS (NM_026660)	-47	NM_026660	NM_026660	Mfsd10	0610009O03Rik|Tetran	major facilitator superfamily domain containing 10	9.17	8.29	6.28
chr19	5058822	5059222	KLF3	Intergenic	8214	NM_145495	NM_145495	Rin1	-	Ras and Rab interactor 1	9.17	7.96	6.12
chr1	37486699	37487099	KLF3|ΔDL	promoter-TSS (NM_198006)	49	NM_198006	NM_198006	6330578E17Rik	1700001A24Rik|Coa5	RIKEN cDNA 6330578E17 gene	9.17	9.09	6.06
chr8	106546538	106546938	ΔDL	Intergenic	-78787	NM_009868	NM_009868	Cdh5	7B4|AA408225|Cd144|VE-Cad|VECD|VEcad|Vec	cadherin 5	9.17	9.22	5.89
chr7	148354590	148354990	KLF3	promoter-TSS (NM_001172101)	45	NM_145135	NM_001172100	Rnh1	AW546468|C80305|RNH	ribonuclease/angiogenin inhibitor 1	9.17	8.65	5.83
chr10	96334135	96334535	KLF3|ΔDL	Intergenic	-164067	NR_045358	NR_045358	4930556N09Rik	-	RIKEN cDNA 4930556N09 gene	9.17	9.44	5.76
chr15	36212843	36213243	KLF3	promoter-TSS (NM_013923)	-141	NM_013923	NM_013923	Rnf19a	AA032313|Dorfin|Rnf19|UIP117|Ubce7ip2|XYbp	ring finger protein 19A	9.17	7.68	5.66
chr17	25152698	25153098	KLF3|ΔDL	promoter-TSS (NM_134126)	-133	NM_134126	NM_134126	Ift140	AI661311|MGC170632|Tce5|Wdtc2|mKIAA0590	intraflagellar transport 140 homolog (Chlamydomonas)	9.17	9.22	5.65
chr6	90714129	90714529	KLF3	intron (NM_001134384, intron 1 of 13)	45788	NM_001134384	NM_182784	Iqsec1	AW561907|BC026481|BRAG2|D6Ertd349e|KIAA0763|cI-43|mKIAA0763	IQ motif and Sec7 domain 1	9.17	7.85	5.55
chr6	49167789	49168189	KLF3	Intergenic	-3036	NM_023670	NM_023670	Igf2bp3	2610101N11Rik|AA522010|AL022933|AU045931|IMP-3|IMP3|Koc13|MGC61294|Neilsen|mimp3	insulin-like growth factor 2 mRNA binding protein 3	9.17	7.84	5.51
chr2	154395667	154396067	KLF3	promoter-TSS (NM_007891)	-279	NM_007891	NM_007891	E2f1	E2F-1|KIAA4009|mKIAA4009	E2F transcription factor 1	9.17	6.62	5.4
chr6	72502619	72503019	KLF3	intron (NM_001042534, intron 1 of 9)	3376	NM_001042534	NM_001042534	Capg	gCap39|mbh1	capping protein (actin filament), gelsolin-like	9.17	7.37	5.28
chr1	95700280	95700680	KLF3|ΔDL	promoter-TSS (NM_025454)	-62	NM_025454	NM_025454	Ing5	1700001C14Rik|1700027H23Rik|1810018M11Rik|AI225768	inhibitor of growth family, member 5	9.17	8.57	5.27
chr7	29157507	29157907	KLF3|ΔDL	promoter-TSS (NM_001083912)	-26	NM_001083912	NM_001083912	Plekhg2	AI194308|Clg|Cslg	pleckstrin homology domain containing, family G (with RhoGef domain) member 2	9.17	8.4	4.94
chr1	166923244	166923644	KLF3	Intergenic	-57803	NM_008510	NM_008510	Xcl1	AI661682|ATAC|LTN|Lptn|SCM-1|SCM-1a|Scyc1	chemokine (C motif) ligand 1	9.17	9.02	4.93
chr3	121791331	121791731	KLF3	intron (NM_007378, intron 11 of 49)	44153	NM_007378	NM_007378	Abca4	AW050280|Abc10|Abcr|D430003I15Rik|RmP	ATP-binding cassette, sub-family A (ABC1), member 4	9.17	9.24	4.72
chr17	85356887	85357287	KLF3	promoter-TSS (NM_001159496)	-37	NR_027930	NR_027929	1110020A21Rik	2600015P10Rik	RIKEN cDNA 1110020A21 gene	9.17	8.57	4.66
chr9	114640037	114640437	KLF3	promoter-TSS (NM_026036)	-84	NM_026036	NM_026036	Cmtm6	2810051A14Rik|AA536733|Cklfsf6	CKLF-like MARVEL transmembrane domain containing 6	9.17	8.11	3.84
chr6	91465747	91466147	KLF3	promoter-TSS (NM_009531)	-65	NM_009531	NM_009531	Xpc	-	xeroderma pigmentosum, complementation group C	9.17	8.46	2.52
chr11	119837090	119837490	KLF3|ΔDL	intron (NM_001037754, intron 3 of 13)	32884	NM_130862	NM_001037754	Baiap2	IRSp53|R75030	brain-specific angiogenesis inhibitor 1-associated protein 2	9.16	8.97	7.24
chr10	90644329	90644729	KLF3|ΔDL	Intergenic	-10202	NM_001080130	NM_001080129	Tmpo	5630400D24Rik|AI195756|AI606875|AW214352|AW547477|LAP2|TP	thymopoietin	9.16	8.59	6.51
chr9	25059610	25060010	KLF3|ΔDL	promoter-TSS (NM_009859)	-230	NM_009859	NM_001205367	2007-09-01	Cdc10|E430034N22|KIAA4020	septin 7	9.16	9.02	6.3
chr8	86725395	86725795	KLF3	Intergenic	-6822	NR_029740	NR_029740	Mir23a	Mirn23a|mmu-mir-23a	microRNA 23a	9.16	8.43	6.28
chr19	6297668	6298068	KLF3	intron (NM_010119, intron 4 of 4)	-8589	NM_001033342	NM_001033342	Cdc42bpg	BC046418|MRCKgamma	CDC42 binding protein kinase gamma (DMPK-like)	9.16	8.78	6.16
chr2	150735069	150735469	KLF3|ΔDL	promoter-TSS (NM_027014)	-61	NM_027014	NM_001163476	Gins1	2810418N01Rik|Gins4|PSF1|mKIAA0186	GINS complex subunit 1 (Psf1 homolog)	9.16	9.38	6.1
chr9	35150083	35150483	KLF3|ΔDL	Intergenic	61593	NR_040715	NR_040715	4933422A05Rik	-	RIKEN cDNA 4933422A05 gene	9.16	8.41	6.07
chr8	124114083	124114483	KLF3	promoter-TSS (NM_026160)	-85	NM_026160	NM_026160	Map1lc3b	1010001C15Rik|Atg8|LC3b|MGC118046|Map1lc3	microtubule-associated protein 1 light chain 3 beta	9.16	8.64	6.04
chr3	90391517	90391917	KLF3|ΔDL	Intergenic	-2452	NM_001195760	NM_001195760	S100a2	CaN19|EG628324|S100L	S100 calcium binding protein A2	9.16	9.45	6.01
chr17	66460719	66461119	KLF3	promoter-TSS (NM_026833)	33	NM_026833	NM_001037757	Wash	1110049F14Rik|ORF19|Wash1	WAS protein family homolog	9.16	8.13	5.91
chr1	90598593	90598993	KLF3|ΔDL	promoter-TSS (NM_177305)	-27	NM_177305	NM_177305	Arl4c	A630084M22Rik|Arl7|LAK	ADP-ribosylation factor-like 4C	9.16	7.86	5.88
chr10	81026213	81026613	KLF3|ΔDL	intron (NM_010347, intron 2 of 6)	4108	NM_010347	NM_010347	Aes	AL024115|Grg|Grg5	amino-terminal enhancer of split	9.16	8.4	5.85
chr17	33920540	33920940	KLF3	Intergenic	-2220	NM_020581	NM_020581	Angptl4	Arp4|Bk89|Fiaf|Hfarp|Ng27|Pgar|Pgarg|Pp1158	angiopoietin-like 4	9.16	9.25	5.83
chr19	57271828	57272228	KLF3	promoter-TSS (NM_001103177)	-46	NM_001103177	NM_001103177	Ablim1	2210411C18Rik|2610209L21Rik|4833406P10Rik|9330196J19Rik|AV079770|AW060987|AW215784|Limab1|abLIM-L|abLIM-M|abLIM-S|mKIAA0059	actin-binding LIM protein 1	9.16	8.73	5.31
chr8	109722488	109722888	KLF3|ΔDL	Intergenic	48127	NM_025558	NM_025558	Cyb5b	1810044O22Rik|AU015618|Cyb5m	cytochrome b5 type B	9.16	8.8	5.19
chr15	98610528	98610928	KLF3	Intergenic	-2147	NM_011718	NM_011718	Wnt10b	Wnt12	wingless related MMTV integration site 10b	9.16	7.14	5.14
chr17	46164540	46164940	KLF3	intron (NM_001025250, intron 2 of 7)	-2628	NM_001110268	NM_001025250	Vegfa	Vegf|Vegf120|Vegf164|Vegf188|Vpf	vascular endothelial growth factor A	9.16	6.99	5.02
chr11	97048260	97048660	KLF3	intron (NM_008379, intron 2 of 21)	746	NM_008379	NM_008379	Kpnb1	AA409963|IPOB|Impnb|MGC8315	karyopherin (importin) beta 1	9.16	8.49	4.93
chr14	21624542	21624942	KLF3|ΔDL	Intergenic	-11432	NM_178597	NM_001039138	Camk2g	5930429P18Rik|Camkg	calcium/calmodulin-dependent protein kinase II gamma	9.16	8.4	4.93
chr15	12134532	12134932	KLF3|ΔDL	promoter-TSS (NM_172958)	-117	NM_172958	NM_172958	Mtmr12	3Pap|4932703C11|C730015A02Rik|Pip3ap|mKIAA1682	myotubularin related protein 12	9.16	7.69	4.54
chr10	85589209	85589609	KLF3	intron (NM_013722, intron 7 of 13)	30810	NR_038024	NR_038024	4930486F22Rik	-	RIKEN cDNA 4930486F22 gene	9.16	7.21	4.42
chr1	173275591	173275991	KLF3	promoter-TSS (NM_011070)	-15	NM_012049	NM_001242580	Nit1	AI255805|ESTM30|W57327	nitrilase 1	9.16	7.55	4.34
chr11	112711808	112712208	KLF3	Intergenic	68484	NM_011448	NM_011448	Sox9	2010306G03Rik|AV220920|KIAA4243|mKIAA4243	SRY-box containing gene 9	9.16	7.34	4.12
chr19	7280585	7280985	KLF3|ΔDL	promoter-TSS (NM_134150)	-11	NM_134150	NM_134150	Otub1	AI850305	OTU domain, ubiquitin aldehyde binding 1	9.16	9.17	4.1
chr19	45122573	45122973	KLF3|ΔDL	intron (NM_001178013, intron 1 of 9)	707	NM_001178012	NM_001178012	Sfxn3	-	sideroflexin 3	9.15	8.46	6.79
chr11	88922007	88922407	KLF3	promoter-TSS (NM_019505)	-145	NM_019505	NM_019505	Dgke	C87606|DAGK6|DGK	diacylglycerol kinase, epsilon	9.15	8.22	6.72
chr11	54911238	54911638	KLF3	promoter-TSS (NM_010299)	-49	NM_010299	NM_010299	Gm2a	AA408702|AW215435|GM2-AP|SAP-3	GM2 ganglioside activator protein	9.15	7.66	6.64
chr5	143026913	143027313	KLF3	promoter-TSS (NM_178702)	-82	NM_178702	NM_178702	Radil	AI536456|D930005D10Rik	Ras association and DIL domains	9.15	8.47	6.6
chr9	22272692	22273092	KLF3|ΔDL	promoter-TSS (NM_018739)	-92	NM_018739	NM_018739	Rp9	MGC106978|MGC144397|MGC144398|PAP-1|Rp9h	retinitis pigmentosa 9 (human)	9.15	8.53	6.54
chr6	56747542	56747942	KLF3	promoter-TSS (NM_145958)	65	NM_145958	NM_145958	Kbtbd2	BC022962|Bklhd1|MGC36672|mKIAA1489	kelch repeat and BTB (POZ) domain containing 2	9.15	8.78	6.1
chr3	19935132	19935532	KLF3|ΔDL	promoter-TSS (NM_001146324)	-22	NM_080634	NM_001146323	Hps3	coa	Hermansky-Pudlak syndrome 3 homolog (human)	9.15	9.19	5.85
chr16	38452562	38452962	KLF3	promoter-TSS (NM_007414)	7	NM_007414	NM_007414	Adprh	Arh1	ADP-ribosylarginine hydrolase	9.15	7.3	5.79
chr8	107115051	107115451	KLF3|ΔDL	promoter-TSS (NM_001024606)	-117	NM_001024606	NM_001024606	Pdp2	4833426J09Rik|Gm1705|KIAA1348|mKIAA1348	pyruvate dehyrogenase phosphatase catalytic subunit 2	9.15	8.79	5.34
chr3	105490241	105490641	KLF3|ΔDL	promoter-TSS (NM_017397)	48	NM_017397	NM_017397	Ddx20	GEMIN3|MGC159174|dp103	DEAD (Asp-Glu-Ala-Asp) box polypeptide 20	9.15	9.42	5.32
chr16	17798477	17798877	KLF3	intron (NM_153790, intron 1 of 10)	1302	NM_153790	NM_153790	Scarf2	AI194363|NSR1|SREC-II|SRECRP-1|Scarf1|Scatf1|Srec2|SrecII|W53987|W65560	scavenger receptor class F, member 2	9.15	7.54	5.29
chr10	19824368	19824768	KLF3|ΔDL	intron (NM_008580, intron 18 of 29)	-44158	NM_008635	NM_001198636	Mtap7	E-MAP-115|MAP-7|MAP7|R75000|mshi|mste|ste	microtubule-associated protein 7	9.15	9.26	5.23
chr6	113026632	113027032	KLF3	promoter-TSS (NM_028385)	406	NR_027010	NR_027008	Gt(ROSA)26Sor	AV258896|Gtrgeo26|Gtrosa26|R26|ROSA26	gene trap ROSA 26, Philippe Soriano	9.15	8.5	5.12
chr11	49057660	49058060	KLF3	intron (NM_001110148, intron 1 of 3)	167	NM_001110148	NM_001110148	Mgat1	Mgat-1	mannoside acetylglucosaminyltransferase 1	9.15	7.51	5.02
chr9	51855812	51856212	KLF3	promoter-TSS (NM_001104617)	-34	NM_009041	NM_001104616	Rdx	AA516625	radixin	9.15	6.9	4.63
chr8	97958658	97959058	KLF3|ΔDL	promoter-TSS (NM_008187)	-89	NM_008187	NM_008187	Gtl3	2600014O15Rik|AL024127|T10-2A2	gene trap locus 3	9.15	8.65	4.56
chr13	59686286	59686686	KLF3	promoter-TSS (NM_030153)	98	NR_045633	NR_045633	A230056J06Rik	-	RIKEN cDNA A230056J06 gene	9.15	8.4	4.34
chr15	56526854	56527254	KLF3|ΔDL	promoter-TSS (NM_008216)	-953	NM_008216	NM_008216	Has2	-	hyaluronan synthase 2	9.14	8.9	7.18
chr10	76191104	76191504	KLF3|ΔDL	Intergenic	-2515	NM_009933	NM_009933	Col6a1	AI747156|Col6a-1	collagen, type VI, alpha 1	9.14	9.85	7.07
chr3	95537943	95538343	KLF3|ΔDL	TTS (NM_001252653)	5349	NM_007899	NM_001252653	Ecm1	AI663821|p85	extracellular matrix protein 1	9.14	9.32	6.95
chr8	74670426	74670826	KLF3|ΔDL	intron (NM_001001491, intron 5 of 7)	11435	NM_001001491	NM_001001491	Tpm4	2610528G24Rik	tropomyosin 4	9.14	9.5	6.76
chr16	4541672	4542072	KLF3	Intergenic	17848	NM_031182	NM_031182	Tfap4	AI642933|AP-4|D930048N17Rik|Tcfap4|bHLHc41	transcription factor AP4	9.14	7.74	6.66
chr5	74038825	74039225	KLF3	promoter-TSS (NM_011890)	-55	NM_011890	NM_011890	Sgcb	43kDa|AI747103|AI844814|beta-SG	sarcoglycan, beta (dystrophin-associated glycoprotein)	9.14	7.95	6.63
chr17	36138834	36139234	KLF3	intron (NR_015618, intron 1 of 1)	7585	NR_015618	NR_015618	A930015D03Rik	-	RIKEN cDNA A930015D03 gene	9.14	8.98	6.21
chr17	66300420	66300820	KLF3	promoter-TSS (NM_023053)	-93	NM_023053	NM_023053	Twsg1	1810013J15Rik|9030422N06Rik|AW552143|D17Ertd403e|Tsg|Twg	twisted gastrulation homolog 1 (Drosophila)	9.14	7.4	6.18
chr4	155265666	155266066	KLF3	promoter-TSS (NM_207223)	5	NM_001033490	NM_001033490	Pusl1	2810021I11Rik|AI853843|D18346	pseudouridylate synthase-like 1	9.14	8.04	6.17
chr2	91490105	91490505	KLF3|ΔDL	promoter-TSS (NM_001145902)	30	NR_027371	NM_001145902	Arhgap1	B230365D05Rik|C76222|Cdc42GAP|MGC101942|MGC7050|RP23-12H6.2|p50rhoGAP	Rho GTPase activating protein 1	9.14	9.13	5.95
chr1	135027650	135028050	KLF3	5' UTR (NM_133819, exon 1 of 2)	107	NM_133819	NM_133819	Ppp1r15b	1810033K10Rik|AI606441|C530022L24Rik|CReP	protein phosphatase 1, regulatory (inhibitor) subunit 15b	9.14	7.97	5.89
chr17	34258081	34258481	KLF3	intron (NM_001204973, intron 1 of 12)	411	NM_010238	NM_001025387	Brd2	AW228947|D17H6S113E|Frg-1|Fsrg-1|Fsrg1|KIAA4005|Nat|Ring3|Rnf3|mKIAA4005	bromodomain containing 2	9.14	8.52	5.83
chr7	25669260	25669660	KLF3|ΔDL	promoter-TSS (NM_023133)	-273	NM_023133	NM_023133	Rps19	Dsk3|MGC107694	ribosomal protein S19	9.14	9.49	5.75
chr17	73185521	73185921	KLF3	promoter-TSS (NM_027166)	-323	NM_027166	NM_027166	Ypel5	2310076K21Rik|CGI-127	yippee-like 5 (Drosophila)	9.14	7.45	5.59
chr16	18876440	18876840	KLF3	promoter-TSS (NM_010922)	90	NM_010922	NM_010922	Mrpl40	Nlvcf	mitochondrial ribosomal protein L40	9.14	8.04	5.57
chr18	35543163	35543563	KLF3|ΔDL	intron (NM_030749, intron 3 of 9)	115216	NM_030749	NM_030749	Sil1	1810057E01Rik|AI042831|wz	endoplasmic reticulum chaperone SIL1 homolog (S. cerevisiae)	9.14	9.44	5.55
chr15	88919270	88919670	KLF3|ΔDL	promoter-TSS (NM_027905)	-67	NM_027905	NM_027905	1300018J18Rik	Selo	RIKEN cDNA 1300018J18 gene	9.14	8.52	5.51
chr6	106749901	106750301	KLF3|ΔDL	promoter-TSS (NM_175357)	-33	NM_175357	NM_021449	Crbn	2610203G15Rik|2900045O07Rik|AF229032|AW108261|piL	cereblon	9.14	9.05	5.46
chr19	5447378	5447778	ΔDL	promoter-TSS (NM_010235)	-120	NM_010235	NM_010235	Fosl1	AW538199|Fra1|fra-1	fos-like antigen 1	9.14	8.77	5.41
chr16	4651641	4652041	KLF3	TTS (NM_139307)	11896	NM_139307	NM_139307	Vasn	2610528G05Rik|Atia|Slitl2	vasorin	9.14	9.02	5.4
chr13	34744419	34744819	KLF3	promoter-TSS (NM_025831)	-69	NM_025831	NM_025831	1300014I06Rik	Pxdc1	RIKEN cDNA 1300014I06 gene	9.14	7.07	5.39
chr9	58156209	58156609	KLF3	intron (NM_010729, intron 1 of 6)	4610	NM_010729	NM_010729	Loxl1	Loxl|MGC106801	lysyl oxidase-like 1	9.14	7.28	5.35
chr13	43399434	43399834	KLF3	promoter-TSS (NM_001033399)	-93	NM_001033399	NM_001033399	Gfod1	9630032O13|AI850995	glucose-fructose oxidoreductase domain containing 1	9.14	7.18	5.06
chr16	18127209	18127609	KLF3	promoter-TSS (NM_022982)	-390	NM_022982	NM_022982	Rtn4r	NOGOR|NgR|NgR1	reticulon 4 receptor	9.14	7.28	4.59
chr18	35225358	35225758	KLF3|ΔDL	Intergenic	-53008	NM_009818	NM_009818	Ctnna1	2010010M04Rik|AA517462|AI988031|Catna1	catenin (cadherin associated protein), alpha 1	9.14	9.94	4.44
chr15	68909717	68910117	KLF3	intron (NM_010158, intron 7 of 8)	151067	NM_010158	NM_010158	Khdrbs3	Etle|SLM-2|Slm2|T-STAR	KH domain containing, RNA binding, signal transduction associated 3	9.14	7.13	4.23
chr8	90642351	90642751	KLF3|ΔDL	promoter-TSS (NM_029074)	-107	NM_029074	NM_029074	Tmem188	5033428A16Rik|Cnep1r1|MGC171143|NEP1-R1	transmembrane protein 188	9.14	9.4	3.8
chr3	93326492	93326892	KLF3|ΔDL	intron (NM_016740, intron 1 of 2)	2274	NM_016740	NM_016740	S100a11	EMAPI|Emap1|MGC107585|S100a14|S100c|cal	S100 calcium binding protein A11 (calgizzarin)	9.13	9.05	6.97
chr10	17442764	17443164	KLF3|ΔDL	promoter-TSS (NM_010828)	-70	NM_010828	NM_010828	Cited2	AI835299|ER154-like|Mrg1|Msg2|p35srj	Cbp/p300-interacting transactivator, with Glu/Asp-rich carboxy-terminal domain, 2	9.13	8.93	6.65
chr5	122804142	122804542	KLF3	promoter-TSS (NM_019780)	-80	NM_019780	NM_019780	Vps29	2010015D08Rik|AW049835|PEP11	vacuolar protein sorting 29 (S. pombe)	9.13	9.11	6.53
chr2	156546378	156546778	KLF3	promoter-TSS (NR_040505)	67	NR_040505	NR_040505	4930405A21Rik	-	RIKEN cDNA 4930405A21 gene	9.13	8.28	6.5
chr1	51535072	51535472	KLF3|ΔDL	promoter-TSS (NM_028696)	-29	NM_028696	NM_028696	Obfc2a	4930434H03Rik|4930442A21Rik|4930488J04Rik|4933440J18Rik|5830411E10Rik|AI852561|Nabp1|Nbp1	oligonucleotide/oligosaccharide-binding fold containing 2A	9.13	8.72	6.41
chr9	110378971	110379371	KLF3	promoter-TSS (NM_177771)	27	NM_177771	NM_177771	Klhl18	A930041K15|AW545966|MGC36415	kelch-like 18 (Drosophila)	9.13	8.86	6.37
chr10	128184644	128185044	KLF3	promoter-TSS (NM_001253705)	-91	NM_030100	NM_001170869	Wibg	A030010B05Rik|Pym	within bgcn homolog (Drosophila)	9.13	8.69	6.22
chr1	129670432	129670832	KLF3|ΔDL	promoter-TSS (NR_045298)	-1	NR_045298	NR_045298	2900009J06Rik	-	RIKEN cDNA 2900009J06 gene	9.13	8.87	5.81
chr1	34117394	34117794	KLF3|ΔDL	intron (NM_134448, intron 1 of 97)	48924	NM_134448	NM_133833	Dst	2310001O04Rik|A830042E19Rik|AW554249|BP230|BPAG1-n|Bpag|Bpag1|Macf2|ah|athetoid|dt|mKIAA0728|nmf203|nmf339	dystonin	9.13	9.39	5.69
chr10	6373276	6373676	KLF3|ΔDL	promoter-TSS (NM_001170786)	-10	NM_172308	NM_001170785	Mthfd1l	2410004L15Rik|AI647056|Fthfsdc1	methylenetetrahydrofolate dehydrogenase (NADP+ dependent) 1-like	9.13	8.91	5.55
chr14	25613035	25613435	KLF3	Intergenic	303332	NM_011297	NM_011297	Rps24	MGC107549	ribosomal protein S24	9.13	8.22	5.53
chr9	66896954	66897354	KLF3	promoter-TSS (NM_001164251)	-134	NM_001164251	NM_001164248	Tpm1	AA986836|AI854628|TM2|Tm3|Tmpa|Tpm-1|alpha-TM	tropomyosin 1, alpha	9.13	8.21	5.33
chr15	32930233	32930633	KLF3|ΔDL	intron (NM_008304, intron 1 of 4)	79955	NM_008304	NM_008304	Sdc2	4833414L08Rik|AA960457|Hspg1|Synd2|syndecan-2	syndecan 2	9.13	8.61	5.27
chr15	77075719	77076119	KLF3	intron (NM_175387, intron 1 of 12)	61564	NM_001110827	NM_001110827	Rbfox2	2810460A15Rik|AA407676|AI118529|Fbm2|Fxh|Hrnbp2|Rbm9	RNA binding protein, fox-1 homolog (C. elegans) 2	9.13	7.16	5.1
chr11	120117800	120118200	KLF3	intron (NM_198423, intron 2 of 27)	23739	NM_198423	NM_198423	Bahcc1	B930044J06|BC060615|KIAA1447|MGC79150	BAH domain and coiled-coil containing 1	9.13	7.89	5
chr10	62801658	62802058	KLF3	promoter-TSS (NM_001159589)	-75	NM_001159589	NM_001159590	Sirt1	AA673258|MGC150273|SIR2L1|Sir2|Sir2a|Sir2alpha	sirtuin 1 (silent mating type information regulation 2, homolog) 1 (S. cerevisiae)	9.13	8.05	4.96
chr2	115606243	115606643	KLF3|ΔDL	Intergenic	141982	NR_035476	NR_035476	Mir1951	mmu-mir-1951	microRNA 1951	9.13	8.68	4.89
chr17	80461456	80461856	KLF3	promoter-TSS (NM_144802)	18	NM_144802	NM_144802	Hnrpll	2510028H02Rik|2810036L13Rik|AI256697|AI852082	heterogeneous nuclear ribonucleoprotein L-like	9.13	5.86	4.65
chr6	28429850	28430250	KLF3	promoter-TSS (NM_019776)	-298	NM_019776	NM_019776	Snd1	AL033314	staphylococcal nuclease and tudor domain containing 1	9.13	7.94	4.22
chr9	37297433	37297833	KLF3	intron (NM_146222, intron 1 of 3)	727	NM_146222	NM_146222	BC024479	2810450G17Rik|9530092B10Rik|MGC37388|Msantd2	cDNA sequence BC024479	9.13	7.75	3.91
chr3	9947618	9948018	KLF3|ΔDL|DBD	Intergenic	-64788	NM_010634	NM_010634	Fabp5	Klbp|mal1	fatty acid binding protein 5, epidermal	9.12	10.39	7.64
chr10	55948562	55948962	ΔDL	promoter-TSS (NM_001033385)	-267	NM_001033385	NM_001033385	D630037F22Rik	Bromi	RIKEN cDNA D630037F22 gene	9.12	9.26	7.21
chr10	33927151	33927551	KLF3	promoter-TSS (NM_172508)	6	NM_172508	NM_172508	Dse	6030499O08|AI480506|B130024B19Rik|Sart2	dermatan sulfate epimerase	9.12	8.29	6.73
chr19	25036085	25036485	KLF3	promoter-TSS (NM_146097)	-179	NR_033744	NM_146097	Cbwd1	AV349248|BC018472|MGC28027|MGC59411	COBW domain containing 1	9.12	7.95	6.48
chr3	135394477	135394877	KLF3	Intergenic	-40166	NM_008689	NM_008689	Nfkb1	NF-KB1|NF-kappaB|NF-kappaB1|p105|p50|p50/p105	nuclear factor of kappa light polypeptide gene enhancer in B cells 1, p105	9.12	8.98	6.28
chr16	35022245	35022645	KLF3	promoter-TSS (NM_023587)	-62	NM_023587	NM_023587	Ptplb	6330408J20Rik|AI255777|AI481689|HACD2	protein tyrosine phosphatase-like (proline instead of catalytic arginine), member b	9.12	7.99	6.2
chr9	102680272	102680672	KLF3|ΔDL	Intergenic	38494	NR_033301	NR_033301	Gm5627	EG434510	predicted gene 5627	9.12	9.21	6.18
chr19	5727734	5728134	KLF3|ΔDL	TTS (NM_023166)	-1617	NM_001114597	NM_001114595	Ehbp1l1	G430002G23Rik	EH domain binding protein 1-like 1	9.12	8.1	5.96
chr8	108159905	108160305	KLF3	promoter-TSS (NM_181322)	-333	NM_181322	NM_181322	Ctcf	AW108038	CCCTC-binding factor	9.12	7.5	5.85
chr6	57653141	57653541	KLF3|ΔDL	intron (NM_133737, intron 1 of 8)	892	NM_133737	NM_133737	Lancl2	1700003F10Rik	LanC (bacterial lantibiotic synthetase component C)-like 2	9.12	8.17	5.66
chr16	56029645	56030045	KLF3|ΔDL	promoter-TSS (NM_001024622)	-15	NM_001024622	NM_001024622	Pcnp	1110018D06Rik|AI647035	PEST proteolytic signal containing nuclear protein	9.12	8.49	5.64
chr10	41530127	41530527	KLF3	promoter-TSS (NM_026643)	-53	NM_001162908	NM_001013370	Sesn1	1110002G11Rik|AU044290|MGC118148|Pa26|Sest1	sestrin 1	9.12	7.45	5.63
chr11	49016913	49017313	KLF3	intron (NM_001024846, intron 1 of 4)	111	NM_009562	NM_001024846	Zfp62	AI227021	zinc finger protein 62	9.12	8.49	5.49
chr1	88367045	88367445	KLF3	Intergenic	44341	NM_027966	NM_027966	1700019O17Rik	MGC118337	RIKEN cDNA 1700019O17 gene	9.12	8.95	5.46
chr9	59334328	59334728	KLF3	promoter-TSS (NM_019927)	-347	NM_019927	NM_019927	Arih1	AU021774|Ari|Ari1|Hari|Hhari|Ubch7bp|Uip77	ariadne ubiquitin-conjugating enzyme E2 binding protein homolog 1 (Drosophila)	9.12	7.74	5.46
chr5	113644698	113645098	KLF3	Intergenic	-11031	NM_001033428	NM_001033428	Tmem211	Gm854	transmembrane protein 211	9.12	8.48	5.45
chr1	181598119	181598519	KLF3	promoter-TSS (NM_178653)	-43	NM_178653	NM_178653	Sccpdh	AW214504|C330023F11Rik	saccharopine dehydrogenase (putative)	9.12	6.49	5.4
chr17	34324213	34324613	KLF3|ΔDL	promoter-TSS (NM_001161730)	-88	NM_001161730	NM_001161730	Tap1	ABC17|APT1|Abcb2|Ham-1|Ham1|MTP1|PSF1|RING4|TAP|Tap-1|Y3	transporter 1, ATP-binding cassette, sub-family B (MDR/TAP)	9.12	8.78	5.35
chr5	144493191	144493591	KLF3	promoter-TSS (NM_029749)	-242	NM_029749	NM_029749	Usp42	2410140K03Rik|3110031A07Rik|A630018G05Rik|D5Ertd591e	ubiquitin specific peptidase 42	9.12	7.41	5.22
chr10	120154440	120154840	KLF3	Intergenic	-48148	NR_038000	NR_038000	4921513I03Rik	-	RIKEN cDNA 4921513I03 gene	9.12	8.53	5.15
chr1	158404288	158404688	KLF3	promoter-TSS (NM_009230)	-29	NM_009230	NM_009230	Soat1	8430426K15Rik|ACAT-1|AW550831|Acact|ald	sterol O-acyltransferase 1	9.12	7.53	5.1
chr13	55612044	55612444	KLF3	intron (NM_001114088, intron 2 of 12)	2556	NM_026131	NM_001114087	Pdlim7	1110003B01Rik|2410002J21Rik|AV007930|Enigma	PDZ and LIM domain 7	9.12	7.59	5.03
chr10	119858995	119859395	KLF3	intron (NM_010441, intron 3 of 4)	25971	NR_030434	NR_030434	Mir763	Mirn763|mir-763|mmu-mir-763	microRNA 763	9.12	8.76	4.9
chr5	149740383	149740783	KLF3	promoter-TSS (NM_153572)	-360	NM_153572	NM_153572	Katnal1	MGC40859	katanin p60 subunit A-like 1	9.12	7.59	4.8
chr5	17080203	17080603	KLF3	promoter-TSS (NM_013657)	-231	NM_013657	NM_013657	Sema3c	1110036B02Rik|SemE|Semae	sema domain, immunoglobulin domain (Ig), short basic domain, secreted, (semaphorin) 3C	9.12	7.53	4.46
chr10	122423285	122423685	KLF3	promoter-TSS (NR_029527)	-705	NR_029527	NR_029527	Mirlet7i	Mirnlet7i|mmu-let-7i	microRNA let7i	9.12	6.94	4.17
chr5	3152158	3152558	KLF3	Intergenic	-151247	NR_033692	NR_033692	V1rg10	ENSMUSG00000046443|Gm4741	vomeronasal 1 receptor, G10	9.12	8.37	4.09
chr13	32772963	32773363	KLF3|ΔDL|DBD	Intergenic	100485	NM_001166030	NM_001166030	Mylk4	EG238564	myosin light chain kinase family, member 4	9.11	9.83	8.08
chr15	82176220	82176620	KLF3	promoter-TSS (NM_026914)	-56	NM_026914	NM_026914	1500032L24Rik	MGC106724	RIKEN cDNA 1500032L24 gene	9.11	8.81	7.03
chr11	120239870	120240270	KLF3|ΔDL	promoter-TSS (NM_027980)	-10	NM_027980	NM_027980	2310003H01Rik	Faap100	RIKEN cDNA 2310003H01 gene	9.11	8.37	6.78
chr12	111934328	111934728	KLF3	promoter-TSS (NM_010480)	77	NM_010480	NM_010480	Hsp90aa1	86kDa|89kDa|AL024080|AL024147|Hsp86-1|Hsp89|Hsp90|Hspca|hsp4	heat shock protein 90, alpha (cytosolic), class A member 1	9.11	8.56	6.73
chr11	97261643	97262043	KLF3	Intergenic	37978	NM_138657	NM_138657	Socs7	2310063P06Rik|C85125|Nap4	suppressor of cytokine signaling 7	9.11	8.48	6.72
chr5	123526042	123526442	KLF3|ΔDL	promoter-TSS (NM_001039723)	-42	NM_001039723	NM_001039723	Tmem120b	-	transmembrane protein 120B	9.11	9.05	6.62
chr8	80134558	80134958	KLF3|ΔDL	promoter-TSS (NM_145599)	-206	NM_145599	NM_145599	Tmem184c	8430433H16Rik|AI645453|AL033298|BC004056|MGC8158|Tmem34	transmembrane protein 184C	9.11	9.31	6.46
chr1	169322929	169323329	KLF3|ΔDL	intron (NM_025569, intron 1 of 5)	799	NM_025569	NM_025569	Mgst3	2010012L10Rik|2010306B17Rik|2700004G04Rik|AA516734|GST-III	microsomal glutathione S-transferase 3	9.11	8.04	6.43
chr8	126472998	126473398	KLF3|ΔDL	promoter-TSS (NM_172288)	-33	NM_172288	NM_172288	Nup133	mermaid	nucleoporin 133	9.11	8.88	6.4
chr10	74143309	74143709	KLF3|ΔDL	Intergenic	-286467	NM_010311	NM_010311	Gnaz	AI847979|Gz	guanine nucleotide binding protein, alpha z subunit	9.11	9.49	6.18
chr10	67817490	67817890	KLF3|ΔDL	Intergenic	-33800	NR_045357	NR_045357	4930545H06Rik	-	RIKEN cDNA 4930545H06 gene	9.11	9.46	6.15
chr5	152170878	152171278	KLF3	promoter-TSS (NR_045699)	-172	NR_045700	NR_045699	1700028E10Rik	A630054D14|Gm6561	RIKEN cDNA 1700028E10 gene	9.11	8.47	6.11
chr9	103965482	103965882	KLF3|ΔDL	promoter-TSS (NM_025692)	-231	NM_025692	NM_025692	Uba5	5730525G14Rik|AW240750|Ube1dc1	ubiquitin-like modifier activating enzyme 5	9.11	9.64	5.97
chr10	82321596	82321996	KLF3	promoter-TSS (NM_015762)	-155	NM_001042513	NM_001042513	Txnrd1	TR|TR1|TrxR1	thioredoxin reductase 1	9.11	8.58	5.89
chr15	75900019	75900419	KLF3|ΔDL	promoter-TSS (NM_134089)	-59	NM_134089	NM_134089	Scrib	AI118201|CRIB|Crc|KIAA0147|SCRIB1|Scrb1|mKIAA0147|vartul	scribbled homolog (Drosophila)	9.11	8.37	5.8
chr10	84379796	84380196	KLF3|ΔDL	promoter-TSS (NM_183172)	-365	NM_183172	NM_001013441	Ric8b	BC051080|MGC58970|Ric-8|Ric-8b	resistance to inhibitors of cholinesterase 8 homolog B (C. elegans)	9.11	8.94	5.78
chr11	68781083	68781483	KLF3	promoter-TSS (NM_028048)	-350	NM_028048	NM_028048	Slc25a35	1810012H11Rik	solute carrier family 25, member 35	9.11	8.18	5.76
chr8	87370843	87371243	KLF3	promoter-TSS (NM_007591)	-213	NM_007591	NM_007591	Calr	CRT|Calregulin	calreticulin	9.11	8.32	5.73
chr12	31758570	31758970	KLF3	promoter-TSS (NM_027828)	-63	NM_027828	NM_027828	Fam110c	9030611O19Rik|AU019489	family with sequence similarity 110, member C	9.11	6.87	5.59
chr19	7025895	7026295	KLF3|ΔDL	3' UTR (NM_007522, exon 4 of 4)	-9155	NM_001177361	NM_001177360	Gpr137	AI428855	G protein-coupled receptor 137	9.11	9.62	5.52
chr11	29273393	29273793	KLF3	promoter-TSS (NM_176841)	-182	NM_176841	NM_176841	Ccdc88a	A430106J12Rik|AI848406|Ape|C130096N06Rik|C330012F17Rik|D130005J21Rik|Girdin|Giv|Hkrp1	coiled coil domain containing 88A	9.11	8.04	5.52
chr5	144984255	144984655	KLF3	promoter-TSS (NM_027410)	-8	NM_027410	NM_027410	Tecpr1	2210010N04Rik|mKIAA1358	tectonin beta-propeller repeat containing 1	9.11	9.01	5.08
chr14	63796661	63797061	KLF3|ΔDL	promoter-TSS (NM_010191)	-231	NM_010191	NM_010191	Fdft1	SQS|SS	farnesyl diphosphate farnesyl transferase 1	9.11	9.41	5
chr4	151370288	151370688	KLF3	promoter-TSS (NM_172705)	-200	NM_172705	NM_172705	Phf13	BC029632|Phf5	PHD finger protein 13	9.11	8.34	4.99
chr15	102077911	102078311	KLF3	intron (NM_011244, intron 3 of 9)	-1328	NM_001042727	NM_001042727	Rarg	AI385767|MGC11555|MGC18523|Nr1b3|RARD|RARgamma2	retinoic acid receptor, gamma	9.11	8.14	4.98
chr2	154215900	154216300	KLF3|ΔDL	intron (NM_009228, intron 2 of 7)	-17645	NM_025876	NM_025876	Cdk5rap1	2310066P17Rik	CDK5 regulatory subunit associated protein 1	9.11	9.1	4.6
chr3	143865189	143865589	KLF3	promoter-TSS (NM_001161769)	-29	NM_001161769	NM_001161769	Lmo4	A730077C12Rik|Crp3|Etohi4	LIM domain only 4	9.11	7.31	4.6
chr12	110032384	110032784	KLF3	intron (NM_009537, intron 1 of 4)	1063	NM_009537	NM_009537	Yy1	AW488674|NF-E1	YY1 transcription factor	9.11	7.66	4.43
chr8	75016422	75016822	KLF3|ΔDL	promoter-TSS (NM_177766)	-109	NM_177766	NM_177766	Slc35e1	6030458H05|AA408278	solute carrier family 35, member E1	9.11	9.01	4.19
chr17	74694046	74694446	KLF3	promoter-TSS (NM_133771)	-43	NM_133771	NM_133771	Memo1	0610016J10Rik|D930048L02Rik	mediator of cell motility 1	9.11	6.64	3.99
chr13	21253037	21253437	KLF3|ΔDL|DBD	Intergenic	-18313	NM_146534	NM_146534	Olfr1368	MOR256-15	olfactory receptor 1368	9.1	9.66	7.44
chr19	6278211	6278611	KLF3	intron (NM_010119, intron 1 of 4)	1515	NM_010119	NM_010119	Ehd1	AA409636|Past1|RME-1	EH-domain containing 1	9.1	8.36	7.39
chr8	47637053	47637453	KLF3	promoter-TSS (NM_027973)	-170	NM_027973	NM_027973	Mlf1ip	1700029A22Rik|MGC143675|MGC143676	myeloid leukemia factor 1 interacting protein	9.1	9	6.65
chr5	143698040	143698440	KLF3	Intergenic	-23794	NM_007984	NM_007984	Fscn1	AI663989|Fan1|fascin-1	fascin homolog 1, actin bundling protein (Strongylocentrotus purpuratus)	9.1	8.82	6.51
chr19	20464977	20465377	KLF3|ΔDL	promoter-TSS (NM_010730)	-16	NM_010730	NM_010730	Anxa1	Anx-1|Anx-A1|C430014K04Rik|Lpc-1|Lpc1	annexin A1	9.1	9.84	6.48
chr3	121426160	121426560	KLF3	promoter-TSS (NM_010171)	-95	NM_010171	NM_010171	F3	AA409063|CD142|Cf-3|Cf3|TF	coagulation factor III	9.1	7.82	6.42
chr3	121304991	121305391	KLF3	Intergenic	41212	NR_036456	NM_176992	A730020M07Rik	-	RIKEN cDNA A730020M07 gene	9.1	8.71	6.28
chr3	131153510	131153910	KLF3	Intergenic	-74022	NM_011863	NM_011863	Papss1	AI325286|Asapk|SK1	3'-phosphoadenosine 5'-phosphosulfate synthase 1	9.1	8.08	6.24
chr5	141306245	141306645	KLF3	promoter-TSS (NM_010302)	-60	NM_010302	NM_010302	Gna12	AI414047|AI504261|Galpha12|MGC130498	guanine nucleotide binding protein, alpha 12	9.1	8.23	6.22
chr10	79166973	79167373	KLF3	promoter-TSS (NM_009768)	70	NM_009768	NM_001077184	Bsg	AI115436|AI325119|CD147|EMMPRIN|HT-7	basigin	9.1	8.25	6.01
chr18	60685958	60686358	KLF3	intron (NM_026302, intron 1 of 12)	283	NM_026302	NM_026302	Dctn4	1110001K06Rik|4930547K17Rik|C130039E17Rik|p62	dynactin 4	9.1	9.21	5.92
chr19	5637249	5637649	KLF3	promoter-TSS (NM_009045)	-41	NM_009045	NM_009045	Rela	p65	v-rel reticuloendotheliosis viral oncogene homolog A (avian)	9.1	7.78	5.9
chr10	66348344	66348744	KLF3	Intergenic	211192	NM_001204915	NM_001204915	Reep3	D10Ucla1	receptor accessory protein 3	9.1	8.83	5.87
chr7	150987286	150987686	KLF3|ΔDL	intron (NM_030221, intron 16 of 20)	-17081	NM_175534	NM_175534	Mrgpre	C130069N09Rik|Ebrt3|MrgE	MAS-related GPR, member E	9.1	8.76	5.87
chr10	59000272	59000672	KLF3|ΔDL	intron (NM_001033259, intron 1 of 7)	78968	NM_001033259	NM_001033259	Ccdc109a	2010012O16Rik|AV064928|C10orf42|D130073L02Rik|Gm64|Mcu	coiled-coil domain containing 109A	9.1	8.93	5.8
chr17	79135857	79136257	KLF3	promoter-TSS (NM_011500)	-157	NM_011500	NM_011500	Strn	AU022939|D130055P19	striatin, calmodulin binding protein	9.1	7.08	5.79
chr9	85702819	85703219	KLF3|ΔDL	Intergenic	-32968	NM_011627	NM_001164792	Tpbg	5T4|AW495680	trophoblast glycoprotein	9.1	9.53	5.76
chr1	71603491	71603891	KLF3	promoter-TSS (NM_026195)	-39	NM_026195	NM_026195	Atic	2610509C24Rik|AA536954|AW212393	5-aminoimidazole-4-carboxamide ribonucleotide formyltransferase/IMP cyclohydrolase	9.1	7.62	5.74
chr8	59966494	59966894	KLF3	promoter-TSS (NM_021788)	-37	NM_021788	NM_021788	Sap30	30kDa	sin3 associated polypeptide	9.1	8.65	5.72
chr5	122607912	122608312	KLF3	promoter-TSS (NM_013636)	-176	NM_013636	NM_013636	Ppp1cc	PP-1G|PP1|dis2m1	protein phosphatase 1, catalytic subunit, gamma isoform	9.1	8.47	5.66
chr7	134565381	134565781	KLF3	promoter-TSS (NM_026999)	-33	NM_026999	NM_026999	Zfp688	2810407K09Rik|AI326029|MGC41678	zinc finger protein 688	9.1	7.86	5.61
chr18	46471402	46471802	KLF3	promoter-TSS (NM_001160399)	-20	NM_001160399	NM_001160399	Ccdc112	8430438M01Rik|AW108467	coiled-coil domain containing 112	9.1	7.22	5.48
chr15	80064114	80064514	KLF3	promoter-TSS (NM_178719)	-196	NM_178719	NM_178719	Smcr7l	A230016E22|AI452372	Smith-Magenis syndrome chromosome region, candidate 7-like (human)	9.1	8.68	5.36
chr8	120325747	120326147	KLF3	promoter-TSS (NM_026758)	-118	NM_026758	NM_026758	Mphosph6	1110001M01Rik|AA536809|C86426	M phase phosphoprotein 6	9.1	7.69	5.27
chr14	121434474	121434874	KLF3	promoter-TSS (NM_134082)	-122	NM_134082	NM_134082	Farp1	AW228844|BC030329|Cdep	FERM, RhoGEF (Arhgef) and pleckstrin domain protein 1 (chondrocyte-derived)	9.1	7.15	5.26
chr11	69733101	69733501	KLF3|ΔDL	intron (NM_001166593, intron 1 of 6)	831	NM_001166590	NM_001166589	Eif5a	AA410058|D19Wsu54e|Eif4d|Eif5a1|MGC6725|eIF-4D|eIF-5A|eIF-5A-1|eIF-5A1	eukaryotic translation initiation factor 5A	9.1	8.23	5.17
chr16	30008978	30009378	KLF3	intron (NR_033631, intron 1 of 2)	425	NR_033631	NR_033631	4632428C04Rik	Gm4231	RIKEN cDNA 4632428C04 gene	9.1	6.69	5.11
chr19	25068812	25069212	KLF3	Intergenic	-5007	NM_028785	NM_175233	Dock8	1200017A24Rik|5830472H07Rik|A130095G14Rik|AI461977	dedicator of cytokinesis 8	9.1	8.79	5.09
chr17	57389329	57389729	KLF3	intron (NM_001242391, intron 1 of 13)	655	NM_001242389	NM_001242389	Trip10	AI646975|Cip4	thyroid hormone receptor interactor 10	9.1	6.5	4.66
chr18	84257005	84257405	KLF3	promoter-TSS (NM_146090)	-345	NM_146090	NM_146090	Zadh2	C530046K17Rik|MGC32469	zinc binding alcohol dehydrogenase, domain containing 2	9.1	7.39	4.43
chr13	93124311	93124711	KLF3	promoter-TSS (NM_010049)	-227	NM_010049	NM_010049	Dhfr	8430436I03Rik|AA607882|AI662710|AW555094	dihydrofolate reductase	9.1	7.84	4.41
chr8	14911407	14911807	KLF3	promoter-TSS (NM_172751)	-110	NM_172751	NM_001037736	Arhgef10	6430549H08Rik|KIAA0294|mKIAA0294	Rho guanine nucleotide exchange factor (GEF) 10	9.1	7.57	3.93
chr9	59387131	59387531	KLF3	promoter-TSS (NM_010421)	-143	NM_010421	NM_010421	Hexa	Hex-1	hexosaminidase A	9.1	5.99	3.24
chr4	106351406	106351806	KLF3|ΔDL	promoter-TSS (NM_028209)	-57	NM_028209	NM_001172073	Ttc4	2810002P21Rik|AF007005|L62	tetratricopeptide repeat domain 4	9.09	8.35	6.84
chr9	49736145	49736545	KLF3|ΔDL	Intergenic	-129171	NM_010875	NM_001081445	Ncam1	CD56|E-NCAM|NCAM-1|Ncam	neural cell adhesion molecule 1	9.09	8.29	6.59
chr16	32640180	32640580	KLF3	Intergenic	-4349	NM_016788	NM_001110147	Tnk2	ACK1|AW552477|Ack|Cdgip|MGC37479|Pyk1	tyrosine kinase, non-receptor, 2	9.09	7.55	6.44
chr1	95375415	95375815	KLF3	promoter-TSS (NM_010891)	-23	NM_001159719	NM_001159717	2002-09-01	AW208991|Nedd-5|Nedd5|mKIAA0158	septin 2	9.09	8.72	6.41
chr8	107694095	107694495	KLF3|ΔDL	promoter-TSS (NM_022309)	-279	NM_001161457	NM_001161456	Cbfb	AI893578|PEA2|PEBP2b|Pebp2|Pebpb2	core binding factor beta	9.09	8.31	6.3
chr12	33504816	33505216	KLF3	promoter-TSS (NM_021524)	-184	NM_021524	NM_021524	Nampt	1110035O14Rik|AI314458|AI480535|NAmPRTase|Pbef|Pbef1|Visfatin	nicotinamide phosphoribosyltransferase	9.09	7.92	6.05
chr17	35715108	35715508	KLF3|ΔDL	Intergenic	10878	NM_175148	NM_175148	2300002M23Rik	MGC130211|MGC130212|Stg|emprin	RIKEN cDNA 2300002M23 gene	9.09	9.44	6.01
chr17	73612443	73612843	KLF3	Intergenic	135993	NM_001033444	NM_001033444	Capn13	CANP 13|Gm943	calpain 13	9.09	7.45	6.01
chr2	163626704	163627104	KLF3|ΔDL	Intergenic	-19666	NM_016873	NM_016873	Wisp2	Ccn5|Crgr4|Ctgfl|Rcop1	WNT1 inducible signaling pathway protein 2	9.09	9.02	6
chr3	88292874	88293274	KLF3|ΔDL	intron (NM_001002011, intron 1 of 11)	4147	NM_019390	NM_001002011	Lmna	Dhe	lamin A	9.09	10	5.87
chr8	4678198	4678598	KLF3|ΔDL	Intergenic	65228	NM_145591	NM_145591	Zfp958	-	zinc finger protein 958	9.09	8.67	5.81
chr16	33580694	33581094	KLF3	intron (NM_134251, intron 4 of 12)	62213	NM_001083902	NM_001083902	Slc12a8	CCC9|E330020C02Rik	solute carrier family 12 (potassium/chloride transporters), member 8	9.09	8.19	5.6
chr5	137943635	137944035	KLF3|ΔDL	promoter-TSS (NM_028753)	-178	NM_028753	NM_028753	Pop7	0610037N12Rik|AI852017|Rpp20	processing of precursor 7, ribonuclease P family, (S. cerevisiae)	9.09	8.15	5.6
chr10	117282876	117283276	KLF3	promoter-TSS (NM_024457)	-46	NM_024457	NM_024457	Rap1b	2810443E11Rik	RAS related protein 1b	9.09	7.32	5.58
chr11	84953521	84953921	KLF3|ΔDL	promoter-TSS (NM_001029934)	-264	NM_001029934	NM_001029934	Usp32	2900074J03Rik|6430526O11Rik|AW045245	ubiquitin specific peptidase 32	9.09	8.57	5.23
chr1	63823466	63823866	KLF3|ΔDL	Intergenic	-7825	NM_001256158	NM_001256158	4933402D24Rik	-	RIKEN cDNA 4933402D24 gene	9.09	9.41	5.18
chr19	60887260	60887660	KLF3|ΔDL	promoter-TSS (NM_026437)	-13	NM_026437	NM_001167829	Fam45a	1810055E12Rik	family with sequence similarity 45, member A	9.09	8.15	5.12
chr8	4252852	4253252	KLF3	promoter-TSS (NM_133968)	-50	NM_133968	NM_133968	Snapc2	0610007H10Rik|AU015675	small nuclear RNA activating complex, polypeptide 2	9.09	8.31	5.05
chr12	88287993	88288393	KLF3	promoter-TSS (NM_173735)	-100	NM_173735	NM_173735	2310044G17Rik	AI842544|AI853744|Kiaa1737|mKIAA1737	RIKEN cDNA 2310044G17 gene	9.09	7.84	5.04
chr5	114830292	114830692	KLF3	promoter-TSS (NM_054093)	22	NM_026145	NM_001159941	Kctd10	AW536343|C87062|MGC11654|mBACURD3	potassium channel tetramerisation domain containing 10	9.09	7.74	4.99
chr4	106926148	106926548	KLF3|ΔDL	promoter-TSS (NM_028394)	-191	NM_028394	NM_028394	Hspb11	2900042B11Rik|IFT25	heat shock protein family B (small), member 11	9.09	7.77	4.82
chr11	78177626	78178026	KLF3|ΔDL	intron (NM_008238, intron 6 of 8)	20802	NM_011676	NM_011676	Unc119	D11Bhm52|HRG4|MRG4|Rg4|Rtg4|Unc119h	unc-119 homolog (C. elegans)	9.09	8.38	4.74
chr12	113052082	113052482	KLF3	promoter-TSS (NM_026752)	-99	NM_026752	NM_026752	Zfyve21	1110013H04Rik|AW558780|C85416	zinc finger, FYVE domain containing 21	9.09	8.76	4.35
chr14	70595800	70596200	KLF3	intron (NM_011366, intron 5 of 20)	11444	NM_011366	NM_011366	Sorbs3	SH3P3|Sh3d4|vinexin-g	sorbin and SH3 domain containing 3	9.09	8.64	3.83
chr15	101903792	101904192	KLF3|ΔDL	promoter-TSS (NM_145625)	-212	NM_145625	NM_145625	Eif4b	2310046H11Rik|AL024095|C85189|Eif4a2	eukaryotic translation initiation factor 4B	9.08	8.97	7.69
chr11	60166233	60166633	KLF3|ΔDL|DBD	promoter-TSS (NM_029044)	-26	NM_001039092	NM_001039093	Tom1l2	2900016I08Rik|A730055F12Rik|AU042072|Srebf1	target of myb1-like 2 (chicken)	9.08	8.9	7.11
chr17	87601948	87602348	KLF3	Intergenic	-7866	NR_046016	NR_046016	C330024C12Rik	-	RIKEN cDNA C330024C12 gene	9.08	8.74	7.11
chr3	84618224	84618624	KLF3|ΔDL	Intergenic	-1075	NM_001177773	NM_001177773	Fbxw7	1110001A17Rik|AGO|Cdc4|Fbw7|Fbwd6|Fbx30|Fbxo30|Fbxw6|SEL-10	F-box and WD-40 domain protein 7	9.08	9.26	6.53
chr11	100148413	100148813	KLF3|ΔDL	Intergenic	-17428	NM_212483	NM_212483	Krt42	2410039E07Rik|K17n|Ka22|ecat6	keratin 42	9.08	8.23	6.5
chr5	33994784	33995184	KLF3|ΔDL	promoter-TSS (NM_009193)	-29	NM_009193	NM_009193	Slbp	-	stem-loop binding protein	9.08	8.79	6.48
chr15	61818383	61818783	KLF3	intron (NM_001177353, intron 1 of 2)	1687	NM_001177352	NM_001177352	Myc	AU016757|Myc2|Niard|Nird|bHLHe39	myelocytomatosis oncogene	9.08	8.09	6.44
chr4	134470746	134471146	KLF3	promoter-TSS (NM_027935)	-115	NM_027935	NM_027935	Tmem50a	3200001F09Rik|CAM|Smp1	transmembrane protein 50A	9.08	8.13	6.42
chr5	20560162	20560562	KLF3	intron (NM_011203, intron 1 of 17)	1253	NM_011203	NM_011203	Ptpn12	P19-PTP|PTP-P19|PTP-PEST|PTPG1	protein tyrosine phosphatase, non-receptor type 12	9.08	8.1	6.42
chr9	66952497	66952897	KLF3|ΔDL	Intergenic	-28671	NR_045748	NR_045748	Gm19299	-	predicted gene, 19299	9.08	8.49	6.41
chr12	66018468	66018868	KLF3|ΔDL	promoter-TSS (NM_001025605)	-230	NM_001025605	NM_001025605	Gm527	MGC117765	predicted gene 527	9.08	8.55	6.3
chr9	110434605	110435005	KLF3|ΔDL	promoter-TSS (NM_001081340)	-296	NM_001081340	NM_001081340	Setd2	4921524K10Rik|BC031601|KMT3A	SET domain containing 2	9.08	8.48	6.27
chr16	55632255	55632655	KLF3	Intergenic	189796	NM_001159394	NM_001159394	Nfkbiz	AA408868|INAP|Mail	nuclear factor of kappa light polypeptide gene enhancer in B cells inhibitor, zeta	9.08	8.04	6
chr17	47748284	47748684	KLF3	promoter-TSS (NM_016859)	-43	NM_016859	NM_016859	Bysl	Bys|Enp1	bystin-like	9.08	8.9	5.99
chr19	43573437	43573837	KLF3|ΔDL	TTS (NM_010324)	25458	NM_010324	NM_010324	Got1	AI789014|Got-1|cAspAT	glutamate oxaloacetate transaminase 1, soluble	9.08	9.02	5.93
chr3	51145087	51145487	KLF3	Intergenic	-15378	NM_023502	NM_023502	Elf2	2610036A20Rik|A230104O07Rik|AW111824|BB183398|EU32|MGC102660|NERF|NERF-1A|NERF-1B|NERF-2	E74-like factor 2	9.08	7.82	5.8
chr8	48799335	48799735	KLF3|ΔDL	promoter-TSS (NM_172407)	-250	NM_172407	NM_172407	Cdkn2aip	4921511I16Rik|AW208986|CARF	CDKN2A interacting protein	9.08	8	5.69
chr4	108807557	108807957	KLF3|ΔDL	intron (NM_133885, intron 3 of 22)	-17116	NM_001134791	NM_001134791	Osbpl9	2600011I06Rik|AU015843|MGC30367|MGC38458|Orp-9	oxysterol binding protein-like 9	9.08	9.58	5.55
chr4	44181020	44181420	KLF3	promoter-TSS (NM_175201)	-65	NM_001038993	NM_001038993	Rnf38	1700065B19Rik|2610202O07Rik|AA673263|Oip1	ring finger protein 38	9.08	7.99	5.32
chr5	109058588	109058988	KLF3|ΔDL	promoter-TSS (NM_001163531)	-30	NM_153569	NM_153569	Gak	D130045N16Rik|MGC31204	cyclin G associated kinase	9.08	8.81	5.31
chr2	9739879	9740279	KLF3	Intergenic	60148	NM_008091	NM_008091	Gata3	Gata-3	GATA binding protein 3	9.08	8.48	5.29
chr4	3762598	3762998	KLF3|ΔDL	promoter-TSS (NM_026147)	-51	NM_026147	NM_026147	Rps20	4632426K06Rik|Dsk4|MGC102408	ribosomal protein S20	9.08	8.75	5.08
chr2	164611157	164611557	KLF3	promoter-TSS (NM_133924)	-164	NM_133924	NM_133924	Snx21	5730407K14Rik|AI481716	sorting nexin family member 21	9.08	7.14	5.01
chr17	35836792	35837192	KLF3	intron (NM_007584, intron 1 of 17)	543	NM_001198833	NM_001198831	Ddr1	6030432F18|AI323681|CD167a|Cak|Nep|PTK3A	discoidin domain receptor family, member 1	9.08	8.03	4.82
chr17	46634900	46635300	KLF3	intron (NM_207161, intron 1 of 3)	1362	NM_207161	NM_207161	BC048355	C76683|MGC54855|Rcl	cDNA sequence BC048355	9.07	8.28	6.87
chr19	4625106	4625506	KLF3	TTS (NM_001033447)	311	NM_023131	NM_023131	Rce1	D19Ertd283e|D19Ertd98e	RCE1 homolog, prenyl protein peptidase (S. cerevisiae)	9.07	7.33	6.79
chr10	55948391	55948791	KLF3	promoter-TSS (NM_001033385)	-96	NM_001033385	NM_001033385	D630037F22Rik	Bromi	RIKEN cDNA D630037F22 gene	9.07	8.83	6.69
chr5	124561671	124562071	KLF3|ΔDL	promoter-TSS (NM_025671)	-476	NM_025671	NM_025671	Ogfod2	1300006G11Rik|5730405M13Rik|AU041636|AW552395	2-oxoglutarate and iron-dependent oxygenase domain containing 2	9.07	8.37	6.62
chr10	16732323	16732723	KLF3	intron (NR_038020, intron 1 of 8)	83065	NR_038020	NR_038020	Gm20125	-	predicted gene, 20125	9.07	8.99	6.47
chr4	107562552	107562952	KLF3	exon (NM_028754, exon 1 of 7)	248	NM_028754	NM_028754	0610037L13Rik	1110008H16Rik	RIKEN cDNA 0610037L13 gene	9.07	8.22	6.42
chr13	16831276	16831676	KLF3|ΔDL	Intergenic	725168	NM_008380	NM_008380	Inhba	-	inhibin beta-A	9.07	9.56	6.4
chr10	127935683	127936083	KLF3	promoter-TSS (NM_172259)	-142	NM_172259	NM_172259	Myl6b	5730437E04Rik|BC037527|MGC41229|MLC1SA	myosin, light polypeptide 6B	9.07	7.91	6.32
chr17	85356183	85356583	KLF3	promoter-TSS (NM_001159496)	302	NM_001159497	NM_001159496	Ppm1b	MGC106489|PP2CB	protein phosphatase 1B, magnesium dependent, beta isoform	9.07	7.44	6.31
chr6	34746890	34747290	KLF3|ΔDL	intron (NM_178630, intron 5 of 18)	16658	NM_178630	NM_178630	Agbl3	2900053G10Rik|6530406M24Rik|CCP3	ATP/GTP binding protein-like 3	9.07	9.09	6.29
chr5	65269505	65269905	KLF3	Intergenic	54233	NM_030682	NM_030682	Tlr1	-	toll-like receptor 1	9.07	9.18	6.27
chr12	3310076	3310476	KLF3	promoter-TSS (NM_016676)	-307	NM_016676	NM_016676	Rab10	AW107754	RAB10, member RAS oncogene family	9.07	8.74	6.26
chr11	86570896	86571296	KLF3|ΔDL	promoter-TSS (NM_001003908)	-102	NM_001003908	NM_001003908	Cltc	3110065L21Rik|CHC|MGC92975|R74732	clathrin, heavy polypeptide (Hc)	9.07	8.8	6.22
chr10	90703968	90704368	KLF3|ΔDL	Intergenic	-69841	NM_001080130	NM_001080129	Tmpo	5630400D24Rik|AI195756|AI606875|AW214352|AW547477|LAP2|TP	thymopoietin	9.07	9.7	6.03
chr16	87495981	87496381	KLF3	promoter-TSS (NM_009840)	-67	NM_009840	NM_009840	Cct8	AI132397|Cctq|Tcpq	chaperonin containing Tcp1, subunit 8 (theta)	9.07	7.86	5.98
chr2	119980245	119980645	KLF3|ΔDL	promoter-TSS (NM_133838)	-134	NM_133838	NM_133838	Ehd4	2210022F10Rik|AI197390|AI846352|AV006278|Past2	EH-domain containing 4	9.07	8.42	5.83
chr8	74684897	74685297	KLF3|ΔDL	promoter-TSS (NM_023126)	-2	NM_023126	NM_023126	Rab8a	AA409338|Mel	RAB8A, member RAS oncogene family	9.07	8.45	5.79
chr13	99449678	99450078	KLF3	Intergenic	14908	NM_001025606	NM_001025606	Tmem171	Gm905|MGC117733	transmembrane protein 171	9.07	7.44	5.76
chr1	72290329	72290729	KLF3	Intergenic	-31648	NM_001005423	NM_001005423	Mreg	Gm974|MGC92980|Wdt2|dsu	melanoregulin	9.07	9.36	5.55
chr5	23929353	23929753	KLF3	promoter-TSS (NM_007668)	-205	NM_007668	NM_007668	Cdk5	AW048668|Crk6	cyclin-dependent kinase 5	9.07	8.61	5.51
chr2	110026487	110026887	KLF3|ΔDL	Intergenic	119195	NM_130452	NM_130452	Bbox1	AI874739	butyrobetaine (gamma), 2-oxoglutarate dioxygenase 1 (gamma-butyrobetaine hydroxylase)	9.07	8.54	5.19
chr11	114586190	114586590	KLF3	Intergenic	-2336	NM_001034878	NM_001034878	Dnaic2	C030015H18Rik|Dnai2|Gm728	dynein, axonemal, intermediate chain 2	9.07	8.67	5.14
chr5	145015823	145016223	KLF3	promoter-TSS (NM_018772)	-71	NM_018772	NM_001163709	Bri3	I3	brain protein I3	9.07	7.45	5.05
chr1	158992098	158992498	KLF3	Intergenic	46478	NM_028540	NM_028540	1700057K13Rik	MGC118391|MGC144290	RIKEN cDNA 1700057K13 gene	9.07	6.97	5
chr5	150480948	150481348	KLF3	intron (NM_001081204, intron 1 of 14)	316	NM_001081204	NM_001081204	B3galtl	Gm1057	beta 1,3-galactosyltransferase-like	9.07	7.52	4.81
chr17	84443724	84444124	KLF3	Intergenic	-34076	NR_045458	NR_045458	4933433H22Rik	-	RIKEN cDNA 4933433H22 gene	9.07	8.41	4.51
chr6	94650163	94650563	KLF3	promoter-TSS (NM_008377)	-224	NM_008377	NM_008377	Lrig1	D6Bwg0781e|Img|LIG-1	leucine-rich repeats and immunoglobulin-like domains 1	9.07	8.04	4.18
chr17	23813470	23813870	KLF3	intron (NM_013749, intron 1 of 3)	746	NM_001161746	NM_001161746	Tnfrsf12a	AI255180|C87282|Fn14|HPIP|TWEAK-R|TweakR	tumor necrosis factor receptor superfamily, member 12a	9.07	7.88	3.94
chr16	11008272	11008672	KLF3|ΔDL	promoter-TSS (NR_040518)	-519	NR_040518	NR_040518	Gm4262	-	predicted gene 4262	9.06	8.92	7.07
chr15	102289334	102289734	KLF3|ΔDL	promoter-TSS (NM_001170911)	-67	NM_001170911	NM_001170911	Prr13	1110020C13Rik|2010324E22Rik	proline rich 13	9.06	9.3	6.96
chr10	79754876	79755276	KLF3	promoter-TSS (NM_009091)	-100	NM_009091	NM_009091	Rps15	rig	ribosomal protein S15	9.06	8.81	6.96
chr19	53603343	53603743	KLF3|ΔDL	promoter-TSS (NM_001085390)	-265	NM_001085390	NM_001085390	Dusp5	Gm337	dual specificity phosphatase 5	9.06	8.81	6.88
chr5	110605634	110606034	KLF3|ΔDL	promoter-TSS (NR_040430)	114	NM_008146	NM_008146	Golga3	5330413L04|5430416E01Rik|AI449376|AW490576|Mea-2|Mea2	golgi autoantigen, golgin subfamily a, 3	9.06	8.62	6.7
chr10	59164836	59165236	ΔDL	promoter-TSS (NM_144822)	-347	NM_144822	NM_144822	Micu1	C730016L05Rik|Calc|Cbara1|MGC29229|MGC36365|MGC36503|MGC36634	mitochondrial calcium uptake 1	9.06	8.64	6.68
chr15	75681133	75681533	KLF3|ΔDL	Intergenic	-8995	NM_172121	NM_172121	Zc3h3	BC049953|Kiaa0150|Smicl|Zc3hdc3	zinc finger CCCH type containing 3	9.06	9.91	6.6
chr10	80645362	80645762	KLF3|ΔDL	promoter-TSS (NM_001190474)	-190	NM_001190474	NM_001190473	Dapk3	ZIPK|dlk	death-associated protein kinase 3	9.06	9.25	6.48
chr9	78435723	78436123	KLF3|ΔDL	promoter-TSS (NM_172773)	-89	NM_172773	NM_172773	Slc17a5	4631416G20Rik|4732491M05|AST|ISSD|NSD|SD|SIALIN|SIASD|SLD	solute carrier family 17 (anion/sugar transporter), member 5	9.06	8.34	6.32
chr12	16901054	16901454	KLF3	promoter-TSS (NM_009072)	-530	NM_009072	NM_009072	Rock2	B230113H15Rik|ROKalpha|Rho-kinase|Rock-II|Rock2m|mKIAA0619	Rho-associated coiled-coil containing protein kinase 2	9.06	7.91	6.29
chr18	10290313	10290713	KLF3	Intergenic	-34664	NM_001083628	NM_001083628	Greb1l	KIAA4095|mKIAA4095	growth regulation by estrogen in breast cancer-like	9.06	10.02	6.2
chr8	86528517	86528917	KLF3|ΔDL	TTS (NM_183097)	3112	NM_183097	NM_183097	1700067K01Rik	-	RIKEN cDNA 1700067K01 gene	9.06	8.27	6.19
chr3	137766610	137767010	KLF3|ΔDL	intron (NM_008642, intron 14 of 17)	27531	NM_008642	NM_001163457	Mttp	1810043K16Rik|MTP	microsomal triglyceride transfer protein	9.06	9.66	6.14
chr11	4117823	4118223	KLF3|ΔDL	promoter-TSS (NM_028022)	-231	NM_028022	NM_028022	Gatsl3	2410008K03Rik|MGC141006	GATS protein-like 3	9.06	8.16	6.14
chr9	55785826	55786226	KLF3	promoter-TSS (NM_001081341)	-104	NM_001081341	NM_001081341	Scaper	C430017I08|D530014O03Rik|Zfp291	S phase cyclin A-associated protein in the ER	9.06	7.47	6.08
chr6	38501121	38501521	KLF3|ΔDL	promoter-TSS (NM_001170849)	-123	NM_138680	NM_001170848	Luc7l2	4930471C18Rik|AA522013|AU015269|CGI59|Cgi74	LUC7-like 2 (S. cerevisiae)	9.06	9.11	6.05
chr18	34667693	34668093	KLF3|ΔDL	Intergenic	-1416	NM_146084	NM_146084	Fam13b	2610024E20Rik|AW060714|AW546153|MGC37079	family with sequence similarity 13, member B	9.06	9.59	5.95
chr10	61693870	61694270	KLF3	promoter-TSS (NM_197996)	-104	NM_197996	NM_197996	Tspan15	1110036D12Rik|2700063A19Rik|AW048364|Tm4sf15	tetraspanin 15	9.06	7.4	5.91
chr9	59539586	59539986	ΔDL	Intergenic	-15785	NM_001033498	NM_001033498	Gramd2	BC064463	GRAM domain containing 2	9.06	8.52	5.66
chr15	36538796	36539196	KLF3	promoter-TSS (NM_008774)	-268	NM_008774	NM_008774	Pabpc1	PABP|Pabp1|PabpI|Pabpl1|ePAB	poly(A) binding protein, cytoplasmic 1	9.06	7.62	5.64
chr11	11708834	11709234	KLF3	promoter-TSS (NM_021891)	-69	NM_001163360	NM_001163359	Fignl1	-	fidgetin-like 1	9.06	8.03	5.62
chr5	152171283	152171683	KLF3	intron (NR_045700, intron 1 of 3)	233	NR_045699	NR_045699	1700028E10Rik	A630054D14|Gm6561	RIKEN cDNA 1700028E10 gene	9.06	8.02	5.34
chr10	93498367	93498767	KLF3	promoter-TSS (NM_172538)	-74	NM_172538	NM_172538	Vezt	6330418D12|AI854408|vezatin	vezatin, adherens junctions transmembrane protein	9.06	9.15	5.11
chr4	151560600	151561000	KLF3|ΔDL	intron (NM_001146057, intron 1 of 8)	557	NM_001146057	NM_001146057	Acot7	2410041A17Rik|Ach1|Act|Bach|CTE-IIa|Cte-II|Lach1	acyl-CoA thioesterase 7	9.06	9.13	5.09
chr1	93713313	93713713	KLF3	intron (NM_007855, intron 1 of 1)	15459	NM_007855	NM_007855	Twist2	Dermo1|bHLHa39	twist homolog 2 (Drosophila)	9.06	7.98	4.91
chr2	28980426	28980826	KLF3	5' UTR (NM_198033, exon 1 of 26)	114	NM_198033	NM_198033	Setx	A130090N03|A930037J23Rik|AOA2|AW060766|Als4|SCAR1|Sen1|mKIAA0625	senataxin	9.06	8.09	4.89
chr10	13684594	13684994	KLF3	Intergenic	-1391	NM_010437	NM_010437	Hivep2	MIBP1|Schnurri-2|Shn-2	human immunodeficiency virus type I enhancer binding protein 2	9.06	6.4	4.82
chr13	64253548	64253948	KLF3	intron (NM_175494, intron 1 of 4)	759	NM_175494	NM_175494	Zfp367	8030486J21Rik|ZFF29a|ZFF29b|Znf367	zinc finger protein 367	9.06	7.84	4.43
chr5	123588163	123588563	KLF3	Intergenic	-5725	NM_175092	NM_175092	Rhof	AI845056|AV026554|Arhf|Ifld1|Rif	ras homolog gene family, member f	9.06	8.1	4.28
chr18	85020464	85020864	KLF3|ΔDL	promoter-TSS (NM_025797)	-142	NM_025797	NM_025797	Cyb5	0610009N12Rik|Cyb5a	cytochrome b-5	9.06	9.13	3.54
chr8	96376272	96376672	KLF3|ΔDL|DBD	intron (NM_010308, intron 2 of 8)	-39017	NR_026888	NR_026888	4930488L21Rik	4930452J22Rik	RIKEN cDNA 4930488L21 gene	9.05	9.48	7.77
chr10	127929935	127930335	KLF3	intron (NM_010860, intron 2 of 5)	746	NM_010860	NM_010860	Myl6	ESMLC|LC17|LC17-GI|LC17-NM|LC17A|LC17B|MGC106465|MGC107135|MLC-3|MLC1SM|MLC3SM|MLC3nm|Myln	myosin, light polypeptide 6, alkali, smooth muscle and non-muscle	9.05	8.48	6.77
chr18	24761136	24761536	KLF3|ΔDL	intron (NM_139143, intron 1 of 9)	982	NM_139143	NM_139143	Slc39a6	Ermelin	solute carrier family 39 (metal ion transporter), member 6	9.05	9.14	6.71
chr9	79640526	79640926	KLF3	promoter-TSS (NR_040734)	511	NM_133718	NM_133718	Tmem30a	2010200I23Rik|AW540225|D9Wsu20e	transmembrane protein 30A	9.05	8.28	6.52
chr19	32285322	32285722	KLF3|ΔDL	promoter-TSS (NM_001168526)	-19	NM_001168526	NM_001168525	Sgms1	9530058O11Rik|AI841905|C80702|MGC30540|Mob|Sms1|Sor1|Tmem23	sphingomyelin synthase 1	9.05	8.55	6.48
chr3	145347832	145348232	KLF3	Intergenic	-35083	NM_010516	NM_010516	Cyr61	AI325051|CCN1|Igfbp10	cysteine rich protein 61	9.05	8.48	6.35
chr17	57136506	57136906	KLF3	promoter-TSS (NM_027372)	-56	NM_025538	NM_025538	Alkbh7	2310045B01Rik|2510008E23Rik|Abh7|Spata11	alkB, alkylation repair homolog 7 (E. coli)	9.05	9.24	6.32
chr16	44172877	44173277	KLF3|ΔDL	promoter-TSS (NM_001029889)	-433	NM_001029889	NM_001029889	Gm608	5530400K22Rik|Gm1779|mKIAA2018	predicted gene 608	9.05	9.05	6.31
chr5	130731285	130731685	KLF3|ΔDL	promoter-TSS (NM_178897)	-4	NM_178897	NM_001015876	Tyw1	AW125391|Rsafd1	tRNA-yW synthesizing protein 1 homolog (S. cerevisiae)	9.05	9.06	6.17
chr12	88167947	88168347	KLF3	Intergenic	57617	NM_145836	NM_145836	6430527G18Rik	Eap1|Irf2bpl	RIKEN cDNA 6430527G18 gene	9.05	8.86	6.17
chr9	114299656	114300056	KLF3	promoter-TSS (NM_019922)	-26	NM_019922	NM_019922	Crtap	5730529N23Rik|CASP|Leprel3	cartilage associated protein	9.05	7.43	6.16
chr16	49858993	49859393	KLF3|ΔDL	intron (NM_010581, intron 1 of 9)	3426	NM_010581	NM_010581	Cd47	9130415E20Rik|AA407862|AI848868|AW108519|B430305P08Rik|IAP|Itgp	CD47 antigen (Rh-related antigen, integrin-associated signal transducer)	9.05	9.15	6.15
chr7	3292739	3293139	KLF3	promoter-TSS (NM_001093766)	-90	NM_001093766	NM_001093764	Myadm	D7Wsu62e	myeloid-associated differentiation marker	9.05	8.13	6.06
chr5	93559014	93559414	KLF3	intron (NM_001009818, intron 1 of 9)	36731	NM_001009818	NM_001009818	2011-09-01	6230410I01Rik|AW548875|D5Ertd606e	septin 11	9.05	8.38	6
chr9	70526494	70526894	ΔDL	promoter-TSS (NM_007399)	-114	NM_007399	NM_007399	Adam10	1700031C13Rik|MADM|kuz|kuzbanian	a disintegrin and metallopeptidase domain 10	9.05	8.26	5.99
chr15	79221866	79222266	KLF3	intron (NM_172608, intron 1 of 8)	11283	NM_001253817	NM_001253817	Tmem184b	2610507A11|4732495E13Rik	transmembrane protein 184b	9.05	8.66	5.94
chr15	77713256	77713656	KLF3	Intergenic	-40911	NM_022410	NM_022410	Myh9	C80049|D0Jmb2|E030044M24Rik|Fltn|Myhn-1|Myhn1|NMHC II-A|NMHCIIA|NMMHC II-a|NMMHC-A|NMMHC-IIA|TU72.6	myosin, heavy polypeptide 9, non-muscle	9.05	8.5	5.92
chr13	63221629	63222029	KLF3	intron (NM_028079, intron 4 of 14)	105535	NM_028079	NM_028079	2010111I01Rik	2300006M17Rik|AP-O|Aopep	RIKEN cDNA 2010111I01 gene	9.05	8.63	5.8
chr10	76673862	76674262	KLF3|ΔDL	Intergenic	-44787	NM_009929	NM_001109991	Col18a1	-	collagen, type XVIII, alpha 1	9.05	9.5	5.78
chr9	94182386	94182786	KLF3|ΔDL	Intergenic	255914	NM_001033145	NM_001033145	1190002N15Rik	GoPro49	RIKEN cDNA 1190002N15 gene	9.05	9.46	5.76
chr1	170528347	170528747	KLF3	Intergenic	-166158	NM_008783	NM_008783	Pbx1	2310056B04Rik|AI848790|AU015730|D230003C07Rik|Pbx-1	pre B cell leukemia homeobox 1	9.05	7.85	5.76
chr2	32731389	32731789	KLF3	promoter-TSS (NM_146119)	-65	NM_146119	NM_146119	Fam129b	9130404D14Rik	family with sequence similarity 129, member B	9.05	7.52	5.72
chr15	98464953	98465353	KLF3	promoter-TSS (NM_007581)	-42	NM_007581	NM_001044741	Cacnb3	Beta3|Cchb3	calcium channel, voltage-dependent, beta 3 subunit	9.05	6.98	5.69
chr10	62348434	62348834	KLF3	Intergenic	-5872	NM_001253857	NM_001253857	Tet1	2510010B09Rik|AA517754|BB001228|Cxxc6|D10Ertd17e|LCX|mKIAA1676	tet methylcytosine dioxygenase 1	9.05	7.84	5.63
chr8	72520200	72520600	ΔDL	promoter-TSS (NM_145596)	-122	NM_145596	NM_001113345	Gatad2a	1110066C11Rik|BC031407|C80248|MGC29315|MGC36975	GATA zinc finger domain containing 2A	9.05	9	5.61
chr17	10512358	10512758	KLF3	promoter-TSS (NM_001159516)	-226	NR_037588	NR_037588	B930003M22Rik	-	RIKEN cDNA B930003M22 gene	9.05	7.31	5.5
chr16	58512119	58512519	KLF3	intron (NM_018784, intron 1 of 10)	11106	NM_018784	NM_018784	St3gal6	1700023B24Rik|AI930218|AW552396|Siat10|St3galVI	ST3 beta-galactoside alpha-2,3-sialyltransferase 6	9.05	7.65	5.41
chr18	80911462	80911862	KLF3	Intergenic	-1852	NM_001164109	NM_001164109	Nfatc1	2210017P03Rik|AI449492|AV076380|NF-ATc|NFAT2|NFATc|Nfatcb	nuclear factor of activated T cells, cytoplasmic, calcineurin dependent 1	9.05	7.81	5.35
chr15	89011373	89011773	KLF3	promoter-TSS (NM_138749)	-355	NM_138749	NM_001159521	Plxnb2	1110007H23Rik|Debt|mKIAA0315	plexin B2	9.05	7.89	5.17
chr14	8641123	8641523	KLF3	Intergenic	-9148	NM_134080	NM_134080	Flnb	AL024016	filamin, beta	9.05	7.38	4.69
chrX	130138785	130139185	KLF3|ΔDL	intron (NM_001105245, intron 5 of 5)	84547	NM_001105245	NM_001105245	Pcdh19	B530002L05Rik|Gm717|mKIAA1313	protocadherin 19	9.05	8.9	4.67
chr12	106247840	106248240	KLF3	promoter-TSS (NM_172500)	-21	NM_172500	NM_001042699	4831426I19Rik	MGC106312|nesprin-3	RIKEN cDNA 4831426I19 gene	9.05	7.38	4.67
chr5	144578408	144578808	KLF3|ΔDL	promoter-TSS (NM_013557)	-53	NM_013557	NM_013557	Eif2ak1	HCR|Hri|MGC118066	eukaryotic translation initiation factor 2 alpha kinase 1	9.05	8.52	4.49
chr11	97521631	97522031	KLF3	Intergenic	-2895	NM_139311	NM_139311	Mllt6	AI315037|Af17	myeloid/lymphoid or mixed-lineage leukemia (trithorax homolog, Drosophila); translocated to, 6	9.05	7.91	4.22
chr9	64020679	64021079	KLF3|DBD	promoter-TSS (NM_024212)	-141	NM_026507	NM_026507	Zwilch	2310031L18Rik	Zwilch, kinetochore associated, homolog (Drosophila)	9.04	9.85	7.81
chr15	98764165	98764565	ΔDL	intron (NM_011654, intron 1 of 3)	456	NM_011654	NM_011654	Tuba1b	MGC102558|MGC117866|MGC118411|Tuba2	tubulin, alpha 1B	9.04	8.76	6.85
chr19	5802543	5802943	KLF3|ΔDL	promoter-TSS (NR_002847)	-72	NR_002847	NR_002847	Malat1	2210401K01Rik|9430072K23Rik|AI647968|NEAT2	metastasis associated lung adenocarcinoma transcript 1 (non-coding RNA)	9.04	8.99	6.8
chr10	74980509	74980909	KLF3|ΔDL	promoter-TSS (NM_175133)	-78	NM_026095	NM_026095	Snrpd3	1700043E15Rik|2310009E13Rik|AW046420|SMD3	small nuclear ribonucleoprotein D3	9.04	9.03	6.49
chr9	96264764	96265164	KLF3	promoter-TSS (NM_007502)	-246	NM_007502	NM_007502	Atp1b3	AA409958|AI664000|AW212096	ATPase, Na+/K+ transporting, beta 3 polypeptide	9.04	7.43	6.43
chr2	22923425	22923825	KLF3|ΔDL	promoter-TSS (NM_028793)	-96	NM_028793	NM_001102436	Acbd5	1300014E15Rik|MGC90942	acyl-Coenzyme A binding domain containing 5	9.04	9.12	6.39
chr15	83297642	83298042	KLF3|ΔDL	Intergenic	-2806	NM_001159509	NM_001159509	Pacsin2	AI197433	protein kinase C and casein kinase substrate in neurons 2	9.04	9.55	6.38
chr9	106789556	106789956	KLF3	promoter-TSS (NM_175402)	-425	NM_175402	NM_175402	Rbm15b	1810017N16Rik	RNA binding motif protein 15B	9.04	8.13	6.22
chr10	120157043	120157443	KLF3	Intergenic	-45545	NR_038000	NR_038000	4921513I03Rik	-	RIKEN cDNA 4921513I03 gene	9.04	8.6	6.16
chr8	10946044	10946444	KLF3	Intergenic	-17787	NR_030715	NR_030715	3930402G23Rik	-	RIKEN cDNA 3930402G23 gene	9.04	8.15	6.14
chr1	75517854	75518254	KLF3|ΔDL	promoter-TSS (NM_027886)	-50	NM_027886	NM_027886	Stk11ip	1200014D22Rik|BB131189|LIP1|LKB1IP	serine/threonine kinase 11 interacting protein	9.04	8.91	6.11
chr1	137363536	137363936	KLF3|ΔDL	intron (NM_173437, intron 9 of 28)	-36668	NM_153774	NM_153774	Ipo9	0710008K06Rik|AI845704|C78347|Imp9|Ranbp9|mKIAA1192	importin 9	9.04	8.2	6.07
chr5	145528770	145529170	KLF3	promoter-TSS (NM_001081362)	-691	NM_001081362	NM_001081362	Trrap	AI481500	transformation/transcription domain-associated protein	9.04	7.31	6
chr5	149995970	149996370	KLF3|ΔDL	promoter-TSS (NM_001013378)	34	NM_001115149	NM_001013378	Uspl1	D030048C09|E430026A01Rik	ubiquitin specific peptidase like 1	9.04	8.21	5.94
chr16	76409700	76410100	KLF3|ΔDL	Intergenic	-36606	NM_173440	NM_173440	Nrip1	6030458L20Rik|8430438I05Rik|9630050P12|AA959574|AW456757|RIP140	nuclear receptor interacting protein 1	9.04	8.49	5.92
chr11	72990433	72990833	KLF3|ΔDL	promoter-TSS (NM_001168470)	48	NM_029564	NM_029564	Tax1bp3	1300011C24Rik|RP23-263M10.10|TIP-1	Tax1 (human T cell leukemia virus type I) binding protein 3	9.04	7.96	5.91
chr2	129459079	129459479	KLF3|ΔDL	Intergenic	40348	NM_001177647	NM_001177646	Sirpa	AI835480|Bit|CD172a|P84|Ptpns1|SHP-1|SHPS-1|SIRP	signal-regulatory protein alpha	9.04	7.86	5.85
chr2	164268582	164268982	KLF3	promoter-TSS (NM_011521)	-94	NM_011521	NM_011521	Sdc4	AA959608|AW108331|Synd4|ryudocan|syndecan-4	syndecan 4	9.04	7.37	5.81
chr13	51394432	51394832	KLF3	Intergenic	-109355	NM_010101	NM_010101	S1pr3	AI132464|Edg3|Lpb3|S1p3	sphingosine-1-phosphate receptor 3	9.04	8.92	5.79
chr15	102109670	102110070	KLF3|ΔDL	promoter-TSS (NM_134100)	-17	NM_134100	NM_134100	Mfsd5	AA409375|AW556797|D15Mgi27	major facilitator superfamily domain containing 5	9.04	7.94	5.71
chr1	174412030	174412430	KLF3	promoter-TSS (NM_001145800)	-114	NM_001145800	NM_001145800	Igsf9	644ETD8|Dasm1|Kiaa1355-hp|NRT1|Ncaml|mKIAA1355	immunoglobulin superfamily, member 9	9.04	7.54	5.64
chr11	5344799	5345199	KLF3	promoter-TSS (NM_001080924)	-149	NM_001080924	NM_001080924	Znrf3	AA591877|BC019575|Gm1167	zinc and ring finger 3	9.04	6.52	5.46
chr5	33361128	33361528	KLF3	promoter-TSS (NM_011738)	-137	NM_011738	NM_011738	Ywhah	-	tyrosine 3-monooxygenase/tryptophan 5-monooxygenase activation protein, eta polypeptide	9.04	7.9	5.39
chr13	17786583	17786983	KLF3	promoter-TSS (NM_025479)	-184	NM_138654	NM_138654	5033411D12Rik	D17907	RIKEN cDNA 5033411D12 gene	9.04	6.97	5.38
chr16	17531032	17531432	KLF3	promoter-TSS (NM_026909)	-87	NM_026909	NM_026909	Thap7	1810004B07Rik	THAP domain containing 7	9.04	7.84	5.34
chr9	69320528	69320928	KLF3	intron (NM_007585, intron 3 of 12)	15977	NR_037296	NR_037296	Mir3109	mmu-mir-3109	microRNA 3109	9.04	8.16	5.31
chr8	113443468	113443868	KLF3|ΔDL	promoter-TSS (NM_009179)	-97	NM_009179	NM_009179	St3gal2	AI429591|AW822065|ST3GalII|Siat5	ST3 beta-galactoside alpha-2,3-sialyltransferase 2	9.04	8	5.15
chr5	104121164	104121564	KLF3	Intergenic	-36613	NM_001163550	NM_001163550	1700016H13Rik	-	RIKEN cDNA 1700016H13 gene	9.04	7.38	5.14
chr10	80214174	80214574	KLF3|ΔDL	Intergenic	-3577	NM_199322	NM_199322	Dot1l	A630076O07|AW907654|Dot1|KMT4|mDot1	DOT1-like, histone H3 methyltransferase (S. cerevisiae)	9.04	8.78	5.09
chr12	86838644	86839044	KLF3	Intergenic	23993	NM_010234	NM_010234	Fos	D12Rfj1|c-fos|cFos	FBJ osteosarcoma oncogene	9.04	8.68	5.09
chr8	72806612	72807012	KLF3	promoter-TSS (NM_011984)	-86	NM_011984	NM_001146153	Homer3	AW146114	homer homolog 3 (Drosophila)	9.04	8.03	4.9
chr1	60399885	60400285	KLF3	promoter-TSS (NM_030013)	-131	NM_030013	NM_030013	Cyp20a1	A930011N14Rik|Cypm	cytochrome P450, family 20, subfamily a, polypeptide 1	9.04	8.31	4.79
chr5	135998395	135998795	KLF3	intron (NM_146001, intron 1 of 30)	22397	NM_146001	NM_146001	Hip1	2610109B09Rik|A930014B11Rik|E130315I21Rik|KIAA4113|MGC27616|mKIAA4113	huntingtin interacting protein 1	9.04	8.47	4.48
chr19	37961209	37961609	KLF3	Intergenic	156658	NM_001099634	NM_001099634	Myof	2310004N10Rik|2310051D19Rik|E030042N20Rik|Fer1l3	myoferlin	9.03	9.31	6.95
chr8	73890883	73891283	KLF3	promoter-TSS (NM_025917)	-33	NM_025917	NM_029768	Use1	2010315L10Rik|5730403H22Rik|AV002165|D12|Ed2|Q-snare|p31	unconventional SNARE in the ER 1 homolog (S. cerevisiae)	9.03	8.86	6.82
chr17	27957513	27957913	KLF3|ΔDL	promoter-TSS (NM_001033279)	-226	NM_001044719	NM_001033279	D17Wsu92e	AU020189|C030010A15|C80239	DNA segment, Chr 17, Wayne State University 92, expressed	9.03	8.39	6.64
chr17	49567434	49567834	KLF3|ΔDL	promoter-TSS (NM_020042)	-55	NM_028464	NM_020042	Mocs1	3110045D15Rik|AI043170|AW536397	molybdenum cofactor synthesis 1	9.03	8.39	6.38
chr15	89026885	89027285	KLF3	promoter-TSS (NM_027081)	-180	NM_027081	NM_027081	Fam116b	1700027J05Rik|AI414881	family with sequence similarity 116, member B	9.03	8.54	6.37
chr7	144602550	144602950	KLF3|ΔDL	promoter-TSS (NM_029886)	-311	NM_029886	NM_029886	9430038I01Rik	-	RIKEN cDNA 9430038I01 gene	9.03	8.92	6.35
chr6	51128671	51129071	KLF3	Intergenic	91038	NR_029719	NR_029719	Mir148a	Mirn148|Mirn148a	microRNA 148a	9.03	8.29	6.29
chr1	37356400	37356800	KLF3	promoter-TSS (NM_030266)	-138	NM_030266	NM_030266	Inpp4a	107kDa|9630012D15|D130048C09Rik|R74740	inositol polyphosphate-4-phosphatase, type I	9.03	7.6	6.2
chr9	88417712	88418112	KLF3	promoter-TSS (NR_040721)	-177	NR_040721	NR_040721	Snhg5	2810026P18Rik|4933428I09Rik	small nucleolar RNA host gene 5	9.03	8.49	6.18
chr3	27053816	27054216	KLF3|ΔDL	intron (NR_040548, intron 2 of 2)	1068	NR_040548	NR_040548	1700125G22Rik	-	RIKEN cDNA 1700125G22 gene	9.03	9.75	6.14
chr8	110068665	110069065	KLF3	intron (NM_025830, intron 10 of 23)	-6279	NR_029553	NR_029553	Mir140	Mirn140|mmu-mir-140	microRNA 140	9.03	7.37	6.14
chr10	57786126	57786526	KLF3	5' UTR (NM_026148, exon 1 of 10)	112	NM_026148	NM_001193303	Lims1	2310016J22Rik|4921524A02Rik|AI507642|AU021743|AW551584|C430041B13Rik|Lims1l|PINCH|PINCH1	LIM and senescent cell antigen-like domains 1	9.03	8.31	6.13
chr8	26085637	26086037	KLF3|ΔDL	intron (NM_007404, intron 14 of 22)	-26561	NM_153397	NM_153397	Adam32	-	a disintegrin and metallopeptidase domain 32	9.03	9.07	6.09
chr5	148671947	148672347	KLF3	promoter-TSS (NM_025624)	-57	NM_025624	NM_025624	Pomp	2510048O06Rik	proteasome maturation protein	9.03	7.8	6.07
chr4	155135037	155135437	KLF3|ΔDL	promoter-TSS (NR_027971)	-30	NM_179203	NM_179203	Atad3a	2400004H09Rik|Atad3|KIAA1273|Tob3|mKIAA1273	ATPase family, AAA domain containing 3A	9.03	9.06	5.98
chr5	97231254	97231654	KLF3	intron (NM_013470, intron 2 of 12)	9050	NM_013470	NM_013470	Anxa3	Anx3	annexin A3	9.03	8.97	5.91
chr4	140829141	140829541	KLF3|ΔDL	Intergenic	-27795	NM_010139	NM_010139	Epha2	AW545284|Eck|Myk2|Sek-2|Sek2	Eph receptor A2	9.03	9.34	5.87
chr8	125856365	125856765	KLF3	promoter-TSS (NM_172287)	-48	NM_172287	NM_172287	Spire2	BC026502|KIAA1832|MGC31610|Spir-2|Spir2	spire homolog 2 (Drosophila)	9.03	7.51	5.86
chr7	26567032	26567432	KLF3	intron (NM_001190975, intron 4 of 17)	6520	NM_001190974	NM_001190974	Axl	AI323647|Ark|Tyro7|Ufo	AXL receptor tyrosine kinase	9.03	8.4	5.77
chr8	112229226	112229626	KLF3	promoter-TSS (NM_001167946)	-23	NR_030772	NM_001167946	Zfp821	4930566A11Rik|Znf821	zinc finger protein 821	9.03	7.05	5.74
chr16	4643906	4644306	KLF3	intron (NM_139307, intron 1 of 1)	4161	NM_139307	NM_139307	Vasn	2610528G05Rik|Atia|Slitl2	vasorin	9.03	7.52	5.56
chr14	21655598	21655998	KLF3|ΔDL	promoter-TSS (NM_008873)	-86	NM_008873	NM_008873	Plau	u-PA|uPA	plasminogen activator, urokinase	9.03	8.55	5.53
chr7	16986306	16986706	KLF3|ΔDL	promoter-TSS (NM_198631)	-39	NM_198631	NM_198631	Zc3h4	Bwq1|Gm768|KIAA1064|Kiaa1064-hp|MGC67629|mKIAA1064	zinc finger CCCH-type containing 4	9.03	7.93	5.4
chr12	21549127	21549527	KLF3	Intergenic	-126030	NM_011739	NM_011739	Ywhaq	2700028P07Rik|AA409740|AU021156|MGC118161|R74690	tyrosine 3-monooxygenase/tryptophan 5-monooxygenase activation protein, theta polypeptide	9.03	7.76	5.24
chr5	136021231	136021631	KLF3	promoter-TSS (NM_146001)	-439	NM_146001	NM_146001	Hip1	2610109B09Rik|A930014B11Rik|E130315I21Rik|KIAA4113|MGC27616|mKIAA4113	huntingtin interacting protein 1	9.03	9.28	5.2
chr2	29567428	29567828	KLF3|ΔDL	intron (NM_001039087, intron 12 of 25)	-49420	NM_001177392	NM_001177392	Gm13547	OTTMUSG00000012686	predicted gene 13547	9.03	9.09	5.14
chr17	87362396	87362796	KLF3	5' UTR (NM_145491, exon 1 of 5)	145	NM_145491	NM_145491	Rhoq	Arhq|TC10A|Tc10	ras homolog gene family, member Q	9.03	6.85	5.07
chr12	117519015	117519415	ΔDL	promoter-TSS (NM_028731)	-480	NM_028731	NM_028731	Esyt2	2410017M09Rik|4921504I16Rik|CHR2SYT|D12Ertd551e|Fam62b|KIAA1228	extended synaptotagmin-like protein 2	9.03	8.04	4.96
chr10	126338255	126338655	KLF3|ΔDL	promoter-TSS (NM_001159559)	-28	NM_001159559	NM_001159559	Xrcc6bp1	1110068E08Rik|2410012H02Rik	XRCC6 binding protein 1	9.03	8.42	4.49
chr8	106545706	106546106	KLF3	Intergenic	-79619	NM_009868	NM_009868	Cdh5	7B4|AA408225|Cd144|VE-Cad|VECD|VEcad|Vec	cadherin 5	9.03	8.41	4.42
chr5	23957335	23957735	KLF3	promoter-TSS (NM_139153)	-460	NM_139153	NM_001256431	Agap3	AGAP-3|AV028425|Centg3|Crag|Crag.|MGC37541|MRIP-1|cnt-g3	ArfGAP with GTPase domain, ankyrin repeat and PH domain 3	9.03	7.99	4.39
chr4	109348949	109349349	KLF3	promoter-TSS (NM_007983)	-83	NM_007983	NM_007983	Faf1	AA408698|Dffrx|Fam	Fas-associated factor 1	9.03	8.43	4.37
chr12	82695900	82696300	KLF3|ΔDL	promoter-TSS (NM_027213)	-155	NM_027213	NM_027213	Med6	1500012F11Rik|AU019660|AV213303	mediator of RNA polymerase II transcription, subunit 6 homolog (yeast)	9.03	8.27	4.22
chr2	121282604	121283004	KLF3|ΔDL	promoter-TSS (NM_026318)	-20	NM_026318	NM_026318	2310003F16Rik	HSPC136|HYPK|RP23-433P19.12	RIKEN cDNA 2310003F16 gene	9.03	8.11	4.01
chr6	4456837	4457237	KLF3|ΔDL|DBD	intron (NM_007743, intron 1 of 51)	1340	NM_007743	NM_007743	Col1a2	AA960264|AI325291|Col1a-2|Cola-2|Cola2|oim	collagen, type I, alpha 2	9.02	9.47	7.72
chr10	83854779	83855179	KLF3|ΔDL	intron (NM_001004363, intron 4 of 6)	48237	NM_001004363	NM_001004363	Nuak1	AU014801|AW494241|B230104P22Rik|MGC90816|Omphk1	NUAK family, SNF1-like kinase, 1	9.02	8.16	6.54
chr8	73206117	73206517	KLF3	Intergenic	9187	NM_015816	NM_015816	Lsm4	-	LSM4 homolog, U6 small nuclear RNA associated (S. cerevisiae)	9.02	7.77	6.38
chr3	30687399	30687799	KLF3|ΔDL	Intergenic	-4199	NM_027016	NM_027016	Sec62	3100002M17Rik|AI844545|AW545092|Dtrp1|HTP1|Tloc1	SEC62 homolog (S. cerevisiae)	9.02	9.76	6.32
chr3	94113786	94114186	KLF3|ΔDL	promoter-TSS (NM_029431)	-68	NM_029431	NM_029431	Them4	2700077M13Rik|4921507I02Rik	thioesterase superfamily member 4	9.02	8.75	6.26
chr15	83393329	83393729	KLF3	promoter-TSS (NM_009775)	-474	NM_009775	NM_009775	Tspo	Bzrp|IBP|PBR|Tspo1	translocator protein	9.02	8.49	6.24
chr15	61363479	61363879	KLF3	Intergenic	242327	NR_040350	NR_040350	D030024E09Rik	-	RIKEN cDNA D030024E09 gene	9.02	8.72	6.21
chr14	47973772	47974172	KLF3	Intergenic	-19563	NM_010705	NM_001145953	Lgals3	GBP|L-34|Mac-2|gal3	lectin, galactose binding, soluble 3	9.02	9.05	6
chr8	124115180	124115580	KLF3	intron (NM_026160, intron 1 of 3)	1012	NM_026160	NM_026160	Map1lc3b	1010001C15Rik|Atg8|LC3b|MGC118046|Map1lc3	microtubule-associated protein 1 light chain 3 beta	9.02	8.45	6
chr9	58100796	58101196	KLF3|ΔDL	promoter-TSS (NM_026942)	25	NM_026942	NM_026942	Stoml1	1810015E19Rik|AI847431|MGC13700|SLP1|STORP|UNC24|WPB72	stomatin-like 1	9.02	8.47	5.96
chr18	68144175	68144575	KLF3	intron (NM_172631, intron 1 of 5)	51464	NM_172631	NM_172631	D18Ertd653e	8230401C20Rik|A430083H02|A430108L08Rik|C18orf1|D330030L18Rik	DNA segment, Chr 18, ERATO Doi 653, expressed	9.02	8.94	5.94
chr3	121129065	121129465	KLF3	promoter-TSS (NM_028044)	-194	NM_028044	NM_028044	Cnn3	1600014M03Rik|C85854|Calpo3	calponin 3, acidic	9.02	8.46	5.81
chr4	151382741	151383141	KLF3	promoter-TSS (NM_001033352)	-59	NM_001033352	NM_001033352	Klhl21	1810045K06Rik|D330008A20|mKIAA0469	kelch-like 21 (Drosophila)	9.02	7.95	5.8
chr15	85167184	85167584	KLF3	intron (NM_016843, intron 1 of 11)	573	NM_016843	NM_016843	Atxn10	AI325283|C77170|E46|Sca10|TEG-169|Tex169	ataxin 10	9.02	6.88	5.77
chr8	107165479	107165879	KLF3	promoter-TSS (NM_026753)	-51	NM_026753	NM_026753	Fam96b	1110019N10Rik	family with sequence similarity 96, member B	9.02	8.86	5.48
chr5	114084354	114084754	KLF3|ΔDL	intron (NM_008153, intron 1 of 2)	15845	NM_008153	NM_008153	Cmklr1	ChemR23|DEZ|Gpcr27|mcmklr1	chemokine-like receptor 1	9.02	9.57	5.33
chr2	128254958	128255358	KLF3	promoter-TSS (NR_028589)	-71	NR_028590	NR_028589	Gm14005	OTTMUSG00000015351	predicted gene 14005	9.02	8.37	5.31
chr5	24108301	24108701	KLF3	promoter-TSS (NM_025891)	-681	NM_025891	NM_025891	Smarcd3	1500001J14Rik|2210409C08Rik|BAF60C	SWI/SNF related, matrix associated, actin dependent regulator of chromatin, subfamily d, member 3	9.02	8	5.14
chr17	78799390	78799790	KLF3|ΔDL	intron (NM_199448, intron 5 of 7)	17853	NM_199448	NM_199448	Fez2	9030616F16|D17Ertd315e	fasciculation and elongation protein zeta 2 (zygin II)	9.02	8.32	5.04
chr9	43874817	43875217	KLF3	promoter-TSS (NM_198092)	-87	NM_198092	NM_016808	Usp2	B930035K21Rik|Ubp41	ubiquitin specific peptidase 2	9.02	8.36	4.04
chr9	123387429	123387829	KLF3	promoter-TSS (NM_013860)	-190	NM_013860	NM_013860	Limd1	AW822033|D9Ertd192e	LIM domains containing 1	9.02	6.48	2.53
chr11	54435937	54436337	KLF3|ΔDL|DBD	intron (NM_001252497, intron 4 of 11)	26489	NM_001252497	NM_001252494	Rapgef6	A530068K01|AI844632|BB085664|C030018K18Rik|KIAA4052|PDZ-GEF2|Pdzgef2|RA-GEF-2|Ragef2|mKIAA4052	Rap guanine nucleotide exchange factor (GEF) 6	9.01	10.07	9.44
chr3	57081326	57081726	KLF3|ΔDL	Intergenic	24315	NM_008536	NM_008536	Tm4sf1	L6|M3s1	transmembrane 4 superfamily member 1	9.01	9.1	7.21
chr5	151957183	151957583	KLF3|ΔDL	intron (NM_001163493, intron 1 of 13)	35385	NM_001163493	NM_001163493	Stard13	DLC2|GT650|MGC38133	StAR-related lipid transfer (START) domain containing 13	9.01	9.06	6.59
chr8	127167805	127168205	KLF3|ΔDL	intron (NM_175149, intron 2 of 3)	19264	NM_175149	NM_175149	2310022B05Rik	-	RIKEN cDNA 2310022B05 gene	9.01	8.47	6.54
chr9	41397124	41397524	KLF3|ΔDL	intron (NR_015483, intron 1 of 1)	7315	NR_029822	NR_029822	Mir125b-1	Mirn125b|Mirn125b-1	microRNA 125b-1	9.01	9.35	6.49
chr17	89029280	89029680	KLF3	intron (NM_029858, intron 1 of 3)	3585	NM_029858	NM_029858	Ston1	4921524J06Rik|C86231|Salf|Sblf	stonin 1	9.01	8.56	6.34
chr3	120874497	120874897	KLF3|ΔDL	promoter-TSS (NM_025637)	-84	NM_025637	NM_025637	Rwdd3	2510027J23Rik|3110037C01Rik|AI035684|AI662458|MGC150017|MGC170967|MGC170969|X2CR1	RWD domain containing 3	9.01	8.56	6.34
chr5	123229464	123229864	KLF3|ΔDL	promoter-TSS (NM_001199676)	-245	NM_145358	NM_001199676	Camkk2	6330570N16Rik|AW061083|mKIAA0787	calcium/calmodulin-dependent protein kinase kinase 2, beta	9.01	8.18	6.29
chr11	49988087	49988487	KLF3	promoter-TSS (NM_026543)	-66	NM_026543	NM_026543	3010026O09Rik	2900016G09Rik|AI851514|AW475975	RIKEN cDNA 3010026O09 gene	9.01	8.08	6.27
chr13	42146769	42147169	KLF3	promoter-TSS (NM_007772)	-421	NM_007772	NM_007772	Hivep1	Cryabp1	human immunodeficiency virus type I enhancer binding protein 1	9.01	7.64	6.26
chr15	67008316	67008716	KLF3	promoter-TSS (NM_009177)	-72	NM_009177	NM_001033487	St3gal1	5330418N22Rik|AI467004|MGC90735|ST3GalI|Siat4|Siat4a|St3gal-1	ST3 beta-galactoside alpha-2,3-sialyltransferase 1	9.01	7.14	6.25
chr13	35997721	35998121	KLF3|ΔDL	intron (NM_145938, intron 1 of 7)	295	NM_145938	NM_145938	Rpp40	D8Bwg1265e|MGC25944|Rnasep1	ribonuclease P 40 subunit (human)	9.01	9.03	6.24
chr11	117641937	117642337	ΔDL	promoter-TSS (NM_145439)	-140	NM_145439	NM_181321	Tmc6	D11Ertd204e|EVER1	transmembrane channel-like gene family 6	9.01	8.42	6.22
chr10	59372178	59372578	ΔDL	Intergenic	30039	NM_019965	NM_019965	Dnajb12	Dj10|mDj10	DnaJ (Hsp40) homolog, subfamily B, member 12	9.01	8.47	6.06
chr11	6525921	6526321	KLF3|ΔDL	promoter-TSS (NM_134011)	-51	NM_134011	XM_003689255	Tbrg4	2310042P22Rik|AA120735|AA408001|AI527316|Cpr2|R74877|Tb-12|mKIAA0948	transforming growth factor beta regulated gene 4	9.01	8.87	5.99
chr15	97744822	97745222	ΔDL	Intergenic	-6295	NM_009504	NM_009504	Vdr	Nr1i1	vitamin D receptor	9.01	8.68	5.97
chr11	104225018	104225418	KLF3|ΔDL	intron (NM_001081045, intron 4 of 13)	78387	NM_001081045	NM_001081045	Kansl1	1700081L11Rik|9430041J06Rik|KIAA1267|MGC90742|mKIAA1267	KAT8 regulatory NSL complex subunit 1	9.01	9.07	5.86
chr7	138553936	138554336	KLF3|ΔDL	promoter-TSS (NM_175115)	21	NM_025826	NM_025826	Acadsb	1300003O09Rik|BB066609	acyl-Coenzyme A dehydrogenase, short/branched chain	9.01	8.26	5.83
chr5	148590176	148590576	KLF3|ΔDL	Intergenic	-52812	NM_010228	NM_010228	Flt1	AI323757|Flt-1|VEGFR-1|VEGFR1|sFlt1	FMS-like tyrosine kinase 1	9.01	8.86	5.81
chr15	3945625	3946025	KLF3|ΔDL	promoter-TSS (NM_145930)	-73	NM_145930	NM_145930	AW549877	AI195826	expressed sequence AW549877	9.01	8.63	5.79
chr17	27698688	27699088	KLF3	intron (NM_001166544, intron 4 of 4)	3784	NM_001002895	NM_001002895	AI413582	AI854251|MGC41609	expressed sequence AI413582	9.01	7.15	5.78
chr17	35186950	35187350	KLF3	promoter-TSS (NM_033444)	-38	NM_033444	NM_033444	Clic1	Clcp|G6	chloride intracellular channel 1	9.01	7.88	5.74
chr13	52754718	52755118	KLF3	Intergenic	62667	NM_011518	NM_001198977	Syk	Sykb	spleen tyrosine kinase	9.01	8.36	5.7
chr5	91193084	91193484	KLF3	Intergenic	-4260	NM_023785	NM_023785	Ppbp	2400003M24Rik|AI854500|CTAP3|CTAPIII|Cxcl7|LA-PF4|LDGF|MDGF|NAP-2|NAP-2-L1|Scyb7|TGB|TGB1|THBGB1|b-TG1|beta-TG	pro-platelet basic protein	9.01	8.28	5.7
chr5	141083012	141083412	KLF3	promoter-TSS (NM_008494)	-83	NM_008494	NM_008494	Lfng	AW061165	LFNG O-fucosylpeptide 3-beta-N-acetylglucosaminyltransferase	9.01	7.37	5.69
chr11	101845300	101845700	KLF3|ΔDL	intron (NM_028207, intron 1 of 2)	605	NM_028207	NM_028207	Dusp3	2210015O03Rik|5031436O03Rik|T-DSP11|VHR	dual specificity phosphatase 3 (vaccinia virus phosphatase VH1-related)	9.01	9.32	5.64
chr15	83395888	83396288	KLF3|ΔDL	intron (NM_009775, intron 1 of 3)	2085	NM_009775	NM_009775	Tspo	Bzrp|IBP|PBR|Tspo1	translocator protein	9.01	8.61	5.52
chr11	100008874	100009274	KLF3|ΔDL	Intergenic	-1841	NM_008471	NM_008471	Krt19	AI663979|EndoC|K19|Krt-1.19|Krt1-19|MGC25344	keratin 19	9.01	9.07	5.48
chr1	182498778	182499178	KLF3	promoter-TSS (NM_007415)	-128	NM_007415	NM_007415	Parp1	5830444G22Rik|AI893648|Adprp|Adprt1|C80510|PARP|PPOL|parp-1|sPARP-1	poly (ADP-ribose) polymerase family, member 1	9.01	7.31	5.31
chr5	123974310	123974710	KLF3	promoter-TSS (NM_023232)	-337	NM_023232	NM_023232	Diablo	0610041G12Rik|1700006L01Rik|AU040403|Smac	diablo homolog (Drosophila)	9.01	7.8	5.26
chr8	80041808	80042208	KLF3	promoter-TSS (NM_030113)	-202	NM_030113	NM_030113	Arhgap10	A930033B01Rik|PSGAP-m|PSGAP-s	Rho GTPase activating protein 10	9.01	6.79	5.23
chr4	149194705	149195105	KLF3	Intergenic	-46529	NM_027460	XM_003689205	Slc25a33	5730438N18Rik|MGC4399|Pnc1	solute carrier family 25, member 33	9.01	7.05	5.19
chr13	84361639	84362039	KLF3	promoter-TSS (NM_175187)	-62	NR_029418	NM_175187	Tmem161b	2810446P07Rik|AI843389	transmembrane protein 161B	9.01	7.3	5.02
chr12	88225664	88226064	KLF3	promoter-TSS (NM_145836)	-100	NM_145836	NM_145836	6430527G18Rik	Eap1|Irf2bpl	RIKEN cDNA 6430527G18 gene	9.01	8.26	4.97
chr7	26063672	26064072	KLF3|ΔDL	Intergenic	-3326	NM_001110132	NM_001110131	Cic	1200010B10Rik|mKIAA0306	capicua homolog (Drosophila)	9.01	8.74	4.6
chr4	109725639	109726039	KLF3|ΔDL|DBD	Intergenic	75209	NM_172296	NM_172296	Dmrta2	Dmrt5	doublesex and mab-3 related transcription factor like family A2	9	9.32	8.52
chr16	18195155	18195555	KLF3	Intergenic	18271	NR_027843	NR_015575	4933432I09Rik	-	RIKEN cDNA 4933432I09 gene	9	7.75	6.64
chr5	138628301	138628701	KLF3|ΔDL	promoter-TSS (NM_178612)	-87	NM_009315	NM_009315	Taf6	80kDa|AW549759|TAF(II)80|TAFII70|Taf2e|p80	TAF6 RNA polymerase II, TATA box binding protein (TBP)-associated factor	9	8.77	6.62
chr17	13806176	13806576	KLF3	Intergenic	-59416	NR_045437	NR_045436	2700054A10Rik	-	RIKEN cDNA 2700054A10 gene	9	8.99	6.43
chr5	136220001	136220401	KLF3	promoter-TSS (NM_172541)	-159	NM_172541	NM_172541	Tmem120a	2010310D06Rik|Tmpit	transmembrane protein 120A	9	8.46	6.22
chr2	124961507	124961907	KLF3	promoter-TSS (NM_001162934)	-721	NM_001162934	NM_001162934	Ctxn2	BB181834|Gm1638	cortexin 2	9	7.94	6.18
chr17	80331987	80332387	KLF3	Intergenic	-36724	NM_178050	NM_019717	Atl2	2010110I21Rik|AA407293|AV334690|Aip-2|Arl6ip2	atlastin GTPase 2	9	8.65	6.07
chr2	4239104	4239504	KLF3|ΔDL	intron (NM_172475, intron 1 of 22)	-82718	NM_001177843	NM_001177843	Frmd4a	2700017I06Rik|5330420J21|AI594879|C230040M21Rik|Frmd4|Gm13190|OTTMUSG00000010806|mKIAA1294	FERM domain containing 4A	9	8.98	5.93
chr8	109459361	109459761	KLF3|ΔDL	promoter-TSS (NM_009229)	-89	NM_009229	NM_009229	Sntb2	Snt2	syntrophin, basic 2	9	8.49	5.93
chr3	87709953	87710353	KLF3	promoter-TSS (NM_008231)	-90	NM_008231	NM_008231	Hdgf	AI118077|D3Ertd299e	hepatoma-derived growth factor	9	7.9	5.8
chr5	114357965	114358365	KLF3	intron (NM_011779, intron 1 of 10)	550	NM_011779	NM_011779	Coro1c	AL022675|AW455561|AW548837|MGC102522	coronin, actin binding protein 1C	9	6.85	5.66
chr10	77032885	77033285	KLF3	Intergenic	-11427	NM_145925	NM_145925	Pttg1ip	1810010L20Rik|AI314311|AU018448|C79540|MGC36923	pituitary tumor-transforming 1 interacting protein	9	8.3	5.65
chr8	124109343	124109743	ΔDL	Intergenic	-4825	NM_026160	NM_026160	Map1lc3b	1010001C15Rik|Atg8|LC3b|MGC118046|Map1lc3	microtubule-associated protein 1 light chain 3 beta	9	9.14	5.62
chr13	30228126	30228526	KLF3	promoter-TSS (NM_153546)	-33	NM_153546	NM_153546	Mboat1	9130215M02Rik|BC023845|LPEAT1|MGC38410|Moact1|Oact1	membrane bound O-acyltransferase domain containing 1	9	7.58	5.43
chr4	116828756	116829156	KLF3|ΔDL	promoter-TSS (NM_009098)	-219	NM_009098	NM_009098	Rps8	MGC107577	ribosomal protein S8	9	8.97	5.36
chr18	52718343	52718743	KLF3	Intergenic	-29181	NM_010728	NM_010728	Lox	AI893619|TSC-160	lysyl oxidase	9	8.37	5.28
chr3	131153104	131153504	KLF3	Intergenic	-74428	NM_011863	NM_011863	Papss1	AI325286|Asapk|SK1	3'-phosphoadenosine 5'-phosphosulfate synthase 1	9	7.07	5.17
chr14	115439960	115440360	KLF3	Intergenic	-2733	NR_029785	NR_029785	Mir17	Mirn17|mmu-mir-17	microRNA 17	9	7.11	5.12
chr19	10763032	10763432	KLF3	promoter-TSS (NM_181403)	-73	NM_181403	NM_181403	Vps37c	5730409F24Rik|AU042646	vacuolar protein sorting 37C (yeast)	9	7.89	5
chr12	80856682	80857082	KLF3|ΔDL	intron (NM_009014, intron 8 of 10)	357118	NM_007564	NM_007564	Zfp36l1	AW742437|AW743212|Berg36|Brf1|D530020L18Rik|ERF1|TIS11b|cMG1	zinc finger protein 36, C3H type-like 1	9	8.95	4.97
chr15	98610955	98611355	KLF3	Intergenic	-2574	NM_011718	NM_011718	Wnt10b	Wnt12	wingless related MMTV integration site 10b	9	7.62	4.86
chr6	50516548	50516948	KLF3	promoter-TSS (NM_007808)	106	NR_027892	NR_015581	5430402O13Rik	3110047M22Rik	RIKEN cDNA 5430402O13 gene	9	8.49	4.82
chr18	24688407	24688807	KLF3	promoter-TSS (NM_144861)	98	NM_144861	NM_144861	Rprd1a	C77387|KIAA4077|MGC29396|MGC36325|mKIAA4077	regulation of nuclear pre-mRNA domain containing 1A	9	7.27	4.05
chr2	179759184	179759584	KLF3	promoter-TSS (NM_177727)	-308	NM_177727	NM_177727	Lsm14b	9430078B04|BC040823	LSM14 homolog B (SCD6, S. cerevisiae)	9	7.58	4
chr17	3200367	3200767	KLF3	Intergenic	85595	NM_134123	NM_134123	Scaf8	A630086M08Rik|A930036P18Rik|AA408306|AI447644|AI448652|AU015035|KIAA1116|Rbm16|mKIAA1116	SR-related CTD-associated factor 8	9	7.58	3.98
chr11	116942968	116943368	KLF3|ΔDL	Intergenic	5071	NR_027059	NR_027059	2810008D09Rik	-	RIKEN cDNA 2810008D09 gene	8.99	9.29	6.8
chr11	60988917	60989317	KLF3|ΔDL	promoter-TSS (NM_001004143)	-556	NM_001004143	NM_001004143	Usp22	AI427806|KIAA1063|MGC91200	ubiquitin specific peptidase 22	8.99	8.97	6.8
chr15	38386849	38387249	KLF3|ΔDL	Intergenic	61972	NM_001102458	NM_001102458	Azin1	1700085L02Rik|AI414949|Oazi|Oazin	antizyme inhibitor 1	8.99	9.24	6.75
chr7	148748874	148749274	KLF3|ΔDL	intron (NM_007459, intron 1 of 21)	995	NM_007459	NM_007459	Ap2a2	2410074K14Rik|AF006990|AW146353|Adtab|C78001|L25	adaptor protein complex AP-2, alpha 2 subunit	8.99	8.97	6.72
chr5	130322558	130322958	KLF3|ΔDL	promoter-TSS (NM_026445)	-108	NM_026445	XM_003689383	Sumf2	2610040F05Rik	sulfatase modifying factor 2	8.99	8.81	6.34
chr9	57556113	57556513	KLF3	promoter-TSS (NM_153799)	-63	NM_153799	NM_153799	Edc3	AA517853|Lsm16|Yjdc	enhancer of mRNA decapping 3 homolog (S. cerevisiae)	8.99	8.49	6.34
chr4	56406455	56406855	KLF3	Intergenic	347642	NM_025271	NM_025271	Actl7b	MGC151192|MGC151194|Tact1	actin-like 7b	8.99	9.39	6.31
chr3	87945644	87946044	KLF3|ΔDL	promoter-TSS (NM_133665)	-473	NM_133665	NM_133665	Mef2d	C80750|MGC31718	myocyte enhancer factor 2D	8.99	9.13	6.3
chr2	35316773	35317173	KLF3	promoter-TSS (NM_001145821)	-28	NM_001145821	NM_001145821	Ggta1	AW108479|GALT|Gal|Ggta|Ggta-1|alpha3GalT	glycoprotein galactosyltransferase alpha 1, 3	8.99	7.86	6.22
chr3	89197458	89197858	KLF3|ΔDL	promoter-TSS (NR_040404)	-533	NM_009565	NM_009565	Zbtb7b	MGC102577|Thpok|Zfp67|c-Krox	zinc finger and BTB domain containing 7B	8.99	8.97	6.07
chr15	102236288	102236688	KLF3|ΔDL	promoter-TSS (NM_013672)	-259	NM_013672	NM_013672	Sp1	1110003E12Rik|AA450830|AI845540|Sp1-1	trans-acting transcription factor 1	8.99	9.3	5.97
chr19	5295334	5295734	KLF3|ΔDL	promoter-TSS (NM_030109)	-79	NM_030109	NM_030109	Sf3b2	145kDa|2610311M13Rik|2810441F20Rik|B230398H18Rik|SAP145|SF3b1|SF3b145|SF3b150	splicing factor 3b, subunit 2	8.99	8.79	5.96
chr10	127058846	127059246	KLF3	promoter-TSS (NM_008512)	-842	NM_008512	NM_008512	Lrp1	A2mr|AI316852|CD91|Lrp	low density lipoprotein receptor-related protein 1	8.99	8.78	5.96
chr8	26120961	26121361	KLF3	intron (NM_007404, intron 1 of 22)	6233	NM_007404	NM_007404	Adam9	AU020942|MDC9|Mltng|mKIAA0021	a disintegrin and metallopeptidase domain 9 (meltrin gamma)	8.99	7.51	5.88
chr19	55843343	55843743	KLF3|ΔDL	intron (NM_001142920, intron 4 of 11)	27243	NM_001142923	NM_001142918	Tcf7l2	TCF4B|TCF4E|Tcf-4|Tcf4|mTcf-4B|mTcf-4E	transcription factor 7 like 2, T cell specific, HMG box	8.99	9.06	5.87
chr4	44273196	44273596	KLF3|ΔDL	Intergenic	-39257	NR_039565	NR_039565	Mir5106	mmu-mir-5106|mu-mir-5106	microRNA 5106	8.99	8.94	5.72
chr4	122959694	122960094	KLF3	promoter-TSS (NM_130881)	-260	NM_130881	NM_130881	Pabpc4	MGC11665|MGC6685	poly(A) binding protein, cytoplasmic 4	8.99	8.03	5.65
chr4	149655196	149655596	KLF3	promoter-TSS (NM_001085492)	-629	NM_001085492	NM_001085492	Rere	1110033A15Rik|AI414665|ARG|ARP|ATN1L|AW742570|Atr2|DNB1|mKIAA0458	arginine glutamic acid dipeptide (RE) repeats	8.99	8.52	5.63
chr5	117569798	117570198	KLF3|ΔDL	promoter-TSS (NM_001199685)	-140	NM_001199685	NM_001081308	Taok3	2900006A08Rik|A130052D22|A430105I05Rik	TAO kinase 3	8.99	8.95	5.62
chr2	164681882	164682282	KLF3	intron (NM_011125, intron 3 of 15)	1126	NM_011125	NM_011125	Pltp	Bpife|OD107	phospholipid transfer protein	8.99	7.71	5.62
chr16	31275140	31275540	KLF3	promoter-TSS (NM_025800)	23	NM_025800	NM_025800	Ppp1r2	0610025N14Rik|2310007G06Rik|4930440J04Rik|5430408E15Rik|D16Ertd248e|IPP-2	protein phosphatase 1, regulatory (inhibitor) subunit 2	8.99	7.58	5.61
chr5	125561552	125561952	KLF3|ΔDL	intron (NM_001253904, intron 12 of 47)	77907	NM_028443	NM_028443	Fam101a	3110032G18Rik|cfm|cfm2	family with sequence similarity 101, member A	8.99	8.13	5.56
chr18	25669272	25669672	KLF3	intron (NM_001174074, intron 3 of 11)	243012	NM_133195	NM_001146292	Celf4	A230070D14Rik|BRUNOL-4|Brul4|Brunol4|C130060B05Rik	CUGBP, Elav-like family member 4	8.99	7.96	5.56
chr1	72301177	72301577	KLF3|ΔDL	Intergenic	29511	NM_023523	NM_023523	Pecr	2400003B18Rik|TERP	peroxisomal trans-2-enoyl-CoA reductase	8.99	8.74	5.5
chr5	75148987	75149387	KLF3|ΔDL	Intergenic	-50259	NM_001159577	NM_001159577	Lnx1	Lnx	ligand of numb-protein X 1	8.99	9.72	5.39
chr11	5688236	5688636	KLF3	promoter-TSS (NM_013810)	-50	NM_001146309	NM_001146308	Dbnl	Abp1|SH3P7|mAbp1	drebrin-like	8.99	8.42	5.31
chr2	25079627	25080027	KLF3	intron (NM_146116, intron 1 of 3)	395	NM_146116	NM_146116	Tubb4b	4930542G03Rik|MGC101937|MGC28623|MGC6713|Tubb2c|Tubb2c1	tubulin, beta 4B class IVB	8.99	7.92	5.16
chr15	98748349	98748749	KLF3	promoter-TSS (NM_029098)	-20	NM_029098	NM_029098	Lmbr1l	1110013E13Rik|AA415653|D15Ertd735e|Limr	limb region 1 like	8.99	7.75	5.1
chr15	79130015	79130415	KLF3	intron (NM_001199025, intron 10 of 16)	-14276	NM_177580	NM_177580	Baiap2l2	BC048937|MGC56984	BAI1-associated protein 2-like 2	8.99	8.49	5.06
chr11	97660746	97661146	KLF3	promoter-TSS (NM_010688)	-40	NM_010688	NM_010688	Lasp1	AA408629|Def-4|SH3P6|Tg(Col1a1-lacZ)1Ngma	LIM and SH3 protein 1	8.99	7.82	4.86
chr2	14976575	14976975	KLF3|ΔDL	promoter-TSS (NM_001165941)	-214	NM_029466	NM_029466	Arl5b	4930587A11Rik|AW146430|Arl8	ADP-ribosylation factor-like 5B	8.99	8.04	4.72
chr9	20447486	20447886	KLF3|ΔDL	promoter-TSS (NM_025401)	-76	NM_025401	NM_025401	Ubl5	1110030M22Rik|beacon	ubiquitin-like 5	8.99	8.43	4.62
chr1	193542004	193542404	KLF3	promoter-TSS (NM_001134829)	-70	NM_001134829	NM_001134829	Lpgat1	AI649174|AW112037|BC013667|KIAA0205|MGC18768	lysophosphatidylglycerol acyltransferase 1	8.99	7.15	4.38
chr5	65884046	65884446	KLF3	promoter-TSS (NM_133697)	-172	NM_133697	NM_133697	1110003E01Rik	1700127H04Rik|5430439C17Rik|MAd4|MGC7185	RIKEN cDNA 1110003E01 gene	8.99	7.78	4.21
chr12	109417421	109417821	KLF3	promoter-TSS (NM_009832)	-127	NM_028262	NM_028262	Setd3	2610102I01Rik|2610305M23Rik|6030490B17Rik|D12Ertd771e	SET domain containing 3	8.99	8.21	4.04
chr16	20414099	20414499	KLF3|ΔDL	intron (NM_176839, intron 2 of 6)	12168	NM_013790	NM_013790	Abcc5	2900011L11Rik|AI132311|Abcc5a|Abcc5b|MGC116567|Mrp5	ATP-binding cassette, sub-family C (CFTR/MRP), member 5	8.98	9.21	7.04
chr10	18735078	18735478	KLF3|ΔDL	promoter-TSS (NM_009397)	-62	NM_009397	NM_001166402	Tnfaip3	A20|Tnfip3	tumor necrosis factor, alpha-induced protein 3	8.98	8.31	6.63
chr11	106640728	106641128	KLF3|ΔDL	promoter-TSS (NR_027785)	-77	NM_015810	NM_015810	Polg2	-	polymerase (DNA directed), gamma 2, accessory subunit	8.98	9.15	6.62
chr17	5822592	5822992	KLF3|ΔDL	Intergenic	-18588	NM_025664	NM_025664	Snx9	2700073N08Rik|SDP1|SH3PX1	sorting nexin 9	8.98	8.61	6.55
chr9	106340352	106340752	KLF3	promoter-TSS (NM_025371)	15	NM_025371	NM_025371	Acy1	1110014J22Rik|Acy-1	aminoacylase 1	8.98	7.9	6.5
chr5	144398742	144399142	KLF3	intron (NM_011182, intron 1 of 12)	-13168	NM_001163548	NM_001163548	Cyth3	AI648983|ARNO3|CLM3|Grp1|KIAA4241|Pscd3	cytohesin 3	8.98	8.44	6.47
chr11	77326290	77326690	KLF3	intron (NM_001024920, intron 1 of 6)	285	NM_001024920	NM_001024920	Trp53i13	2410019G02Rik|Tp53i13	transformation related protein 53 inducible protein 13	8.98	8.24	6.3
chr11	75780555	75780955	KLF3	Intergenic	-32659	NM_198637	NM_198637	1700016K19Rik	-	RIKEN cDNA 1700016K19 gene	8.98	7.48	6.26
chr8	126958384	126958784	KLF3	promoter-TSS (NM_171824)	-748	NM_171824	NM_171824	Pgbd5	2900019M05Rik|AI854313	piggyBac transposable element derived 5	8.98	7.19	6.23
chrX	20239785	20240185	KLF3	promoter-TSS (NM_001136085)	-96	NM_001136085	NM_001136085	Uba1	A1S9|AA989744|Sbx|Ube-1|Ube1x	ubiquitin-like modifier activating enzyme 1	8.98	8.7	6.07
chr11	121513183	121513583	KLF3	intron (NM_178664, intron 3 of 12)	21082	NM_178664	NM_178664	B3gntl1	6030413G23Rik|MGC113804|MGC159329	UDP-GlcNAc:betaGal beta-1,3-N-acetylglucosaminyltransferase-like 1	8.98	8.05	6.01
chr17	71965271	71965671	KLF3|ΔDL	promoter-TSS (NM_175639)	-84	NM_175639	NM_175639	Wdr43	2610318G08Rik|AU020887|AV024208|Wrd43|mKIAA0007	WD repeat domain 43	8.98	8.41	5.94
chr13	34788984	34789384	KLF3|ΔDL	Intergenic	-42327	NM_138746	NM_138746	Fam50b	D0H6S2654E|X5L|XAP-5-like	family with sequence similarity 50, member B	8.98	8.8	5.9
chr15	43114192	43114592	KLF3	promoter-TSS (NM_008388)	-110	NM_008388	NM_008388	Eif3e	48kDa|Eif3s6|Int6|eIF3-p46|eIF3-p48	eukaryotic translation initiation factor 3, subunit E	8.98	9.2	5.87
chr10	80127326	80127726	KLF3|ΔDL	TTS (NM_021462)	7195	NM_021462	NM_021462	Mknk2	2010016G11Rik|Gprk7|Mnk2	MAP kinase-interacting serine/threonine kinase 2	8.98	9.53	5.86
chr9	48793067	48793467	KLF3	promoter-TSS (NM_175482)	-223	NM_175482	NM_175482	Usp28	9830148O20Rik|AU022237|mKIAA1515	ubiquitin specific peptidase 28	8.98	7.03	5.79
chr16	85803259	85803659	KLF3	promoter-TSS (NM_009621)	-99	NM_009621	NM_009621	Adamts1	ADAM-TS1|ADAMTS|ADAMTS-1|C3-C5|METH-1|METH1	a disintegrin-like and metallopeptidase (reprolysin type) with thrombospondin type 1 motif, 1	8.98	7.44	5.78
chr17	24873203	24873603	KLF3|ΔDL	promoter-TSS (NM_013759)	-184	NM_013759	NM_013759	Sepx1	D17Wsu82e|MsrB1|SELX|SelR|Sepr	selenoprotein X 1	8.98	8.29	5.7
chr1	161990660	161991060	KLF3	intron (NM_001162896, intron 1 of 2)	16349	NM_001162896	NM_001024470	4930523C07Rik	-	RIKEN cDNA 4930523C07 gene	8.98	7.34	5.61
chr9	116061944	116062344	KLF3	intron (NM_029575, intron 1 of 6)	22337	NM_029575	NM_009371	Tgfbr2	1110020H15Rik|AU042018|DNIIR|RIIDN|TBR-II|TbetaR-II|TbetaRII	transforming growth factor, beta receptor II	8.98	8.03	5.53
chr10	126626124	126626524	KLF3	intron (NM_001166413, intron 2 of 15)	555	NM_001166413	NM_001166413	Arhgef25	2410008H17Rik|D10Ertd610e|GEFT	Rho guanine nucleotide exchange factor (GEF) 25	8.98	9.08	5.46
chr1	138362632	138363032	KLF3	Intergenic	-1703	NM_001081258	NM_001081258	Kif14	D1Ertd367e|E130203M01|MGC189899	kinesin family member 14	8.98	7.87	5.41
chr9	95572722	95573122	KLF3	intron (NM_029620, intron 3 of 8)	34875	NM_029620	NM_029620	Pcolce2	2400001O18Rik|Pcpe2	procollagen C-endopeptidase enhancer 2	8.98	8.41	5.35
chr2	72719530	72719930	KLF3	Intergenic	97608	NM_001098425	NM_001018042	Sp3	D130027J01Rik|MGC105187	trans-acting transcription factor 3	8.98	8.78	5.28
chr15	102237135	102237535	KLF3	intron (NM_013672, intron 1 of 5)	588	NM_013672	NM_013672	Sp1	1110003E12Rik|AA450830|AI845540|Sp1-1	trans-acting transcription factor 1	8.98	8.14	5.22
chr10	68675650	68676050	KLF3	promoter-TSS (NM_001252638)	-92	NM_001252637	NM_001081347	Rhobtb1	1700008H16Rik|3110048G13Rik|AI173445|AI573858|AV350930|MGC107538	Rho-related BTB domain containing 1	8.98	7.38	5.12
chr16	92828567	92828967	KLF3	Intergenic	-2456	NM_001111022	NM_001111021	Runx1	AI462102|AML1|Cbfa2|Pebp2a2|Pebpa2b	runt related transcription factor 1	8.98	8.29	5.1
chr5	53225126	53225526	KLF3	promoter-TSS (NM_024213)	-48	NM_024213	NM_024213	Anapc4	2610306D21Rik|APC4|D5Ertd249e	anaphase promoting complex subunit 4	8.98	7.62	5.03
chr18	74938454	74938854	KLF3	promoter-TSS (NR_028560)	-212	NM_177470	NM_177470	Acaa2	0610011L04Rik|AI255831|AI265397|D18Ertd240e	acetyl-Coenzyme A acyltransferase 2 (mitochondrial 3-oxoacyl-Coenzyme A thiolase)	8.98	7.87	4.93
chr10	84084892	84085292	KLF3	promoter-TSS (NM_027423)	-90	NM_027423	NM_027423	Polr3b	2700078H01Rik|A330032P03Rik|C85372|RPC2	polymerase (RNA) III (DNA directed) polypeptide B	8.98	8.94	4.9
chr13	112515794	112516194	KLF3	Intergenic	39608	NM_172593	NM_172593	Mier3	5730509D14|AU015422|D130064H19Rik|MGC117989	mesoderm induction early response 1, family member 3	8.98	7.94	4.8
chr7	118510472	118510872	KLF3	Intergenic	-244483	NR_015573	NR_015573	1700012D14Rik	-	RIKEN cDNA 1700012D14 gene	8.98	8.3	4.7
chr18	36673531	36673931	KLF3	intron (NM_010415, intron 2 of 5)	1728	NM_010415	NM_010415	Hbegf	AW047313|Dtr|Dts|Hegfl|MGC107656	heparin-binding EGF-like growth factor	8.98	7.46	4.7
chr16	52031425	52031825	KLF3	promoter-TSS (NM_001033238)	-37	NM_001033238	NM_001033238	Cblb	AI429560|AI851073|Cbl-b	Casitas B-lineage lymphoma b	8.98	8.29	4.65
chr5	76569480	76569880	KLF3|ΔDL	intron (NM_020611, intron 1 of 5)	382	NM_020611	NM_020611	Srd5a3	1110025P14Rik|A430076C09|AV364670|AW987574|D730040M03Rik|H5ar|S5AR 3|Srd5a2l	steroid 5 alpha-reductase 3	8.98	8.52	4.44
chr19	7050311	7050711	KLF3	intron (NM_008889, intron 1 of 3)	973	NM_008889	NM_008889	Ppp1r14b	AOM172|PHI-1|PLCB3N|Png	protein phosphatase 1, regulatory (inhibitor) subunit 14B	8.98	7.28	3.93
chr12	109417678	109418078	ΔDL	promoter-TSS (NM_009832)	-70	NM_009832	NM_009832	Ccnk	AW123198|AW413594|CPR4|CycK	cyclin K	8.98	8.8	3.37
chr8	26707837	26708237	KLF3	promoter-TSS (NM_173012)	-78	NM_173012	NM_173012	Letm2	6030453H13|D030041N04Rik	leucine zipper-EF-hand containing transmembrane protein 2	8.98	8.8	2.98
chr3	37201552	37201952	KLF3|DBD	Intergenic	9616	NM_145825	NM_145825	Cetn4	MGC107235	centrin 4	8.97	9.96	8.41
chr19	8797832	8798232	DBD	promoter-TSS (NR_002896)	55	NR_002896	NR_002896	Snhg1	-	small nucleolar RNA host gene (non-protein coding) 1	8.97	8.79	7.72
chr9	40965657	40966057	KLF3|ΔDL	promoter-TSS (NM_176860)	-280	NM_176860	NM_176860	Ubash3b	2810457I06Rik|BB125008|TULA-2|p70	ubiquitin associated and SH3 domain containing, B	8.97	9.13	7.05
chr17	3084109	3084509	KLF3	promoter-TSS (NR_003519)	-126	NR_003519	NR_003519	Pisd-ps2	D030013I16Rik	phosphatidylserine decarboxylase, pseudogene 2	8.97	8.39	6.96
chr11	6446117	6446517	KLF3	promoter-TSS (NM_001190343)	-573	NM_146014	NM_001190343	Ccm2	BC029157|MGC37115	cerebral cavernous malformation 2 homolog (human)	8.97	8.61	6.74
chr15	36724111	36724511	KLF3	promoter-TSS (NM_011740)	-18	NM_001253805	NM_001253805	Ywhaz	1110013I11Rik|14-3-3zeta|AI596267|AL022924|AU020854	tyrosine 3-monooxygenase/tryptophan 5-monooxygenase activation protein, zeta polypeptide	8.97	8.38	6.74
chr3	142363667	142364067	KLF3	promoter-TSS (NM_173763)	-177	NM_173763	NM_173763	Ccbl2	BC037135|C430041M20|KATIII|Kat3	cysteine conjugate-beta lyase 2	8.97	8.86	6.72
chr9	114549127	114549527	KLF3|ΔDL	promoter-TSS (NM_153585)	-9	NM_153585	NM_153585	Cnot10	2600001P13Rik|MGC37693	CCR4-NOT transcription complex, subunit 10	8.97	8.89	6.67
chr15	3855553	3855953	KLF3|ΔDL	Intergenic	73820	NM_134099	NM_134099	Fbxo4	1700096C12Rik|AI851261|AW494535|Fbx4	F-box protein 4	8.97	8.31	6.42
chr16	10979591	10979991	KLF3	intron (NM_019980, intron 1 of 3)	13423	NM_019980	NM_019980	Litaf	3222402J11Rik|C85531|N4WBP3|TBX1	LPS-induced TN factor	8.97	8.5	6.37
chr13	113560689	113561089	KLF3|ΔDL	Intergenic	-30111	NM_008247	NM_008247	Ppap2a	Hic53|Hpic53|LPP-1|LPP1|mPAP	phosphatidic acid phosphatase type 2A	8.97	9.7	6.34
chr5	20680773	20681173	KLF3|ΔDL	Intergenic	-11112	NM_175437	NM_175437	Pion	A530088I07Rik|GSAP	pigeon homolog (Drosophila)	8.97	8.87	6.32
chr8	108939249	108939649	ΔDL	5' UTR (NM_011764, exon 1 of 4)	210	NM_011764	NM_011764	Zfp90	6430515L01Rik|KRAB17|NK10|Zfp64|Zfp83|mKIAA1954	zinc finger protein 90	8.97	8.38	6.32
chr9	65141695	65142095	KLF3|ΔDL	promoter-TSS (NM_011802)	-207	NM_001044389	NM_001044389	Clpx	AU014732|E330029I21	caseinolytic peptidase X (E.coli)	8.97	9.03	6.24
chr8	48974606	48975006	KLF3	intron (NM_133791, intron 4 of 22)	64970	NM_029383	NM_029383	Cldn22	2210404A22Rik|5330431C14Rik|9530051B05Rik	claudin 22	8.97	9.16	6
chr1	63223398	63223798	KLF3|ΔDL	promoter-TSS (NM_001160039)	193	NM_018796	NM_018796	Eef1b2	2810017J07Rik|Eef1b	eukaryotic translation elongation factor 1 beta 2	8.97	8.63	5.91
chr17	23908479	23908879	KLF3	promoter-TSS (NM_153791)	-121	NM_153791	NM_153791	Flywch1	E030034P13Rik|mKIAA1552	FLYWCH-type zinc finger 1	8.97	8.43	5.86
chr2	32773027	32773427	KLF3	intron (NM_146119, intron 5 of 13)	41573	NM_146119	NM_146119	Fam129b	9130404D14Rik	family with sequence similarity 129, member B	8.97	7.46	5.57
chr13	70776606	70777006	KLF3|ΔDL	promoter-TSS (NM_144837)	-294	NM_144837	NM_144837	BC018507	C77245|MGC27742|mKIAA0947	cDNA sequence BC018507	8.97	8.71	5.48
chr17	37182640	37183040	KLF3	promoter-TSS (NM_019439)	-71	NM_019439	NM_019439	Gabbr1	GABAB1|GABAbR1|bM573K1.1	gamma-aminobutyric acid (GABA) B receptor, 1	8.97	7.93	5.48
chr5	31210048	31210448	KLF3	promoter-TSS (NM_001134692)	-87	NM_024460	NM_001134692	Ost4	2310016E02Rik	oligosaccharyltransferase 4 homolog (S. cerevisiae)	8.97	7.62	5.4
chr8	113312913	113313313	KLF3	intron (NM_001135100, intron 1 of 6)	16690	NM_029646	NM_001135100	Il34	2010004A03Rik|AI593503	interleukin 34	8.97	7.8	5.35
chr15	75839806	75840206	KLF3	promoter-TSS (NM_001168253)	-78	NM_001168253	NM_001168253	Fam83h	AA409316	family with sequence similarity 83, member H	8.97	6.81	5.3
chr6	148894990	148895390	KLF3	promoter-TSS (NM_019643)	-236	NM_019643	NM_019643	Fam60a	Ppcs1|Pptcs1|Tera	family with sequence similarity 60, member A	8.97	7.34	5.28
chr1	175696982	175697382	KLF3	promoter-TSS (NM_008329)	-132	NM_008329	NM_008329	Ifi204	Ifi16|p204	interferon activated gene 204	8.97	8.11	5.24
chr2	128643752	128644152	KLF3	promoter-TSS (NM_028248)	-87	NM_028248	NM_028248	Tmem87b	2610301K12Rik|2810431I02Rik|AU014804	transmembrane protein 87B	8.97	7.61	5.24
chr4	40895115	40895515	KLF3	promoter-TSS (NM_001171739)	12	NM_009736	NM_001171739	Bag1	BAG-1|Rap46	BCL2-associated athanogene 1	8.97	7.41	5.14
chr19	7114295	7114695	KLF3	promoter-TSS (NM_016737)	21	NM_016737	NM_016737	Stip1	Hop|Sti1|p60	stress-induced phosphoprotein 1	8.97	9.24	5.13
chr1	133904337	133904737	KLF3	intron (NM_007923, intron 1 of 4)	355	NM_007923	NM_007923	Elk4	2310011G17Rik|A130026I01Rik|BB162516|SAP-1|Sap1	ELK4, member of ETS oncogene family	8.97	7.19	5.08
chr9	119892713	119893113	KLF3	intron (NM_153287, intron 1 of 4)	863	NM_153287	NM_153287	Csrnp1	4931429D10Rik|Axud1|CSRNP-1|URAX1|taip-3	cysteine-serine-rich nuclear protein 1	8.97	7.09	5
chr12	114035861	114036261	KLF3	Intergenic	-11125	NM_145450	NM_145450	BC022687	AW050009|C130001I08Rik|Flj20080	cDNA sequence BC022687	8.97	7.57	4.9
chr7	75096460	75096860	KLF3	promoter-TSS (NM_010513)	-483	NM_010513	NM_010513	Igf1r	A330103N21Rik|CD221|D930020L01|IGF-1R|hyft	insulin-like growth factor I receptor	8.97	6.53	4.78
chr17	87681973	87682373	KLF3	promoter-TSS (NR_015506)	-19	NR_015506	NR_015506	4833418N02Rik	-	RIKEN cDNA 4833418N02 gene	8.97	6.85	4.77
chr6	38304425	38304825	KLF3	promoter-TSS (NM_028421)	-22	NM_028421	NM_028421	Zc3hav1	1200014N16Rik|2900058M19Rik|9130009D18Rik|9830115L13Rik|D6Bwg1452e|ZAP	zinc finger CCCH type, antiviral 1	8.97	8.46	4.71
chr8	73894985	73895385	KLF3	promoter-TSS (NM_029865)	-12	NM_029865	NM_029865	Ocel1	9430098E02Rik|AI326022|AI593544	occludin/ELL domain containing 1	8.97	8.54	4.63
chr5	17194850	17195250	KLF3|ΔDL	intron (NM_013657, intron 11 of 17)	87603	NR_039569	NR_039569	Mir5109	mmu-mir-5109|mu-mir-5109	microRNA 5109	8.97	9.81	4.55
chr4	116667709	116668109	KLF3|ΔDL	promoter-TSS (NM_175244)	-44	NM_175244	NM_175244	Hectd3	1700064K09Rik|AI467540|AW743312	HECT domain containing 3	8.97	8.71	2.98
chr5	62954668	62955068	KLF3|ΔDL|DBD	Intergenic	202548	NM_178407	NM_178407	Arap2	Centd1|Gm148|mKIAA0580	ArfGAP with RhoGAP domain, ankyrin repeat and PH domain 2	8.96	10.15	9.53
chr10	80499742	80500142	KLF3	Intergenic	-3285	NM_134135	NM_134135	Slc39a3	AI845814|MGC109671|MGC7461|Zip3	solute carrier family 39 (zinc transporter), member 3	8.96	8.68	7.07
chr1	140411632	140412032	KLF3|ΔDL	intron (NM_021605, intron 7 of 9)	104441	NM_021605	NM_021605	Nek7	2810460C19Rik|AU020186	NIMA (never in mitosis gene a)-related expressed kinase 7	8.96	9.71	6.71
chr19	37131954	37132354	KLF3|ΔDL	intron (NM_198300, intron 8 of 10)	-116179	NR_045329	NR_045329	A330032B11Rik	-	RIKEN cDNA A330032B11 gene	8.96	9.1	6.48
chr6	85019330	85019730	KLF3|ΔDL	promoter-TSS (NM_177077)	-23	NM_177077	NM_177077	Exoc6b	4930569O18Rik|G430127E12Rik|KIAA0919|Sec15b|Sec15l2|mKIAA0919	exocyst complex component 6B	8.96	8.64	6.46
chr7	108811931	108812331	KLF3	promoter-TSS (NM_009191)	-151	NM_009191	NM_009191	Clpb	AL118244|Skd3	ClpB caseinolytic peptidase B homolog (E. coli)	8.96	8.83	6.25
chr8	109100980	109101380	KLF3|ΔDL	Intergenic	-9863	NR_045470	NR_045470	1110028F18Rik	-	RIKEN cDNA 1110028F18 gene	8.96	8.92	6.19
chr16	42875623	42876023	ΔDL	promoter-TSS (NR_040521)	52	NR_040522	NR_040521	4932412D23Rik	ENSMUSG00000075070|Gm10809	RIKEN cDNA 4932412D23 gene	8.96	8.95	6.13
chr19	44341363	44341763	KLF3	Intergenic	-26603	NM_009128	NM_009128	Scd2	Scd-2|swty	stearoyl-Coenzyme A desaturase 2	8.96	9.2	6.05
chr18	34490556	34490956	KLF3|ΔDL	promoter-TSS (NM_025527)	-43	NM_025527	NM_025527	Srp19	2310020D23Rik	signal recognition particle 19	8.96	9.12	6
chr16	29911336	29911736	KLF3	Intergenic	67674	NR_037689	NM_001033403	Gm1968	-	predicted gene 1968	8.96	7.89	5.89
chr11	115948311	115948711	KLF3|ΔDL	promoter-TSS (NM_016852)	-233	NM_016852	NM_016852	Wbp2	-	WW domain binding protein 2	8.96	9.17	5.88
chr16	8666542	8666942	KLF3	intron (NM_025821, intron 1 of 3)	5504	NM_025821	NM_025821	Carhsp1	1200011K09Rik|Crhsp-24|D16Ertd465e|MGC101919	calcium regulated heat stable protein 1	8.96	8.02	5.86
chr8	8661090	8661490	KLF3	promoter-TSS (NM_010111)	-517	NM_010111	NM_010111	Efnb2	ELF-2|Epl5|Eplg5|Htk-L|LERK-5|Lerk5|NLERK-1	ephrin B2	8.96	8.11	5.85
chr19	14672658	14673058	KLF3|ΔDL	promoter-TSS (NM_011600)	-385	NM_011600	NM_011600	Tle4	5730411M05Rik|AA792082|Bce-1|Bce1|ESTM13|ESTM14|Grg4|X83332|X83333	transducin-like enhancer of split 4, homolog of Drosophila E(spl)	8.96	8.97	5.81
chr10	82226710	82227110	KLF3	promoter-TSS (NM_010914)	-24	NM_010914	NM_010914	Nfyb	AA985999|Cbf-A	nuclear transcription factor-Y beta	8.96	8.07	5.53
chr5	54339769	54340169	KLF3|ΔDL	Intergenic	-49793	NM_001081103	NM_054083	Stim2	-	stromal interaction molecule 2	8.96	8.92	5.49
chr5	115569180	115569580	KLF3	promoter-TSS (NM_007383)	-58	NM_007383	NM_007383	Acads	AI196007|Bcd-1|Bcd1|Hdlq8|SCAD	acyl-Coenzyme A dehydrogenase, short chain	8.96	7.09	5.49
chr9	65062561	65062961	KLF3	intron (NM_177460, intron 1 of 6)	264	NM_177460	NM_177460	Parp16	BC055447|C79952|MGC65335|PARP-16	poly (ADP-ribose) polymerase family, member 16	8.96	7.03	5.44
chr11	20796118	20796518	KLF3	Intergenic	-65207	NM_173752	NM_173752	1110067D22Rik	A530071M23|Grpa|Hspc159|Lgalsla	RIKEN cDNA 1110067D22 gene	8.96	8.34	5.28
chr11	61307657	61308057	KLF3	promoter-TSS (NM_011841)	-152	NM_011841	NM_011841	Mapk7	BMK1|ERK5|Erk5-T|PRKM7	mitogen-activated protein kinase 7	8.96	8.57	5.17
chr12	8188584	8188984	KLF3	Intergenic	-26129	NM_172401	NM_001167767	1110057K04Rik	-	RIKEN cDNA 1110057K04 gene	8.96	9.07	5.02
chr16	91551467	91551867	KLF3	intron (NM_008338, intron 1 of 6)	4328	NM_008338	NM_008338	Ifngr2	Ifgr2|Ifgt	interferon gamma receptor 2	8.96	7.13	4.94
chr5	106208224	106208624	KLF3	intron (NM_001122768, intron 2 of 2)	78595	NM_178701	NM_001122768	Lrrc8d	2810473G09Rik|4930525N13Rik|A930019F03|Lrrc5	leucine rich repeat containing 8D	8.96	8.94	4.91
chr5	147888075	147888475	ΔDL	promoter-TSS (NM_080795)	-127	NM_080795	NM_080795	Lnx2	9630046H24|AW209022	ligand of numb-protein X 2	8.96	7.75	4.87
chr1	133141603	133142003	KLF3	promoter-TSS (NM_018750)	-48	NM_018750	NM_018750	Rassf5	1300019G20Rik|AU042887|MGC107647|Maxp1|Nore1|Nore1A|Nore1B|Rapl	Ras association (RalGDS/AF-6) domain family member 5	8.96	6.92	4.82
chr13	81922471	81922871	KLF3|ΔDL	intron (NM_007684, intron 1 of 4)	380	NM_007684	NM_007684	Cetn3	MmCEN3	centrin 3	8.96	8.65	4.74
chr5	25004755	25005155	KLF3	promoter-TSS (NM_001081383)	-354	NM_001081383	NM_001081383	Mll3	E330008K23Rik|HALR|KIAA1506|KMT2C|mKIAA1506	myeloid/lymphoid or mixed-lineage leukemia 3	8.96	6.29	4.61
chr11	21270356	21270756	KLF3	5' UTR (NM_139297, exon 1 of 10)	326	NM_139297	NM_139297	Ugp2	MGC38262	UDP-glucose pyrophosphorylase 2	8.96	8.22	4.56
chr8	109779049	109779449	KLF3|ΔDL	Intergenic	-38121	NM_018823	NM_018823	Nfat5	AI225870|B130038B15Rik|CAG-8|CAG80|NFATL1|OREBP|TonEBP|mKIAA0827|nfatz	nuclear factor of activated T cells 5	8.96	7.79	4.14
chr12	106248184	106248584	KLF3	promoter-TSS (NM_172500)	-365	NM_172500	NM_001042699	4831426I19Rik	MGC106312|nesprin-3	RIKEN cDNA 4831426I19 gene	8.96	7.47	4.01
chr12	56592769	56593169	KLF3	intron (NM_010907, intron 1 of 5)	665	NM_010907	NM_010907	Nfkbia	AI462015|Nfkbi	nuclear factor of kappa light polypeptide gene enhancer in B cells inhibitor, alpha	8.96	7.06	3.84
chr1	163110842	163111242	KLF3	Intergenic	-21597	NM_001195189	NM_001195189	4930469G21Rik	-	RIKEN cDNA 4930469G21 gene	8.95	8.73	7.66
chr19	8876559	8876959	KLF3	promoter-TSS (NM_001098237)	-227	NM_133759	NM_001098237	Zbtb3	4930563M09Rik	zinc finger and BTB domain containing 3	8.95	9.09	7.11
chr4	140186479	140186879	KLF3|ΔDL	intron (NM_001112722, intron 1 of 27)	17992	NM_001112723	NM_001112722	Arhgef10l	2810441C07Rik|mKIAA1626	Rho guanine nucleotide exchange factor (GEF) 10-like	8.95	8.82	6.91
chr12	71813277	71813677	KLF3|ΔDL	Intergenic	-113024	NM_028127	NM_028127	Frmd6	2610019M19Rik|4930488L10Rik|AW212977	FERM domain containing 6	8.95	9.23	6.81
chr19	38683778	38684178	KLF3	intron (NM_019588, intron 1 of 31)	85291	NM_019588	NM_019588	Plce1	4933403A21Rik|PLCepsilon|Plce|mKIAA1516	phospholipase C, epsilon 1	8.95	8.66	6.74
chr2	28438360	28438760	KLF3|ΔDL	5' UTR (NM_148928, exon 1 of 12)	239	NM_148928	NM_148928	Gtf3c5	2700084A09Rik|TFIIIC63|TFiiiC2-63	general transcription factor IIIC, polypeptide 5	8.95	8.82	6.5
chr15	76059786	76060186	KLF3	promoter-TSS (NM_201385)	-59	NM_201385	NM_001163540	Plec	AA591047|AU042537|EBS1|PCN|PLTN|Plec1	plectin	8.95	7.92	6.33
chr16	92710465	92710865	KLF3	intron (NM_001111022, intron 2 of 6)	-13092	NM_001111023	NM_001111021	Runx1	AI462102|AML1|Cbfa2|Pebp2a2|Pebpa2b	runt related transcription factor 1	8.95	9.1	6.21
chr17	21703760	21704160	KLF3	promoter-TSS (NM_001002008)	-50	NM_001002008	NM_001002008	Zfp948	-	zinc finger protein 948	8.95	8.47	6.19
chr5	67067479	67067879	KLF3	exon (NM_011670, exon 2 of 9)	319	NM_011670	NM_011670	Uchl1	AW822034|C88048|PGP 9.5|PGP9.5|R75593|UCH-L1|gad	ubiquitin carboxy-terminal hydrolase L1	8.95	6.96	5.93
chr10	128003223	128003623	KLF3	promoter-TSS (NM_011119)	-433	NM_011119	NM_011119	Pa2g4	38kDa|AA672939|Ebp1|Plfap	proliferation-associated 2G4	8.95	7.96	5.83
chr6	134847742	134848142	KLF3	promoter-TSS (NM_001167696)	1	NM_001167693	NM_001167693	Gpr19	-	G protein-coupled receptor 19	8.95	8.44	5.75
chr16	98073302	98073702	KLF3|ΔDL	promoter-TSS (NM_144789)	-668	NM_144789	NM_144789	Prdm15	C21orf83|E130018M06Rik|ORF62|Zfp298	PR domain containing 15	8.95	7.32	5.74
chr10	66465400	66465800	KLF3	Intergenic	94136	NM_001204915	NM_001204915	Reep3	D10Ucla1	receptor accessory protein 3	8.95	8.12	5.58
chr8	114045900	114046300	KLF3	promoter-TSS (NM_176923)	-93	NM_176923	NM_001170742	Wdr59	5430401O09Rik|Cdw12	WD repeat domain 59	8.95	8.68	5.53
chr11	108205323	108205723	KLF3	promoter-TSS (NM_011101)	-321	NM_011101	NM_011101	Prkca	AI875142|Pkca	protein kinase C, alpha	8.95	6.91	5.49
chr10	59370547	59370947	KLF3|ΔDL	Intergenic	28408	NM_019965	NM_019965	Dnajb12	Dj10|mDj10	DnaJ (Hsp40) homolog, subfamily B, member 12	8.95	8.34	5.31
chr1	193141492	193141892	KLF3	intron (NM_025424, intron 1 of 3)	305	NM_025424	NM_025424	Nenf	1110060M21Rik|SCIRP10|Spuf	neuron derived neurotrophic factor	8.95	6.9	5.31
chr9	21351015	21351415	KLF3	promoter-TSS (NM_153141)	-123	NM_021531	NM_021531	Carm1	MGC46828|Prmt4	coactivator-associated arginine methyltransferase 1	8.95	7.25	5.25
chr5	139727973	139728373	ΔDL	promoter-TSS (NM_026269)	-105	NM_026269	NM_001163316	Get4	1110007L15Rik|AW412535|Cee	golgi to ER traffic protein 4 homolog (S. cerevisiae)	8.95	8.29	5.18
chr16	57167318	57167718	KLF3	promoter-TSS (NM_023175)	-73	NM_023175	NM_023175	Nit2	1190017B19Rik|D16Ertd502e	nitrilase family, member 2	8.95	7.27	5.16
chr5	20387998	20388398	KLF3|ΔDL	promoter-TSS (NM_177601)	-73	NM_177601	NM_177601	Tmem60	BC027828|MGC38035	transmembrane protein 60	8.95	9.17	5.11
chr2	3629694	3630094	KLF3|ΔDL	promoter-TSS (NM_025626)	-836	NM_025626	NM_025626	Fam107b	3110001A13Rik|AA589595|AA959793|AI132312	family with sequence similarity 107, member B	8.95	9.6	5.06
chr12	70462369	70462769	KLF3	Intergenic	-4406	NM_025441	NM_181665	Nemf	1500011I12Rik|4933405E14Rik|Sdccag1	nuclear export mediator factor	8.95	8.39	5.04
chr11	69810741	69811141	KLF3	intron (NM_030064, intron 1 of 4)	1668	NM_030064	NM_030064	Phf23	2410141M05Rik|JUNE-1|RP23-172M21.13	PHD finger protein 23	8.95	7.08	4.95
chr17	56301586	56301986	KLF3	promoter-TSS (NM_025566)	-128	NM_025566	NM_025566	Tnfaip8l1	2600017J23Rik	tumor necrosis factor, alpha-induced protein 8-like 1	8.95	7.33	4.75
chr10	120053601	120054001	KLF3	Intergenic	-139810	NM_010441	NM_010441	Hmga2	9430083A20Rik|HMGI-C|Hmgic|MGC103393|pg|pygmy	high mobility group AT-hook 2	8.95	8.66	4.61
chr1	163806875	163807275	KLF3	promoter-TSS (NM_172645)	-283	NM_172645	NM_172645	AI848100	4732491B11|AU016931|MGC170004|Opt	expressed sequence AI848100	8.95	7.25	4.36
chr13	96295129	96295529	KLF3	promoter-TSS (NM_007974)	-134	NM_007974	NM_007974	F2rl1	Gpcr11|PAR-2|Par2	coagulation factor II (thrombin) receptor-like 1	8.95	6.8	3.77
chr16	90830064	90830464	KLF3	promoter-TSS (NM_001199210)	-840	NM_027627	NM_001199210	4931408A02Rik	1700092M14Rik|MGC117713	RIKEN cDNA 4931408A02 gene	8.94	7.69	6.88
chr16	37801175	37801575	KLF3|ΔDL	intron (NM_008047, intron 2 of 10)	24234	NM_008047	NM_008047	Fstl1	AI316791|AW107808|Fstl|TSC-36	follistatin-like 1	8.94	8.48	6.71
chr18	34008992	34009392	KLF3|ΔDL	intron (NM_013512, intron 13 of 23)	54646	NR_038151	NR_038151	2410004N09Rik	-	RIKEN cDNA 2410004N09 gene	8.94	9	6.59
chr17	24210273	24210673	KLF3	promoter-TSS (NM_027008)	-21	NM_027008	NM_027008	Kctd5	2610030N08Rik|mKIAA0176	potassium channel tetramerisation domain containing 5	8.94	8.53	6.54
chr8	77557737	77558137	KLF3|ΔDL	intron (NM_011622, intron 1 of 14)	352	NM_011622	NM_001136259	Tom1	-	target of myb1 homolog (chicken)	8.94	8.76	6.45
chr11	61902066	61902466	KLF3|ΔDL	intron (NM_001029936, intron 1 of 12)	11667	NM_001029936	NM_001029936	Specc1	2810012G08Rik|B230396K10Rik|Cytsb|KIAA4061|mKIAA4061	sperm antigen with calponin homology and coiled-coil domains 1	8.94	9.43	6.3
chr1	154939396	154939796	KLF3|ΔDL	intron (NM_175460, intron 7 of 10)	93981	NM_008485	NM_008485	Lamc2	AA589349	laminin, gamma 2	8.94	8.65	6.22
chr17	86087619	86088019	KLF3	promoter-TSS (NM_011380)	-225	NM_011380	NM_011380	Six2	-	sine oculis-related homeobox 2 homolog (Drosophila)	8.94	7.12	5.96
chr2	108462712	108463112	KLF3	Intergenic	655535	NM_029790	NM_029790	Mettl15	0610027B03Rik|AI303697|AW049952|MGC118452|Mett5d1	methyltransferase like 15	8.94	9.3	5.89
chr9	18277882	18278282	KLF3	promoter-TSS (NM_028935)	-79	NM_028935	NM_028935	Zfp558	1700007A21Rik|4932704I17Rik|Zfp558-ps	zinc finger protein 558	8.94	7.03	5.79
chr1	170208534	170208934	KLF3	intron (NM_183355, intron 2 of 8)	153655	NM_183355	NM_008783	Pbx1	2310056B04Rik|AI848790|AU015730|D230003C07Rik|Pbx-1	pre B cell leukemia homeobox 1	8.94	8.06	5.74
chr19	7049187	7049587	KLF3|ΔDL	promoter-TSS (NM_008889)	-151	NM_008889	NM_008889	Ppp1r14b	AOM172|PHI-1|PLCB3N|Png	protein phosphatase 1, regulatory (inhibitor) subunit 14B	8.94	8.26	5.63
chr5	36417784	36418184	KLF3|ΔDL	intron (NM_030889, intron 4 of 26)	-128686	NM_175249	NM_175249	Psapl1	2310020A21Rik	prosaposin-like 1	8.94	9.32	5.58
chr1	193486073	193486473	KLF3|ΔDL	Intergenic	-55630	NM_172266	NM_001134829	Lpgat1	AI649174|AW112037|BC013667|KIAA0205|MGC18768	lysophosphatidylglycerol acyltransferase 1	8.94	8.41	5.57
chr12	84938022	84938422	KLF3	promoter-TSS (NM_183154)	-125	NM_183154	NM_183154	Zfyve1	DFCP1|G630053K23|TAFF1|ZNFN2A1|mKIAA1589	zinc finger, FYVE domain containing 1	8.94	8.84	5.53
chr12	25782379	25782779	KLF3	Intergenic	-1622	NM_010496	NM_010496	Id2	AI255428|C78922|Idb2|bHLHb26	inhibitor of DNA binding 2	8.94	8.66	5.37
chr19	47583184	47583584	KLF3	intron (NM_175360, intron 8 of 9)	-4088	NR_045322	NR_045322	Gm19557	-	predicted gene, 19557	8.94	8.28	5.36
chr3	83250105	83250505	KLF3|ΔDL	Intergenic	127735	NR_036591	NR_036591	1700028M03Rik	-	RIKEN cDNA 1700028M03 gene	8.94	8.99	5.32
chr15	72891330	72891730	KLF3|ΔDL	5' UTR (NM_180662, exon 1 of 22)	104	NM_001164641	NM_001164641	Trappc9	1810044A24Rik|2900005P22Rik|4632408O18Rik|Ibp|KIAA1882|Nibp|TRS130|mKIAA1882	trafficking protein particle complex 9	8.94	9.14	5.3
chr10	63034331	63034731	KLF3	intron (NM_001164376, intron 4 of 17)	114272	NM_001164376	NM_001164376	Ctnna3	4930429L08Rik|4933408A16|Catna3|Vr22	catenin (cadherin associated protein), alpha 3	8.94	8.18	5.27
chr11	96133143	96133543	KLF3	exon (NM_008270, exon 1 of 2)	699	NM_008270	NM_008270	Hoxb9	Hox-2.5|MGC124051|MGC124052|MGC124053|MGC124054	homeobox B9	8.94	7.09	5.24
chr5	144288764	144289164	KLF3	promoter-TSS (NM_009007)	-103	NM_009007	NM_009007	Rac1	AL023026|D5Ertd559e	RAS-related C3 botulinum substrate 1	8.94	8.04	5.12
chr5	123586449	123586849	KLF3	Intergenic	-4011	NM_175092	NM_175092	Rhof	AI845056|AV026554|Arhf|Ifld1|Rif	ras homolog gene family, member f	8.94	7.94	5.05
chr9	119803768	119804168	KLF3|ΔDL	promoter-TSS (NM_026236)	-45	NM_026236	NM_026236	Wdr48	8430408H12Rik|mKIAA1449	WD repeat domain 48	8.94	8.44	4.93
chr9	57493314	57493714	KLF3	promoter-TSS (NM_007783)	-527	NM_007783	NM_007783	Csk	AW212630	c-src tyrosine kinase	8.94	7.71	4.71
chr5	115941901	115942301	KLF3	Intergenic	-7608	NM_133760	NM_001167691	Sirt4	4930596O17Rik	sirtuin 4 (silent mating type information regulation 2 homolog) 4 (S. cerevisiae)	8.94	7.87	4.55
chr3	57539376	57539776	KLF3	promoter-TSS (NM_001113413)	-412	NM_011883	NM_001113413	Rnf13	2010001H16Rik|Rzf	ring finger protein 13	8.94	8.15	4.49
chr6	113256775	113257175	KLF3|ΔDL	promoter-TSS (NM_030178)	-216	NM_030178	NM_030178	Brpf1	4833438B11Rik|4930540D11Rik|Brpf2	bromodomain and PHD finger containing, 1	8.94	8.61	4.33
chr16	26400597	26400997	KLF3|ΔDL	Intergenic	-28872	NM_016674	NM_016674	Cldn1	AI596271	claudin 1	8.93	9.37	7.97
chr8	87266981	87267381	KLF3|ΔDL	intron (NM_010906, intron 2 of 8)	31087	NM_001081981	NM_001081981	Nfix	-	nuclear factor I/X	8.93	9.26	6.99
chr1	39817780	39818180	KLF3|ΔDL|DBD	Intergenic	-40146	NM_001145660	NM_001145660	Rfx8	4933400N17Rik	regulatory factor X 8	8.93	8.89	6.97
chr15	78765373	78765773	KLF3	intron (NM_133800, intron 1 of 5)	210	NM_133800	NM_133800	Nol12	C78541|Nop25	nucleolar protein 12	8.93	8.79	6.96
chr1	158597635	158598035	KLF3	intron (NM_023141, intron 3 of 5)	6635	NM_023141	NM_023141	Tor3a	Adir	torsin family 3, member A	8.93	8.34	6.42
chr9	102964048	102964448	KLF3	intron (NM_033314, intron 3 of 13)	-50156	NM_173781	NM_173781	Rab6b	9630015C03|AI844641|C330006L04Rik|D9Bwg0185e	RAB6B, member RAS oncogene family	8.93	8.56	6.4
chr1	137625431	137625831	KLF3|ΔDL	promoter-TSS (NM_007791)	-143	NM_007791	NM_007791	Csrp1	AA408841|AA959891|AW545626|CRP1|Csrp	cysteine and glycine-rich protein 1	8.93	8.26	6.3
chr17	17994327	17994727	KLF3	Intergenic	-2375	NM_008215	NM_008215	Has1	HAS|MGC159127|MGC159129	hyaluronan synthase1	8.93	8.88	6.15
chr15	97667955	97668355	KLF3	intron (NM_001204280, intron 1 of 21)	-5957	NM_001204276	NM_001204275	Hdac7	5830434K02Rik|HD7|HD7a|Hdac7a|mFLJ00062	histone deacetylase 7	8.93	8.39	6.15
chr16	33594577	33594977	KLF3|ΔDL	intron (NM_134251, intron 5 of 12)	76096	NM_001083902	NM_001083902	Slc12a8	CCC9|E330020C02Rik	solute carrier family 12 (potassium/chloride transporters), member 8	8.93	8.82	6.14
chr11	74451862	74452262	KLF3	exon (NM_001013784, exon 4 of 4)	-10935	NM_001081158	NM_001081158	1300001I01Rik	Kiaa0664|mKIAA0664	RIKEN cDNA 1300001I01 gene	8.93	6.96	6.11
chr3	88305577	88305977	KLF3|ΔDL	intron (NM_001002011, intron 1 of 11)	1477	NM_001111102	NM_001002011	Lmna	Dhe	lamin A	8.93	8.73	6.02
chr5	137779430	137779830	KLF3|ΔDL	Intergenic	-4820	NM_031406	NM_031406	Slc12a9	CIP1	solute carrier family 12 (potassium/chloride transporters), member 9	8.93	8.83	5.97
chr5	145659144	145659544	KLF3|ΔDL	intron (NM_001038627, intron 5 of 17)	67355	NM_029438	NM_001038627	Smurf1	4930431E10Rik|mKIAA1625	SMAD specific E3 ubiquitin protein ligase 1	8.93	8.53	5.95
chr15	79765235	79765635	KLF3|ΔDL	Intergenic	-2359	NM_144811	NM_144811	Cbx7	1600014J01Rik|AI851678|D15Ertd417e	chromobox homolog 7	8.93	8.51	5.89
chr10	126648472	126648872	KLF3	promoter-TSS (NM_054097)	6	NM_054097	NM_054097	Pip4k2c	Pip5k2c	phosphatidylinositol-5-phosphate 4-kinase, type II, gamma	8.93	7.89	5.86
chr17	84207367	84207767	KLF3	intron (NM_054082, intron 16 of 16)	38563	NM_025325	NM_025325	Haao	0610007K21Rik|0610012J07Rik|3-HAO|3-HAOxase|3HAO	3-hydroxyanthranilate 3,4-dioxygenase	8.93	9.07	5.82
chr4	150431910	150432310	KLF3|ΔDL	promoter-TSS (NM_009498)	-48	NM_009498	NM_009498	Vamp3	D130027G05Rik|VAMP-3|ceb	vesicle-associated membrane protein 3	8.93	8.66	5.79
chr12	81891202	81891602	KLF3|ΔDL	promoter-TSS (NM_001242419)	-117	NM_178682	NM_001242419	4933426M11Rik	mKIAA0247	RIKEN cDNA 4933426M11 gene	8.93	9.01	5.71
chr19	5817928	5818328	KLF3|ΔDL	Intergenic	-15457	NR_002847	NR_002847	Malat1	2210401K01Rik|9430072K23Rik|AI647968|NEAT2	metastasis associated lung adenocarcinoma transcript 1 (non-coding RNA)	8.93	8.98	5.7
chr3	36373848	36374248	KLF3	promoter-TSS (NM_028183)	761	NM_009673	NM_009673	Anxa5	Anx5|R74653	annexin A5	8.93	8.3	5.66
chr5	149211292	149211692	KLF3	promoter-TSS (NM_007513)	-12	NM_007513	NM_007513	Slc7a1	4831426K01Rik|AI447493|Atrc-1|Atrc1|Cat1|Rec-1|Rev-1|mCAT-1	solute carrier family 7 (cationic amino acid transporter, y+ system), member 1	8.93	7.07	5.66
chr2	26003130	26003530	KLF3	Intergenic	-7304	NM_001256521	NM_001256521	C330006A16Rik	AI551216	RIKEN cDNA C330006A16 gene	8.93	9.23	5.57
chr11	117873908	117874308	KLF3	intron (NM_133757, intron 7 of 9)	25937	NM_133757	NM_133757	Pgs1	2610019F11Rik|4933424M23Rik|SAF	phosphatidylglycerophosphate synthase 1	8.93	8.48	5.55
chr2	92582187	92582587	KLF3|ΔDL	Intergenic	142523	NM_023850	NM_023850	Chst1	2610008E20Rik|AW125896|C6ST|GST-1|Gst1|KSGAL6ST	carbohydrate (keratan sulfate Gal-6) sulfotransferase 1	8.93	8.92	5.54
chr15	84867314	84867714	KLF3|ΔDL	promoter-TSS (NM_177067)	22	NM_133750	NM_133750	Fam118a	3110048E14Rik|C230014M12Rik	family with sequence similarity 118, member A	8.93	8.09	5.5
chr4	150217367	150217767	KLF3	intron (NR_040649, intron 3 of 3)	11491	NR_040649	NR_040649	1700045H11Rik	-	RIKEN cDNA 1700045H11 gene	8.93	8.45	5.49
chr5	137791044	137791444	KLF3	promoter-TSS (NM_001159571)	-93	NM_001159571	NM_001159571	Ephb4	AI042935|Htk|MDK2|Myk1|Tyro11	Eph receptor B4	8.93	7.48	5.48
chr5	130730142	130730542	KLF3|ΔDL	intron (NM_023248, intron 1 of 4)	990	NM_023248	NM_023248	Sbds	4733401P19Rik|AI836084|CGI-97|SDS	Shwachman-Bodian-Diamond syndrome homolog (human)	8.93	8.78	5.25
chr1	37928872	37929272	KLF3|ΔDL	promoter-TSS (NM_001037918)	21	NM_001037918	NM_001037918	Lipt1	EG623661|MGC28431	lipoyltransferase 1	8.93	8.33	5.21
chr5	31350308	31350708	KLF3	promoter-TSS (NM_177870)	-56	NM_177870	NM_001177621	Slc5a6	E430023I20|MGC109689	solute carrier family 5 (sodium-dependent vitamin transporter), member 6	8.93	7.52	5.11
chr15	81846544	81846944	KLF3	promoter-TSS (NM_134095)	-55	NM_010247	NM_010247	Xrcc6	70kDa|G22p1|Ku70	X-ray repair complementing defective repair in Chinese hamster cells 6	8.93	8.32	5.1
chr8	26212086	26212486	KLF3|ΔDL	promoter-TSS (NM_031257)	-3	NM_031257	NM_031257	Plekha2	6430512N22Rik|AI851530|AU041791|TAPP2|W91773	pleckstrin homology domain-containing, family A (phosphoinositide binding specific) member 2	8.93	8.14	5.04
chr11	61668410	61668810	KLF3|ΔDL	promoter-TSS (NM_013881)	-16	NM_013881	NM_013881	Ulk2	A830085I22Rik|AU015340|Unc51.2|mKIAA0623	Unc-51 like kinase 2 (C. elegans)	8.93	8.26	5.02
chr8	107879250	107879650	KLF3	intron (NM_001081332, intron 4 of 15)	7292	NM_001081332	NM_001081332	Slc9a5	Gm696	solute carrier family 9 (sodium/hydrogen exchanger), member 5	8.93	8.44	4.94
chr12	71926252	71926652	KLF3	promoter-TSS (NM_028127)	-49	NM_028127	NM_028127	Frmd6	2610019M19Rik|4930488L10Rik|AW212977	FERM domain containing 6	8.93	7.76	4.78
chr9	102619849	102620249	KLF3	promoter-TSS (NM_019764)	-85	NM_019764	NM_019764	Amotl2	AW549739|C79691|Lccp|MASCOT|mKIAA0989	angiomotin-like 2	8.93	8.38	4.75
chr9	21533769	21534169	KLF3	intron (NM_001252659, intron 1 of 17)	5949	NM_010700	NM_001252658	Ldlr	Hlb301	low density lipoprotein receptor	8.93	8.41	4.67
chr1	170514193	170514593	KLF3	Intergenic	-152004	NM_008783	NM_008783	Pbx1	2310056B04Rik|AI848790|AU015730|D230003C07Rik|Pbx-1	pre B cell leukemia homeobox 1	8.93	8.11	4.64
chr1	158488647	158489047	KLF3	promoter-TSS (NM_009595)	-71	NM_009595	NM_001136104	Abl2	AA536808|Abll|Arg|MGC169395	v-abl Abelson murine leukemia viral oncogene homolog 2 (arg, Abelson-related gene)	8.93	7.33	4.58
chr18	35091464	35091864	KLF3	promoter-TSS (NM_144866)	-7	NM_144866	NM_144866	Etf1	AI463371|D6Ertd109e|ERF|ERF1|MGC18745|SUP45L1|TB3-1	eukaryotic translation termination factor 1	8.93	8.17	4.54
chr2	90452351	90452751	KLF3|ΔDL	Intergenic	-31747	NM_008982	NM_001135657	Ptprj	AI450271|BET|Byp|CD148|DEP-1|PTPbeta2|Ptpb2|RPTPJ|Scc-1|Scc1	protein tyrosine phosphatase, receptor type, J	8.93	9.39	3
chr4	45421649	45422049	KLF3|ΔDL|DBD	promoter-TSS (NM_001009949)	-211	NM_001009949	NM_001009949	Mcart1	9130208E07Rik|D130005A03Rik|Gm138|MGC115765	mitochondrial carrier triple repeat 1	8.92	9.24	8.6
chr9	63569430	63569830	KLF3	intron (NM_016769, intron 1 of 8)	36171	NM_016769	NM_016769	Smad3	AU022421|Madh3	MAD homolog 3 (Drosophila)	8.92	6.75	6.94
chr18	42110746	42111146	KLF3|ΔDL	promoter-TSS (NM_029942)	-98	NM_029942	NM_029942	Prelid2	1700003A01Rik|C330008K14Rik	PRELI domain containing 2	8.92	9.08	6.71
chr19	8955225	8955625	KLF3|ΔDL	promoter-TSS (NM_001160356)	-2	NM_001160356	NM_001160356	AI462493	-	expressed sequence AI462493	8.92	9	6.59
chr17	35958371	35958771	KLF3	promoter-TSS (NM_133662)	-87	NM_133662	NM_133662	Ier3	AI663993|IEX-1|cI-3|gly96	immediate early response 3	8.92	7.94	6.33
chr9	75407282	75407682	KLF3|ΔDL	promoter-TSS (NM_016963)	-18	NM_016963	NM_016963	Tmod3	U-Tmod|UTMOD	tropomodulin 3	8.92	9.06	6.31
chr9	70682513	70682913	KLF3	intron (NM_008280, intron 1 of 8)	99902	NM_008280	NM_008280	Lipc	AI256194|HL|Hpl	lipase, hepatic	8.92	9.31	6.26
chr10	92750494	92750894	KLF3|ΔDL	intron (NM_013508, intron 1 of 4)	23210	NM_013508	NM_205536	Elk3	D430049E23Rik|Erp|Etrp|Net|Sap-2	ELK3, member of ETS oncogene family	8.92	8.38	6.12
chr17	17963721	17964121	KLF3	Intergenic	-3231	NR_029536	NR_029536	Mir99b	Mirn99b|mmu-mir-99b	microRNA 99b	8.92	7.53	6.11
chr7	52074230	52074630	KLF3|ΔDL	intron (NM_001171024, intron 1 of 8)	-2402	NR_033136	NM_030693	Atf5	AFTA|Atf7|Atfx|MGC102397|ODA-10	activating transcription factor 5	8.92	8.44	5.96
chr2	79475066	79475466	KLF3	promoter-TSS (NM_080558)	-316	NM_080558	NM_080558	Ssfa2	5730488C15Rik|CS-1|CS1|KRAP|SPAG13|mKIAA1927	sperm specific antigen 2	8.92	7.65	5.95
chr9	108469261	108469661	KLF3	5' UTR (NM_023247, exon 1 of 5)	212	NM_023247	NM_023247	Ndufaf3	4733401H18Rik	NADH dehydrogenase (ubiquinone) 1 alpha subcomplex, assembly factor 3	8.92	7.92	5.93
chr1	165249676	165250076	KLF3|ΔDL	Intergenic	-6095	NM_175686	NM_001025570	Prrx1	A230024N07Rik|AA755424|AI385634|AI843499|K-2|Pmx1|Prx1|mHox	paired related homeobox 1	8.92	8.41	5.87
chr15	76984052	76984452	KLF3|ΔDL	promoter-TSS (NM_001110830)	-10	NM_001110829	NM_001110827	Rbfox2	2810460A15Rik|AA407676|AI118529|Fbm2|Fxh|Hrnbp2|Rbm9	RNA binding protein, fox-1 homolog (C. elegans) 2	8.92	8.65	5.84
chr16	37789169	37789569	KLF3	intron (NM_008047, intron 2 of 10)	12228	NM_008047	NM_008047	Fstl1	AI316791|AW107808|Fstl|TSC-36	follistatin-like 1	8.92	8.23	5.83
chr5	66915311	66915711	KLF3	intron (NM_001201413, intron 2 of 16)	94399	NM_009686	NM_009686	Apbb2	2310007D03Rik|FE65L1|Rirl1|TR2L|Zfra	amyloid beta (A4) precursor protein-binding, family B, member 2	8.92	8.64	5.74
chr5	135499143	135499543	KLF3	promoter-TSS (NM_016801)	-99	NM_016801	NM_016801	Stx1a	HPC-1	syntaxin 1A (brain)	8.92	6.55	5.63
chr4	116924250	116924650	KLF3	promoter-TSS (NM_001145637)	72	NM_001145637	NM_001033774	Gm1661	Gm1662|Ncrna00082	predicted gene 1661	8.92	8.06	5.53
chr1	193541631	193542031	KLF3	promoter-TSS (NM_001134829)	-72	NM_172266	NM_001134829	Lpgat1	AI649174|AW112037|BC013667|KIAA0205|MGC18768	lysophosphatidylglycerol acyltransferase 1	8.92	6.86	5.16
chr12	33866712	33867112	KLF3|ΔDL	intron (NM_028139, intron 2 of 3)	34361	NM_028139	NM_001033436	Atxn7l1	2810423G08Rik|Atxn7l4|MGC28883	ataxin 7-like 1	8.92	9.31	5.07
chr11	3232383	3232783	KLF3|ΔDL	intron (NM_178149, intron 3 of 5)	1849	NM_178149	NM_178149	Pik3ip1	1500004A08Rik|5830455E04Rik|Crkd|Hgfl	phosphoinositide-3-kinase interacting protein 1	8.92	8.45	5.07
chr7	30242868	30243268	KLF3|ΔDL	intron (NM_001081028, intron 2 of 22)	47411	NM_001081028	NM_001081028	Sipa1l3	2610511M17Rik	signal-induced proliferation-associated 1 like 3	8.92	8.79	4.91
chrX	130137375	130137775	KLF3	intron (NM_001105245, intron 5 of 5)	85957	NM_001105245	NM_001105245	Pcdh19	B530002L05Rik|Gm717|mKIAA1313	protocadherin 19	8.92	8.14	4.9
chr1	193007123	193007523	KLF3	promoter-TSS (NM_007498)	-111	NM_007498	NM_007498	Atf3	LRG-21	activating transcription factor 3	8.92	7.08	4.86
chr12	109660930	109661330	KLF3	5' UTR (NM_001043335, exon 1 of 22)	104	NM_001043335	NM_001043335	Eml1	1110008N23Rik|A930030P13Rik|AA171013|AI847476|AI853955|ELP79|EMAP|EMAPL|MGC158992	echinoderm microtubule associated protein like 1	8.92	7.27	4.56
chr8	11008960	11009360	KLF3	promoter-TSS (NM_001081212)	-730	NM_001081212	NM_001081212	Irs2	Irs-2	insulin receptor substrate 2	8.92	7.1	3.28
chr3	60305636	60306036	KLF3	intron (NM_001253710, intron 1 of 7)	662	NM_001253708	NM_001253708	Mbnl1	Mbnl|mKIAA0428	muscleblind-like 1 (Drosophila)	8.91	9.2	7.29
chr17	84587728	84588128	KLF3	promoter-TSS (NM_001001806)	-641	NM_001001806	NM_001001806	Zfp36l2	Brf2|ERF2|Tis11d	zinc finger protein 36, C3H type-like 2	8.91	6.44	6.06
chr9	41283431	41283831	KLF3	Intergenic	-55877	NR_029790	NR_029790	Mir100	Mirn100|mmu-mir-100	microRNA 100	8.91	8.68	6.02
chr2	13994938	13995338	KLF3	promoter-TSS (NM_011484)	423	NR_038162	NR_038162	4921530L18Rik	-	RIKEN cDNA 4921530L18 gene	8.91	7.28	5.99
chr11	51911943	51912343	KLF3	promoter-TSS (NM_019411)	-183	NM_019411	NM_019411	Ppp2ca	PP2A|R75353	protein phosphatase 2 (formerly 2A), catalytic subunit, alpha isoform	8.91	7.76	5.97
chr8	72757842	72758242	KLF3|ΔDL	promoter-TSS (NM_001168290)	-83	NM_001168290	NM_001168290	Sugp2	MGC66544|Sfrs14|Srsf14|mKIAA0365	SURP and G patch domain containing 2	8.91	9.05	5.91
chr2	45632934	45633334	KLF3|ΔDL	Intergenic	81009	NR_040497	NR_040497	1700019E08Rik	-	RIKEN cDNA 1700019E08 gene	8.91	8.94	5.89
chr9	56978892	56979292	KLF3	intron (NM_028636, intron 2 of 25)	508	NM_028636	NM_028636	Man2c1	1110025H24Rik	mannosidase, alpha, class 2C, member 1	8.91	8.27	5.89
chr5	65726732	65727132	KLF3	promoter-TSS (NM_011258)	-54	NM_011258	NM_011258	Rfc1	140kDa|Alp145|MGC96526|RFC140|Recc1	replication factor C (activator 1) 1	8.91	7.64	5.78
chr1	195239728	195240128	KLF3	Intergenic	-43452	NM_144817	NM_144817	Camk1g	CLICK-III|CaMKIgamma|MGC30513	calcium/calmodulin-dependent protein kinase I gamma	8.91	7.81	5.67
chr3	75360623	75361023	KLF3|ΔDL	promoter-TSS (NM_019745)	-102	NM_019745	NM_019745	Pdcd10	2410003B13Rik|Ccm3|MGC102058|Tfa15|Tfar15	programmed cell death 10	8.91	8.82	5.65
chr12	70603143	70603543	KLF3|ΔDL	Intergenic	-26806	NR_038061	NR_038060	5830428M24Rik	100040862|Gm3007	RIKEN cDNA 5830428M24 gene	8.91	9.04	5.59
chr1	151962561	151962961	KLF3|ΔDL	Intergenic	15507	NM_011198	NM_011198	Ptgs2	COX2|Cox-2|PGHS-2|PHS-2|Pghs2|TIS10	prostaglandin-endoperoxide synthase 2	8.91	8.95	5.51
chr8	107871838	107872238	KLF3	promoter-TSS (NM_177699)	-120	NM_001081332	NM_001081332	Slc9a5	Gm696	solute carrier family 9 (sodium/hydrogen exchanger), member 5	8.91	7.94	5.49
chr1	167933339	167933739	KLF3	promoter-TSS (NM_198932)	-774	NM_011137	NM_011137	Pou2f1	2810482H01Rik|NF-A1|Oct-1|Oct1|Otf-1|Otf1	POU domain, class 2, transcription factor 1	8.91	7.58	5.48
chr16	8671564	8671964	KLF3	intron (NM_025821, intron 1 of 3)	482	NM_025821	NM_025821	Carhsp1	1200011K09Rik|Crhsp-24|D16Ertd465e|MGC101919	calcium regulated heat stable protein 1	8.91	7.82	5.47
chr16	17405843	17406243	KLF3	promoter-TSS (NM_023348)	-50	NM_023348	NM_023348	Snap29	1300018G05Rik|AI891940|AU020222|BB131856|Gs32	synaptosomal-associated protein 29	8.91	7.72	5.17
chr10	74592159	74592559	KLF3|ΔDL	intron (NM_001081412, intron 2 of 22)	68718	NM_001081412	NM_001081412	Bcr	5133400C09Rik|AI561783|AI853148|mKIAA3017	breakpoint cluster region	8.91	8.72	5.16
chr5	125869996	125870396	KLF3	intron (NM_019639, intron 1 of 1)	191	NM_019639	NM_019639	Ubc	2700054O04Rik|AI194771|Rps27a|TI-225|Uba52|Ubb	ubiquitin C	8.91	8.2	5.16
chr14	41780359	41780759	KLF3	promoter-TSS (NM_145928)	-463	NM_145928	NM_145928	Tspan14	AA958793|D14Ertd226e|MGC36554|Tm4sf14	tetraspanin 14	8.91	6.48	5.1
chr4	130179014	130179414	KLF3	Intergenic	-40060	NM_030722	NM_001159603	Pum1	AA517475|Pumm|mKIAA0099	pumilio 1 (Drosophila)	8.91	7.67	5.05
chr18	76400930	76401330	KLF3	promoter-TSS (NM_010754)	-225	NM_010754	NM_001252481	Smad2	7120426M23Rik|Madh2|Madr2|Smad-2|mMad2	MAD homolog 2 (Drosophila)	8.91	7.98	5.02
chr1	158991746	158992146	KLF3	Intergenic	46830	NM_028540	NM_028540	1700057K13Rik	MGC118391|MGC144290	RIKEN cDNA 1700057K13 gene	8.91	6.88	5.02
chr15	83393780	83394180	KLF3	promoter-TSS (NM_009775)	-23	NM_009775	NM_009775	Tspo	Bzrp|IBP|PBR|Tspo1	translocator protein	8.91	7.72	5
chr5	37087124	37087524	KLF3|ΔDL	promoter-TSS (NM_001081232)	-116	NM_001081232	NM_001081232	D5Ertd579e	9030221A05Rik|A930018H20Rik|Kiaa0232|mKIAA0232	DNA segment, Chr 5, ERATO Doi 579, expressed	8.91	8.32	4.82
chr9	117949388	117949788	KLF3	promoter-TSS (NM_001048146)	-29	NM_001048146	NM_001048146	Azi2	AA410145|AZ2	5-azacytidine induced gene 2	8.91	8.21	4.71
chr1	181476282	181476682	KLF3	promoter-TSS (NM_146105)	-84	NM_008249	NM_008249	Tfb2m	Hkp1	transcription factor B2, mitochondrial	8.91	7.45	4.52
chr17	47362401	47362801	KLF3	intron (NM_001097623, intron 3 of 19)	-4578	NM_172622	NM_001097623	Trerf1	9430096I18Rik|AI429294|B830015H24|MGC118525|RAPA|Trep-132|Trep132	transcriptional regulating factor 1	8.9	7.97	6.92
chr16	24913760	24914160	KLF3	intron (NM_001145954, intron 5 of 7)	-145765	NR_040374	NR_040374	A230028O05Rik	-	RIKEN cDNA A230028O05 gene	8.9	8.48	6.8
chr15	101151150	101151550	KLF3	Intergenic	27707	NR_033803	NR_033803	6030408B16Rik	AI225877	RIKEN cDNA 6030408B16 gene	8.9	8.07	6.76
chr19	20464257	20464657	KLF3	intron (NM_010730, intron 1 of 12)	704	NM_010730	NM_010730	Anxa1	Anx-1|Anx-A1|C430014K04Rik|Lpc-1|Lpc1	annexin A1	8.9	8.69	6.54
chr5	123270730	123271130	KLF3	intron (NM_001042491, intron 1 of 16)	418	NM_021505	NM_001042491	Anapc5	2510006G12Rik|AA408751|AA536819|AA986414|Anpc5	anaphase-promoting complex subunit 5	8.9	8.14	6.52
chr9	70526338	70526738	KLF3	promoter-TSS (NM_007399)	-270	NM_007399	NM_007399	Adam10	1700031C13Rik|MADM|kuz|kuzbanian	a disintegrin and metallopeptidase domain 10	8.9	8.15	6.46
chr18	34166071	34166471	KLF3	intron (NM_013512, intron 1 of 23)	589	NM_013512	NM_013512	Epb4.1l4a	Epb4.1l4|Epb41l4a|NBL4	erythrocyte protein band 4.1-like 4a	8.9	7.4	6.44
chr16	18066241	18066641	KLF3	intron (NM_010047, intron 2 of 5)	13488	NM_010047	NM_010047	Dgcr6	AU044152	DiGeorge syndrome critical region gene 6	8.9	7.02	6.36
chr3	147465621	147466021	KLF3	Intergenic	950490	NM_027594	NM_027594	Ttll7	1110049N09Rik|4921517B04Rik|C630030B20|Ttll7s	tubulin tyrosine ligase-like family, member 7	8.9	8.57	6.34
chr1	137584760	137585160	KLF3	Intergenic	-40814	NM_007791	NM_007791	Csrp1	AA408841|AA959891|AW545626|CRP1|Csrp	cysteine and glycine-rich protein 1	8.9	7.39	6.3
chr9	78375251	78375651	KLF3|ΔDL	Intergenic	-45920	NM_010106	NM_010106	Eef1a1	MGC102592|MGC103271|MGC118397|MGC18758|MGC27859|MGC7551|MGC8115|MGC8209	eukaryotic translation elongation factor 1 alpha 1	8.9	8.81	6.26
chr17	33766120	33766520	ΔDL	intron (NM_026712, intron 1 of 5)	283	NM_026712	NM_026712	Zfp414	0610030H11Rik|MGC49274|Znf414	zinc finger protein 414	8.9	8.66	6.26
chr19	46072863	46073263	KLF3|ΔDL	promoter-TSS (NM_198296)	-85	NM_198296	NM_198296	9130011E15Rik	AI431055|AW050122	RIKEN cDNA 9130011E15 gene	8.9	8.61	6.09
chr11	19823922	19824322	KLF3	promoter-TSS (NM_033523)	-323	NM_033523	NM_033523	Spred2	C79158	sprouty-related, EVH1 domain containing 2	8.9	8.78	5.95
chr13	59924360	59924760	KLF3|ΔDL	promoter-TSS (NM_153538)	-52	NM_153538	NM_153538	Zcchc6	6030448M23Rik|AA420405|MGC38585	zinc finger, CCHC domain containing 6	8.9	8.89	5.82
chr10	12414613	12415013	KLF3	intron (NM_011682, intron 24 of 73)	166720	NM_011682	NM_011682	Utrn	AA589569|DRP|Dmdl	utrophin	8.9	8.52	5.67
chr17	56218754	56219154	KLF3	promoter-TSS (NM_008233)	-126	NM_008233	NM_008233	Hdgfrp2	HRP-2	hepatoma-derived growth factor, related protein 2	8.9	8.49	5.67
chr19	57316254	57316654	KLF3	Intergenic	-25932	NM_178688	NM_001103177	Ablim1	2210411C18Rik|2610209L21Rik|4833406P10Rik|9330196J19Rik|AV079770|AW060987|AW215784|Limab1|abLIM-L|abLIM-M|abLIM-S|mKIAA0059	actin-binding LIM protein 1	8.9	8.87	5.63
chr10	120920590	120920990	KLF3	Intergenic	-7484	NM_138956	NM_138956	Rassf3	AW212023|AW322379	Ras association (RalGDS/AF-6) domain family member 3	8.9	7.78	5.45
chr17	41017350	41017750	KLF3	promoter-TSS (NM_027834)	-43	NM_027834	NM_027834	9130008F23Rik	-	RIKEN cDNA 9130008F23 gene	8.9	7.64	5.44
chr9	38526374	38526774	KLF3	intron (NM_001145957, intron 1 of 18)	721	NM_172767	NM_001145957	Vwa5a	5830475I06Rik|AW552491|BCSC-1|E130119J22|Loh11cr2a	von Willebrand factor A domain containing 5A	8.9	8.73	5.37
chr17	56897509	56897909	KLF3	promoter-TSS (NM_008738)	-756	NM_008738	NM_008738	Nrtn	NTN	neurturin	8.9	7.5	5.34
chr10	41997766	41998166	KLF3|ΔDL	Intergenic	-1418	NM_019740	NM_019740	Foxo3	1110048B16Rik|2010203A17Rik|C76856|FKHRL1|Fkhr2|Foxo3a	forkhead box O3	8.9	8.91	5.29
chr3	14831644	14832044	KLF3|ΔDL	Intergenic	-23479	NM_009799	NM_001083957	Car1	AW555628|Ca1|Car-1|MGC118082	carbonic anhydrase 1	8.9	10.01	5.27
chr1	196501958	196502358	KLF3|ΔDL	intron (NM_008882, intron 3 of 31)	56135	NM_008882	NM_008882	Plxna2	2810428A13Rik|AA589422|AW457381|OCT|Plxn2|mKIAA0463	plexin A2	8.9	7.89	4.88
chr19	42091236	42091636	KLF3	intron (NM_145500, intron 1 of 2)	-19092	NM_020033	NM_020033	Ankrd2	Arpp|mArpp	ankyrin repeat domain 2 (stretch responsive muscle)	8.9	7.78	4.56
chr2	155652318	155652718	KLF3	5' UTR (NM_010579, exon 1 of 6)	143	NM_010579	NM_010579	Eif6	1110004P11|AA408895|CAB|Itgb4bp|eIF-6|imc-415|p27(BBP)|p27BBP	eukaryotic translation initiation factor 6	8.9	8.35	4.25
chr4	151512583	151512983	KLF3	intron (NM_207687, intron 4 of 15)	-2349	NM_207688	NM_019585	Espn	je	espin	8.9	7	4.16
chr11	98937821	98938221	KLF3|ΔDL	intron (NM_172564, intron 4 of 12)	12599	NM_172564	NM_172564	Tns4	9930017A07Rik|AA589547|AU016405|Cten	tensin 4	8.9	8.14	4.05
chr12	113827150	113827550	KLF3	intron (NM_198411, intron 1 of 22)	355	NM_198411	NM_198411	Inf2	2610204M08Rik|AA589465|AW125550|EG629699|MGC107363|MGC143801|MGC143802	inverted formin, FH2 and WH2 domain containing	8.9	8	3.88
chr7	31319912	31320312	KLF3	promoter-TSS (NM_178252)	-84	NM_178252	NM_178252	Arhgap33	AW324378|Snx26|TCGAP	Rho GTPase activating protein 33	8.9	7.93	3.76
chr5	114250296	114250696	KLF3	promoter-TSS (NM_146162)	-135	NM_146162	NM_146162	Tmem119	AW208946|BC025600|MGC38046|obif	transmembrane protein 119	8.9	7.42	3.76
chr15	99246961	99247361	KLF3|ΔDL|DBD	Intergenic	23511	NM_001171035	NM_001171034	Tmbim6	5031406P05Rik|Bi1|Tegt	transmembrane BAX inhibitor motif containing 6	8.89	9.14	8.01
chr5	125380682	125381082	KLF3	Intergenic	37807	NM_001081750	NM_001081750	Zfp664	AW060232|D930038J03Rik|ZFOC1|Znf664	zinc finger protein 664	8.89	8.19	7.24
chr8	28372921	28373321	KLF3	intron (NM_007918, intron 1 of 2)	2322	NM_007918	NM_007918	Eif4ebp1	4e-bp1|AA959816|PHAS-I	eukaryotic translation initiation factor 4E binding protein 1	8.89	8.21	6.65
chr19	5529316	5529716	KLF3|ΔDL	Intergenic	-19027	NM_001024560	NM_001024560	Snx32	B930037P14Rik|Snx6b	sorting nexin 32	8.89	9	6.61
[truncated: 20,190 more rows]
