# Supplementary material for: Regions outside the DNA-binding domain are critical for proper in vivo specificity of an archetypal zinc finger transcription factor
Source: Nucleic Acids Res. 2013 Oct 6;42(1):276–89. doi: 10.1093/nar/gkt895 (PMC3874204; doi:10.1093/nar/gkt895)
Supplement: Supplementary Data [file supp_gkt895_nar-00984-f-2013-File011.xlsx]

## Sheet: MEF-Arrays-ANOVA+Intensity
RefSeq	Gene Symbol	Klf3-/-_array_rep1	Klf3-/-_array_rep2	Klf3-V5_rescue_array_rep1	Klf3-V5_rescue_array_rep2	Fold-Change(Klf3-/- vs. Klf3-V5)	P-value(Klf3-/- vs. Klf3-V5)
Z31359	Npn2	11.0376	10.787	6.68701	5.71723	26.1764	0.0111167
NM_022032	Perp	10.6601	10.8988	6.43842	6.03479	23.3089	0.00265308
NM_025760	Ptplad2	9.41265	9.67947	5.77737	5.54784	14.7583	0.00204718
NM_172574	Pqlc3	10.5746	11.1139	7.51791	7.18423	11.2604	0.00814118
NM_008761	Fxyd5	12.8665	12.7825	9.4833	9.27321	10.8998	0.00107607
NM_207246	Rasgrp3	10.0991	10.3643	7.35323	6.85719	8.7332	0.00799475
NM_001167988	Taf9b	8.7753	7.6661	5.17496	5.17384	8.26089	0.0315829
NM_053095	Il24	9.76715	9.96574	6.86744	6.94774	7.7751	0.00130779
NM_178395	Zdhhc2	11.0199	10.8178	8.19945	7.76701	7.65079	0.00654499
NM_011891	Sgcd	8.92896	9.32524	6.38723	5.99813	7.64451	0.0088363
NM_207229	Plac9	11.0082	10.4618	7.89979	7.87693	7.19318	0.00910082
NM_207229	Plac9	11.0787	10.5233	8.00073	7.9459	7.09916	0.00959824
NM_207229	Plac9	11.0787	10.5233	8.00073	7.9459	7.09916	0.00959824
NM_018857	Msln	10.5333	11.3362	8.1736	8.10304	6.94727	0.0201436
NM_009141	Cxcl5	8.56392	9.4975	6.25977	6.21637	6.92895	0.0268757
NM_011311	S100a4	12.4496	12.4628	9.7885	9.71473	6.51876	0.000191877
NM_146015	Efemp1	12.4041	12.3987	9.76113	9.73625	6.28856	2.30361e-05
NM_013598	Kitl	9.84292	10.7995	7.78484	7.57905	6.23003	0.0326832
NM_007599	Capg	10.7171	10.9434	8.40069	8.12803	5.9212	0.00473309
NM_011921	Aldh1a7	7.99875	9.00931	5.99663	5.90513	5.86915	0.0372918
NM_181348	Prune2	9.69774	9.33272	6.94376	7.0884	5.65351	0.00611431
NM_008760	Ogn	8.21776	7.30901	5.34639	5.21596	5.58754	0.0325386
NM_023476	Tinagl1	10.7656	10.9058	8.22544	8.48262	5.58549	0.00346503
ENSMUST00000025390	2310002L13Rik	8.39872	8.38292	5.70614	6.13185	5.54745	0.00734391
NM_009152	Sema3a	9.36168	9.21297	7.01324	6.69929	5.3929	0.00506605
NM_013467	Aldh1a1	9.91716	10.392	7.97027	7.48174	5.3837	0.0191126
NM_023785	Ppbp	8.05871	9.63897	6.48018	6.36199	5.38056	0.0920454
NM_001161432	Eda2r	9.48765	9.8581	7.19831	7.31286	5.34166	0.00637143
NM_011890	Sgcb	9.72724	9.96091	7.62045	7.23347	5.341	0.00863151
NM_011020	Hspa4l	10.8259	12.0464	9.1453	8.89463	5.33767	0.0605065
NM_175937	Cpeb2	9.35617	9.97592	7.30718	7.20554	5.3136	0.016561
NM_001164311	Loxl4	11.105	10.9653	8.83787	8.41441	5.31114	0.00845703
NM_001145953	Lgals3	12.2166	12.3836	9.98738	9.90118	5.11888	0.00158604
NM_008357	Il15	7.53814	7.63893	5.06447	5.48492	4.97206	0.00861662
NM_009855	Cd80	9.62487	9.34176	7.36341	6.99209	4.94361	0.0100991
NM_028013	Endod1	9.53732	9.84965	7.50322	7.28916	4.91535	0.00672305
NM_175502	Tmem74	7.31614	8.44074	5.55769	5.63991	4.85559	0.0560717
NM_173780	Klf8	9.32168	8.82547	6.8966	6.69133	4.85546	0.0135903
NM_008667	Nab1	10.9588	11.0749	8.70088	8.7819	4.84146	0.000965846
NM_010145	Ephx1	10.6451	10.0066	8.19361	7.9097	4.83721	0.0227977
NM_001164311	Loxl4	10.3899	10.9928	8.42785	8.43713	4.78617	0.0173548
NM_177769	Elmod1	7.52727	8.6901	5.89118	5.93453	4.58154	0.0635847
NM_153116	Gtpbp10	7.88243	8.1095	5.93448	5.7109	4.51047	0.00533206
NM_013531	Gnb4	10.129	10.2063	8.14762	7.90383	4.41348	0.00354546
NM_008397	Itga6	10.8479	10.9414	8.92141	8.61474	4.36678	0.00563348
NM_013864	Ndrg2	9.12087	9.32735	7.08424	7.11706	4.35737	0.00241478
NM_153116	Gtpbp10	7.69102	8.03672	5.86352	5.62034	4.35279	0.00977367
NM_010930	Nov	8.51822	9.27511	6.90789	6.65465	4.33309	0.033795
NM_181348	Prune2	8.54442	8.71249	6.52351	6.51416	4.31576	0.00158792
NM_025519	Chmp4c	8.42295	8.68274	6.40689	6.54052	4.22555	0.00489944
NM_008396	Itga2	8.09791	9.63201	6.64903	6.94537	4.19234	0.118006
NM_001105245	Pcdh19	10.9643	10.6881	8.84386	8.70677	4.14362	0.00560524
NM_011725	Xlr	7.15342	7.71598	5.20988	5.57676	4.1164	0.0260094
NM_028770	Krt80	10.2918	10.9165	8.60703	8.5335	4.09502	0.0230844
NM_001110843	Cacna2d1	9.48364	10.308	8.14683	7.69308	3.93361	0.0522913
NM_178893	Coro2a	9.14199	8.94218	7.14338	7.01939	3.89251	0.00357656
NM_015817	Ppap2c	13.2709	13.4633	11.3634	11.4686	3.86675	0.00314342
NM_007554	Bmp4	10.5614	9.43387	8.05698	8.05394	3.84286	0.0749154
---		7.49189	8.24421	6.10274	5.76323	3.82395	0.0425979
NM_010216	Figf	10.7215	10.5312	8.79577	8.61882	3.78173	0.00455383
NM_009873	Cdk6	11.0075	11.5394	9.44064	9.29095	3.75198	0.0203405
NM_001081205	Nipal1	8.73218	9.75212	7.34942	7.33062	3.73765	0.0649743
NM_001110843	Cacna2d1	9.05022	9.45954	7.39453	7.31147	3.737	0.0118426
NM_172891	Styk1	8.2618	8.60916	6.38358	6.74515	3.65815	0.0174818
NM_008409	Itm2a	7.79395	8.72858	6.58284	6.24602	3.5971	0.0653322
NM_018760	Slc4a4	10.2216	9.84595	8.2572	8.13797	3.57069	0.011324
NM_011498	Bhlhe40	8.991	9.24399	7.31366	7.26641	3.54912	0.00492175
NM_008478	L1cam	8.50789	8.41873	6.68291	6.67136	3.449	0.000632752
NM_001114385	Chrdl1	8.36387	7.91207	6.35951	6.36041	3.42953	0.0157616
NM_024223	Crip2	12.0944	11.5454	10.1569	9.93961	3.41438	0.0266695
NM_011567	Tead4	8.98076	9.22363	7.40246	7.26588	3.40588	0.00615217
NM_025829	Eif4e3	7.8479	8.18981	6.17924	6.33599	3.38989	0.0112107
NM_001024703	Mctp2	6.87657	8.82864	6.15802	6.06008	3.3486	0.216334
NM_145978	Pdlim2	9.86172	9.69222	8.11014	8.0006	3.29802	0.00341782
NM_138751	Tmem47	12.4012	12.465	10.847	10.6155	3.25312	0.00494076
NM_028785	Dock8	10.1804	10.8483	8.85312	8.77296	3.25205	0.0369324
NM_181315	Car5b	10.6618	11.0137	9.25339	9.04308	3.22553	0.0144049
NM_008885	Pmp22	12.2045	11.7088	10.3571	10.1985	3.20173	0.0231886
NM_013692	Klf10	10.6738	10.3134	8.8803	8.77891	3.16889	0.0124196
NM_008344	Igfbp6	10.6084	10.4066	8.81105	8.87664	3.16826	0.00404233
NM_130449	Colec12	10.1451	10.6939	8.88459	8.64236	3.15148	0.0312744
NM_018750	Rassf5	9.26789	9.48272	7.79925	7.65949	3.12951	0.00600661
NM_001024911	2010-09-01	10.6111	10.7572	9.16917	8.91298	3.12334	0.00795978
NM_031186	Ndst3	7.62645	7.61078	6.02409	5.97627	3.07041	0.00024163
NM_007726	Cnr1	8.10403	9.08659	7.09715	6.86588	3.06055	0.0854583
NM_016866	Stk39	10.914	10.9591	9.29902	9.3483	3.05859	0.00042839
NM_011990	Slc7a11	10.4184	10.4019	8.93871	8.66945	3.04418	0.00697936
NM_001146325	Tigit	9.78596	9.48123	8.03316	8.06268	3.00148	0.00919156
NM_178688	Ablim1	8.97595	8.52999	7.22832	7.10811	2.99956	0.0205821
NM_030704	Hspb8	11.0338	11.137	9.63742	9.38767	2.97493	0.00729948
NM_201391	Plec	10.4899	10.7319	9.04754	9.03064	2.97278	0.00590461
NM_001033258	D10Bwg1379e	8.07184	8.41461	6.55285	6.79337	2.96928	0.0173209
NM_009779	C3ar1	9.24661	9.23704	7.93875	7.40878	2.96505	0.0273985
NM_028608	Glipr1	9.25728	8.96785	7.70594	7.38533	2.96274	0.0184714
---		7.36116	6.93166	4.86308	6.29912	2.95941	0.17196
NM_009964	Cryab	10.3019	10.0561	8.69751	8.5531	2.93562	0.00831049
NM_019634	Tspan7	11.346	11.5546	9.98748	9.80629	2.93508	0.00781759
NM_026125	Fam132a	10.2769	9.94862	8.54804	8.57981	2.9258	0.0111465
NM_029631	Abhd14b	8.79074	8.79126	7.34514	7.14766	2.91723	0.00406182
NM_009728	Atp10a	10.0352	10.047	8.55338	8.45467	2.90206	0.00104425
NM_001177775	H60b	8.39857	7.67406	6.59387	6.41512	2.89151	0.0545234
NM_177780	Dock5	10.4364	10.4705	8.94611	8.90716	2.88151	0.000286918
NM_146090	Zadh2	9.16481	9.2422	7.86428	7.50051	2.87013	0.014618
NM_199422	S100a7a	10.353	10.7424	9.04861	9.00516	2.86956	0.0161911
NM_028472	Bmper	9.22739	9.52343	7.86889	7.85137	2.85853	0.0094403
NM_001162922	2810021G02Rik	7.14444	7.82661	6.60873	5.33666	2.8537	0.171026
NM_027495	Tmem144	8.09416	8.71826	7.0462	6.7628	2.83178	0.0483387
NM_021297	Tlr4	8.13571	8.24205	7.13145	6.24416	2.83054	0.0783353
NM_001128103	Ano3	5.89404	6.42746	4.64285	4.69119	2.81617	0.0306707
BC066161	9030617O03Rik	8.29485	8.55539	6.88121	6.98203	2.81572	0.00863391
NM_008538	Marcks	10.3184	9.99547	8.92052	8.41945	2.80295	0.0379094
NM_021507	Sqrdl	8.71153	8.74525	7.45817	7.06	2.76888	0.0179936
NM_011435	Sod3	7.2672	8.14025	6.00646	6.46242	2.76885	0.0963785
NM_027032	Pacrg	7.5488	8.55997	6.73819	6.4396	2.76157	0.108704
NM_177388	Slc41a2	11.0639	11.1219	9.68339	9.59122	2.74266	0.00139673
NM_028841	Tspan17	9.12992	9.05017	7.50047	7.7709	2.74035	0.0092656
---		4.06184	5.73683	3.76364	3.12724	2.73947	0.246101
NM_001163637	Jakmip2	7.1062	6.88367	5.4603	5.62385	2.73751	0.00891229
NM_053195	Slc24a3	9.94442	9.87535	8.58482	8.35999	2.70848	0.00662646
NM_007950	Ereg	8.96523	9.64963	7.98612	7.77946	2.68447	0.0575739
NM_028705	Herc3	7.38491	7.56838	6.02103	6.0962	2.6722	0.004852
NM_010315	Gng2	8.77695	8.08902	6.68976	7.35775	2.65596	0.0988762
---		6.9433	7.872	6.00576	5.99363	2.6536	0.0937439
NM_025569	Mgst3	8.46749	8.90825	7.18996	7.39337	2.63209	0.028916
NM_025711	Aspn	6.56163	5.38076	4.54015	4.61374	2.62851	0.142527
NM_133187	Fam198b	11.4456	11.7575	10.2366	10.1856	2.62159	0.0126736
NM_018761	Ctnnal1	10.2202	10.5231	9.0716	8.89479	2.618	0.015576
NM_010156	Samd9l	7.85847	7.59337	6.53201	6.14434	2.61669	0.0274584
NM_026212	Agpat2	10.6103	10.8429	9.39884	9.28103	2.61473	0.00872051
NM_177225	Samd12	7.87572	8.59638	6.77595	6.93737	2.60158	0.0647762
NM_026058	Lass4	9.1656	9.63264	7.98221	8.06724	2.59259	0.0285537
NM_026887	Ap1s2	9.09283	10.0063	8.35217	8.01523	2.57729	0.10702
NM_175442	A630033H20Rik	8.16792	9.1078	7.47659	7.08246	2.5639	0.116628
NM_027109	Dnase1l1	7.56896	7.86653	6.38605	6.33419	2.56263	0.0121503
NM_011838	Lynx1	8.60471	8.20013	7.2794	6.81177	2.56123	0.0481992
NM_018782	Calcrl	7.2935	7.61229	6.20037	6.01119	2.54403	0.0184092
NM_178644	Oaf	9.87799	9.90373	8.54936	8.54108	2.54143	0.000100924
NM_172685	Slc25a24	11.9677	12.1557	10.7382	10.6947	2.54067	0.00510522
NM_010837	Mtap6	10.3677	10.2832	8.94364	9.02722	2.53158	0.0019614
NM_019790	Tmeff2	9.44556	10.289	8.59171	8.46672	2.52809	0.0882754
NM_175127	Fbxo28	9.58049	10.1595	8.6462	8.42513	2.52157	0.0499315
NM_009412	Tpd52	9.63657	9.41208	8.16905	8.22212	2.51183	0.00745053
NM_001166635	Mid1ip1	9.39394	9.68305	8.24609	8.17477	2.51065	0.012336
NM_011858	Odz4	7.90836	8.61502	6.72154	7.15238	2.50486	0.0852837
NM_001037987	Edil3	8.93449	8.80943	7.75562	7.3521	2.49337	0.0247313
ENSMUST00000115900	EG665031	7.36276	5.61647	5.33317	5.01277	2.49085	0.27627
NM_146120	Gsn	10.6832	10.7401	9.45385	9.34217	2.48567	0.00226797
---		7.8788	8.64963	6.96331	6.97155	2.45681	0.0781285
NM_024495	Car13	11.2058	11.5839	10.1077	10.1015	2.44564	0.020808
NM_007563	Bpgm	7.7386	8.3712	6.77088	6.76838	2.43727	0.055565
NM_007603	Capn6	10.5249	10.7175	9.34505	9.32788	2.43639	0.00561864
ENSMUST00000115900	EG665031	7.42127	5.83898	5.47928	5.21293	2.43517	0.250633
ENSMUST00000115900	EG665031	7.42127	5.83898	5.47928	5.21293	2.43517	0.250633
NM_001040399	Larp1b	8.09079	8.21547	6.97141	6.76852	2.43373	0.00850081
NM_134250	Havcr2	6.7251	7.66929	5.94315	5.89573	2.42462	0.113936
NM_010107	Efna1	9.12492	9.10419	7.97088	7.70906	2.41929	0.010449
NM_009517	Zmat3	10.3	10.1607	9.06646	8.8472	2.41755	0.0102428
NM_011313	S100a6	12.5453	12.7651	11.3757	11.3913	2.4145	0.00742598
ENSMUST00000115900	EG665031	7.43348	5.84402	5.49591	5.25064	2.40406	0.256208
ENSMUST00000115900	EG665031	7.43348	5.84402	5.49591	5.25064	2.40406	0.256208
NM_001025261	Tpd52	6.50359	6.59148	5.47161	5.1006	2.39734	0.0220859
NM_001042699	4831426I19Rik	8.64218	9.10604	7.57102	7.66679	2.38701	0.0338022
NM_029942	Prelid2	8.77797	8.21628	7.32383	7.16113	2.38608	0.0502512
NM_011075	Abcb1b	9.58244	10.1277	8.66505	8.5361	2.38587	0.0464313
NR_029820	Mir181b-1	6.64726	6.14588	5.17643	5.11424	2.38046	0.038425
NM_009524	Wnt5a	8.17019	8.6132	7.38932	6.89192	2.3802	0.0641228
NM_001172160	Flrt3	7.72777	8.03907	6.63756	6.63379	2.37469	0.0152099
NM_010702	Lect2	6.85257	6.69523	5.29632	5.76204	2.36973	0.0368502
NM_177346	Gpr149	8.62596	10.4825	8.35154	8.26939	2.36812	0.312584
NM_007494	Ass1	10.1424	10.218	9.03226	8.8419	2.36706	0.00671865
NM_021509	Moxd1	7.60848	7.40775	6.19256	6.34245	2.36298	0.0100407
NM_028022	Gatsl3	8.70938	8.72261	7.4898	7.46536	2.35939	0.000125872
NM_030143	Ddit4l	8.38553	8.95433	7.47504	7.38975	2.35796	0.0499849
NM_021897	Trp53inp1	9.61673	10.1186	8.8505	8.41131	2.35667	0.0656171
---		8.09247	8.40666	6.9768	7.04989	2.3558	0.0166002
NM_007494	Ass1	10.2464	10.3639	9.13748	9.00484	2.35216	0.00511883
NM_007382	Acadm	9.96707	10.5409	8.92378	9.12185	2.34753	0.0557399
---		6.4247	6.32441	5.35709	4.93336	2.34457	0.0299638
NM_133684	Mosc2	8.97733	8.99313	7.87715	7.64923	2.33276	0.00862535
NM_010099	Eda	9.21457	9.11002	7.88572	7.99574	2.332	0.00383693
NM_001042451	Snca	7.11067	7.46411	6.0318	6.1143	2.32035	0.0216103
NM_172570	Trim47	9.2101	9.388	7.98098	8.19008	2.31903	0.0125548
BC131959	Cd80	7.87019	7.89773	6.72035	6.62185	2.31797	0.0017731
NM_010496	Id2	12.0621	12.187	11.0663	10.7591	2.31637	0.0182032
NM_024290	Tnfrsf23	11.2878	11.3189	10.2002	9.98993	2.31056	0.00764912
NM_028011	Tom1l1	8.74337	8.90568	7.70219	7.53428	2.30744	0.00924016
NM_001011528	Olfr456	9.4255	8.70704	7.92767	7.79817	2.30274	0.0809902
---		9.05384	9.79875	8.41454	8.03372	2.30085	0.102753
---		6.63849	6.57306	5.91624	4.90183	2.29221	0.142743
NM_013829	Plcb4	8.22027	8.13102	7.01082	6.94975	2.29002	0.00204001
NM_021564	Fetub	8.80949	7.6924	7.15325	6.95877	2.28934	0.169608
NM_009775	Tspo	10.1556	9.98624	8.85882	8.89534	2.28764	0.00522608
NM_009257	Serpinb5	5.43997	6.49737	4.83783	4.71488	2.28519	0.154411
NM_178738	Prss35	6.17405	8.30942	6.03306	6.06887	2.28275	0.380822
ENSMUST00000097674	Gm10554	6.21397	6.80065	5.25206	5.38703	2.27799	0.0586298
NM_001033439	Lrch1	9.24229	9.36914	8.12737	8.11006	2.27679	0.00289538
NM_001111060	Cd59a	9.89386	9.35607	8.68699	8.19482	2.27215	0.0831217
NM_007381	Acadl	10.0517	10.4354	9.16433	8.95658	2.27058	0.032362
NM_027153	Pir	10.0615	9.66379	8.6656	8.69587	2.26881	0.0273159
---		5.17546	6.73202	5.09019	4.45429	2.26812	0.295122
NM_009842	Cd151	10.996	11.3868	10.1183	9.90311	2.2668	0.0338935
NM_007759	Crabp2	8.7973	8.54127	7.38961	7.59911	2.25781	0.0192497
NM_027878	Dram1	9.05195	9.02409	8.0383	7.69886	2.24924	0.0205522
NM_025705	Dcbld1	9.97274	9.501	8.68279	8.46092	2.24235	0.0465876
NM_010566	Inpp5d	7.36821	7.34286	6.09094	6.29079	2.24182	0.0073972
NM_177161	P4ha3	10.4904	9.67059	8.94752	8.88568	2.24061	0.105385
NM_013565	Itga3	10.6233	10.7824	9.59205	9.48657	2.24012	0.00666225
NM_199465	Nexn	8.34664	8.1671	7.32119	6.86595	2.23969	0.0415061
NM_025972	Naaa	11.0538	11.3896	10.0576	10.0633	2.23649	0.020281
NM_011310	S100a3	8.76789	8.70121	7.51052	7.63727	2.23559	0.00378501
NM_019564	Htra1	11.147	11.5142	10.2405	10.1011	2.23416	0.0274982
NM_183308	Pon2	9.52508	9.70169	8.46185	8.44566	2.234	0.00579705
NM_053178	Acsbg1	9.43607	9.50037	8.26492	8.36603	2.22337	0.00269004
---		5.53606	5.76512	4.58445	4.41643	2.21937	0.0149108
NM_177387	Ust	9.35348	9.32813	8.3183	8.0649	2.21792	0.012056
NM_013566	Itgb7	7.46299	8.53866	6.93325	6.77451	2.21444	0.169365
---		9.1931	9.52724	8.44904	7.98572	2.20808	0.0571623
NM_199299	Phf15	8.2887	8.4363	7.32473	7.11776	2.20572	0.0121786
AK145170	G930009F23Rik	7.77061	7.44699	6.79578	6.14425	2.20196	0.0886619
NM_018869	Grk5	8.41269	9.01153	7.68359	7.47263	2.19466	0.0702132
NM_018804	Syt11	8.72827	8.23624	7.34084	7.35606	2.19437	0.0440372
---		7.1765	7.84944	6.81093	5.94955	2.19273	0.17398
---		7.60758	8.26078	6.66166	6.94196	2.19218	0.0859901
---		6.09843	6.46184	5.27737	5.02208	2.18921	0.0364898
NM_028243	Prcp	10.1852	10.3511	9.15519	9.12293	2.18722	0.00555672
NM_007933	Eno3	8.66644	9.23389	7.98433	7.65846	2.18673	0.0747219
NM_145078	2610305D13Rik	5.59512	5.52868	4.69687	4.16958	2.18658	0.0512083
NM_001190297	Gpr155	8.19601	8.28252	7.1992	7.02927	2.18106	0.00710527
NM_028744	Pi4k2b	8.61753	9.34111	7.97602	7.73439	2.17968	0.0984286
---		9.47832	10.1941	8.85359	8.57225	2.17841	0.0999304
NM_025311	D14Ertd449e	10.4622	10.3832	9.37995	9.22287	2.17543	0.00609377
NM_001081377	Pcdh9	8.92615	8.58172	7.61352	7.65189	2.17532	0.0230614
NM_001081064	Pdzd2	8.43962	8.50978	7.33488	7.37366	2.17411	0.00127733
---		6.06954	5.60282	4.75492	4.67827	2.17284	0.0418366
NM_153155	C1ql3	8.26495	8.90708	7.61592	7.31713	2.1727	0.0871752
---		5.42961	5.51919	4.4424	4.27166	2.16951	0.00736159
NM_025311	D14Ertd449e	10.4762	10.401	9.40487	9.23942	2.16811	0.00655722
---		5.85122	6.24765	4.72693	5.13986	2.16751	0.0599181
NM_026163	Pkp2	10.6925	10.5008	9.54614	9.41616	2.16671	0.0106015
NM_133739	Tmem123	11.7777	11.7567	10.7415	10.5674	2.1626	0.00614735
NM_053246	Dok4	8.7373	9.17554	7.86376	7.82728	2.15981	0.037014
BC031781	BC031781	9.81542	10.5479	9.10552	9.04461	2.1534	0.0948672
---		6.27513	6.4217	5.07242	5.41234	2.15253	0.0268795
NM_001130174	Tnnt2	11.3496	11.3797	10.1919	10.3261	2.15191	0.00384717
NM_001002011	Lmna	11.421	11.7804	10.465	10.5263	2.15105	0.0261432
NM_026171	Nvl	10.7245	11.0776	9.8702	9.72434	2.14919	0.0286585
BC048587	4833427G06Rik	7.26976	7.27021	6.27792	6.05746	2.14696	0.00985218
NM_025311	D14Ertd449e	10.178	10.1295	9.15532	8.95177	2.14382	0.00892344
NM_001033336	Abcc4	8.97567	9.21163	8.12647	7.86606	2.13966	0.0246912
NM_016900	Cav2	10.3591	10.5127	9.47392	9.21776	2.12882	0.0182598
---		6.01704	5.91195	4.93293	4.8165	2.12842	0.00513887
NM_178772	Nceh1	10.3571	10.9017	9.64661	9.44442	2.11971	0.0649055
---		6.8268	7.61874	6.39574	5.88467	2.1178	0.148441
NM_001098230	Pdp1	10.5895	10.5877	9.49322	9.52077	2.1164	0.000162876
NM_007420	Adrb2	7.55412	8.08095	6.64918	6.82655	2.11355	0.0603369
ENSMUST00000115900	EG665031	7.5053	6.07678	5.80939	5.61435	2.11282	0.27308
NM_001081377	Pcdh9	8.93245	8.57164	7.66397	7.6881	2.1082	0.0270938
NM_023716	Tubb2b	9.4233	9.96121	8.70617	8.52896	2.10627	0.0629446
NM_011366	Sorbs3	10.0785	9.45545	8.72105	8.66474	2.10535	0.0753431
NM_009794	Capn2	12.4634	12.6339	11.4637	11.4876	2.10377	0.00637397
ENSMUST00000115900	EG665031	7.35893	5.90715	5.66793	5.45999	2.0981	0.282218
NM_146987	Olfr457	8.93197	8.1434	7.58481	7.36749	2.08715	0.121884
NM_172788	Sh3rf3	9.02038	8.83805	7.79898	7.94888	2.07813	0.0122771
NM_010176	Fah	10.0653	8.92577	8.52714	8.35421	2.07752	0.208672
---		4.68268	5.55031	3.90799	4.221	2.0734	0.150085
NM_010924	Nnmt	8.96841	8.8968	7.88262	7.87883	2.07323	0.00116005
NM_025658	Ms4a4d	6.85175	6.17291	5.50584	5.41559	2.07285	0.0916729
NM_001083918	Gm13139	8.77127	9.1164	8.07267	7.71297	2.07198	0.0519009
NM_153068	Ehd2	10.4629	10.43	9.52874	9.26309	2.07125	0.0158472
NM_001113209	Nfib	9.08203	9.46428	8.15578	8.29414	2.06795	0.0356068
---		6.12661	5.54253	5.20603	4.36895	2.06634	0.17665
NM_009643	Ahnak	11.2119	11.5029	10.2546	10.3663	2.06611	0.0214487
NM_001004155	9930012K11Rik	8.31265	8.2385	7.10506	7.365	2.057	0.0164561
NM_009674	Anxa7	9.04794	9.00139	8.05497	7.9134	2.05691	0.00508912
NM_008012	Akr1b8	10.4022	10.5891	9.40699	9.50605	2.05495	0.0102013
BC138468	Ahnak2	9.85712	9.83403	8.89258	8.72105	2.05446	0.00686893
NM_001081079	Ogfrl1	7.75459	7.59863	6.82242	6.45378	2.05411	0.0351908
---		6.76516	7.64989	6.80477	5.53828	2.05053	0.311877
NM_028460	Pear1	9.59934	9.49597	8.60791	8.41724	2.04923	0.0107988
NM_172506	Boc	7.74094	7.17316	6.28128	6.56306	2.04894	0.0823662
NM_025815	Cpne8	8.77004	9.07297	8.07456	7.69896	2.04875	0.0502997
NM_019969	Plag1	8.37225	8.40264	7.41981	7.29136	2.04466	0.00406626
NM_025413	Lce1g	6.82232	7.92238	6.50379	6.1789	2.04345	0.214051
---		4.3794	4.55514	3.44338	3.43598	2.03862	0.00724531
NM_172508	Dse	11.0354	11.0075	9.99466	9.99455	2.03756	0.000184623
NM_026041	Rrp15	9.38479	9.70918	8.47298	8.57061	2.03523	0.0262276
NM_007413	Adora2b	8.64068	8.31027	7.36679	7.53378	2.03523	0.031089
BC147845	Uprt	10.0782	11.463	9.77841	9.71501	2.03339	0.277677
---		5.68951	7.82405	5.7371	5.7328	2.0305	0.439389
NM_025286	Slc31a2	10.4078	11.2053	9.81776	9.75294	2.02966	0.125266
NM_022816	Acot10	8.33381	8.90581	7.63203	7.56789	2.02772	0.0712279
NM_019707	Cdh13	9.42469	9.44751	8.53657	8.30284	2.02285	0.0130843
---		8.78603	8.91929	8.01218	7.66046	2.02278	0.0325745
NM_181444	Gprc5a	10.0499	9.90219	9.09967	8.82135	2.02164	0.0232295
NM_027268	Scrn1	9.91572	10.3411	9.08988	9.13952	2.01909	0.0418405
NM_010786	Mdm2	11.2101	11.8044	10.516	10.4734	2.01748	0.0767306
NM_010634	Fabp5	10.7126	11.3854	9.9699	10.1042	2.01665	0.0982683
NM_010164	Eya1	10.3706	10.2165	9.3356	9.23061	2.01455	0.00840398
NM_016886	Gria3	9.99892	10.1999	9.12649	9.05522	2.01192	0.0109961
NM_025384	Dnajc15	9.57421	9.39136	8.47994	8.46933	2.01133	0.00815124
---		5.24236	5.70621	4.59804	4.33666	2.00964	0.0633276
NM_010634	Fabp5	10.5461	11.2596	9.86733	9.92512	2.0092	0.106593
NM_009351	Tep1	8.41822	8.21437	7.25021	7.37182	2.00733	0.0136532
NM_021716	Fign	6.82061	7.12448	6.07765	5.85841	2.00627	0.0330694
---		5.44427	5.41201	4.76011	4.0921	2.00282	0.0956548
NM_010345	Grb10	11.0546	11.1695	10.0738	10.1493	2.00069	0.00468548
NM_029570	Atp11b	11.0734	11.0639	10.1946	9.94207	2.00043	0.0155841
NM_011113	Plaur	10.3617	10.4369	9.462	9.33866	1.99861	0.00518767
NM_207650	Dtna	9.35831	9.81232	8.61211	8.57182	1.99081	0.0488131
NM_008548	Man1a	9.69512	10.7527	9.23582	9.22547	1.99071	0.201124
ENSMUST00000098289	Gm7682	7.41544	5.98664	5.78842	5.62709	1.99071	0.301191
ENSMUST00000098289	Gm7682	7.41544	5.98664	5.78842	5.62709	1.99071	0.301191
ENSMUST00000098289	Gm7682	7.41544	5.98664	5.78842	5.62709	1.99071	0.301191
ENSMUST00000098289	Gm7682	7.41544	5.98664	5.78842	5.62709	1.99071	0.301191
NM_011794	Bpnt1	10.9417	10.9282	10.0189	9.86592	1.9897	0.00593516
NM_009527	Wnt7a	6.86313	8.37082	6.52573	6.72632	1.98749	0.322387
NM_012058	Srp9	10.4948	11.0145	9.81391	9.72126	1.98215	0.0646568
---		6.55808	6.52077	5.43561	5.67432	1.97858	0.0147264
NM_146067	Cpped1	10.6474	10.9181	9.79715	9.80311	1.97606	0.0184666
NM_019736	Acot9	11.1295	11.6647	10.4081	10.4345	1.96676	0.0678009
NR_027885	Vaultrc5	7.98571	8.49569	7.40253	7.13005	1.96484	0.0778833
NM_001163567	Fam102b	10.0934	10.5744	9.38533	9.33864	1.96141	0.0566215
NM_027828	Fam110c	7.55879	8.85785	7.25154	7.22136	1.96138	0.273337
---		5.99453	5.33625	4.75788	4.63608	1.95668	0.101592
NM_025679	Sike1	10.669	11.0725	9.96686	9.84486	1.95188	0.0445625
ENSMUST00000098289	Gm7682	7.47598	6.07043	5.87717	5.74007	1.9515	0.305247
NM_011333	Ccl2	10.7342	11.2431	10.1279	9.92936	1.94537	0.0722693
---		10.12	11.5904	9.93283	9.85885	1.94448	0.322324
NM_029519	Rap2a	9.02753	9.50155	8.34053	8.26981	1.94446	0.0570985
NM_016721	Iqgap1	10.8114	11.1221	9.98409	10.0322	1.94339	0.0258648
NM_027917	Shroom1	7.67873	7.77353	6.86895	6.6677	1.94235	0.0132192
NM_010553	Il18rap	9.60553	10.2494	9.08734	8.85378	1.94111	0.107765
NM_016912	Cdkl2	8.25994	8.51402	7.5412	7.32366	1.93797	0.0293529
NM_001113548	Adamtsl5	10.1386	10.3513	9.32573	9.26184	1.93348	0.0133563
NM_008133	Glud1	10.9911	11.6754	10.3954	10.3741	1.92988	0.109282
---		8.32955	9.06892	7.91495	7.58663	1.92979	0.143696
NM_010809	Mmp3	5.82317	7.31722	5.51953	5.7273	1.92757	0.336155
---		4.92428	6.68526	4.65072	5.07429	1.92154	0.407379
NM_173745	Dusp18	8.55808	8.91406	7.88747	7.70451	1.91863	0.0424516
---		11.1194	11.7823	10.6132	10.4129	1.91552	0.113568
NM_010937	Nras	11.292	11.3978	10.3808	10.4336	1.91547	0.00395099
NM_025855	Echdc1	8.77677	9.48065	8.50217	7.88128	1.91452	0.183968
NM_001081383	Mll3	9.69705	9.49486	8.78228	8.53643	1.91401	0.0276837
NM_008961	Pter	8.89758	9.22488	8.28441	7.96664	1.91282	0.0546001
NM_001164056	Pld1	8.29735	8.4174	7.56035	7.28686	1.91027	0.0246374
NM_011597	Tjp2	10.3298	10.6452	9.54004	9.56743	1.91024	0.0275677
NR_002853	Airn	10.249	9.87671	9.21241	9.04829	1.90857	0.044438
NM_001109040	Kif21a	7.89837	8.64461	7.39004	7.28861	1.90814	0.131697
---		3.57828	4.71022	3.07683	3.34753	1.90802	0.250384
NM_175285	Tmem62	10.7539	9.9419	9.54129	9.292	1.90694	0.159629
NM_178892	Tiparp	10.2067	10.4987	9.50115	9.3428	1.90619	0.0303965
NM_175353	Exoc6	8.71034	8.72805	7.79031	7.78776	1.90549	9.24669e-05
NM_028712	Rap2b	9.1299	9.52463	8.38017	8.41605	1.90416	0.0426058
NM_019637	Styx	9.96534	10.7333	9.52941	9.31247	1.90311	0.145459
NM_026335	Lce1h	10.5184	10.1533	9.43156	9.38673	1.90096	0.0371933
NM_013662	Sema6b	8.30264	8.58705	7.54783	7.49185	1.89869	0.0236816
NM_013662	Sema6b	8.30264	8.58705	7.54783	7.49185	1.89869	0.0236816
NM_133829	Mfsd6	7.05278	6.68618	5.85193	6.03831	1.89785	0.0460909
NM_027772	Pdss2	9.24622	9.89391	8.70532	8.58665	1.89748	0.106958
ENSMUST00000115900	EG665031	6.85072	4.68399	5.09712	4.59262	1.89538	0.494146
---		6.28145	7.10606	6.43631	5.1079	1.89428	0.359684
NM_008659	Myo1c	11.5804	11.751	10.7707	10.7176	1.89411	0.00927627
NM_030113	Arhgap10	11.3695	10.8853	10.2408	10.1718	1.89356	0.0637881
NM_009626	Adh7	9.9433	10.149	9.20585	9.0468	1.89191	0.0194029
NM_172772	Fam63b	7.47371	8.10809	6.99146	6.75281	1.89049	0.113382
NM_019976	Psrc1	10.0438	10.2465	9.31229	9.14166	1.88968	0.0201952
---		4.85317	6.75772	4.93903	4.8375	1.88842	0.437645
NM_198653	Iars2	10.6126	10.9839	9.95656	9.80626	1.88793	0.0445566
---		5.25794	7.02346	5.2913	5.15896	1.88631	0.409686
NM_001081287	Mpp7	7.912	8.81226	7.71037	7.18633	1.88397	0.221444
NM_009627	Adm	7.43082	7.15833	6.07855	6.68609	1.88198	0.111374
---		9.13858	7.71951	7.57422	7.45974	1.88174	0.328579
NM_080634	Hps3	9.95576	10.227	9.3038	9.05746	1.87999	0.0381571
NM_009818	Ctnna1	11.1559	11.6019	10.4661	10.4704	1.87983	0.0550674
NM_001113188	Fxr1	11.1181	11.5402	10.5032	10.3343	1.87952	0.0570491
NM_178907	Mapkapk3	9.90168	10.3444	9.33264	9.09362	1.87893	0.068654
---		6.61373	7.39664	6.33719	5.8536	1.87877	0.186624
NM_001163754	Rab3gap2	9.98516	10.2606	9.26246	9.16394	1.87866	0.0248965
NM_028216	Psca	7.94131	7.83561	7.09273	6.86963	1.8755	0.0180112
NM_010016	Cd55	5.2097	4.79517	3.84337	4.34731	1.87526	0.108683
NR_033496	Lrp8	9.94665	10.3907	9.34946	9.17472	1.87458	0.0628048
NM_144814	Rcor3	10.1892	10.0991	9.22881	9.24839	1.87322	0.0025824
NM_010651	Klra9	5.988	5.52153	4.97647	4.72385	1.87204	0.0762667
NM_026662	Prps2	10.7653	11.505	10.3258	10.1381	1.87022	0.141561
NM_001113478	Frrs1	11.6857	12.0953	11.0277	10.9476	1.86979	0.0494763
AK138503	Ahnak2	10.7448	11.0034	9.9764	9.96824	1.86837	0.0199665
NM_029735	Eprs	11.4532	11.8483	10.7474	10.7508	1.86821	0.044798
NM_001082414	Sh3d19	10.5494	10.9081	9.87599	9.77906	1.86767	0.0399541
NM_207214	Exoc5	10.3651	10.6914	9.66664	9.58848	1.86697	0.0329938
NM_001081278	Tbc1d4	7.94963	7.78674	6.88891	7.05108	1.86373	0.0159807
NM_001024624	Cdkl5	8.9017	9.10073	8.36073	7.84605	1.86325	0.0828705
NM_144810	Klhdc8a	9.34036	9.44621	8.56539	8.43094	1.85976	0.00901298
NM_023485	Sync	8.56503	7.8737	7.26019	7.38969	1.85887	0.126026
NM_007755	Cpeb1	7.68201	7.85839	6.92323	6.83029	1.8576	0.0122215
NM_008706	Nqo1	8.0618	8.44675	7.51883	7.20433	1.85664	0.0695305
ENSMUST00000102975	Mobkl2b	9.29246	9.06671	8.4216	8.15376	1.85563	0.0364658
---		5.6102	5.04772	4.53509	4.34036	1.85476	0.0957646
BC028765	0610010O12Rik	10.426	10.6574	9.63468	9.66786	1.85375	0.0167935
NM_001025613	Otud7b	8.57662	9.39543	8.10297	8.08899	1.85323	0.161787
NM_011035	Pak1	10.1915	10.2868	9.48143	9.22012	1.85108	0.0236422
NM_176968	Nt5dc1	8.98861	9.12145	8.28378	8.05017	1.85068	0.0221366
NM_009985	Ctsw	7.56268	7.48299	6.65309	6.61849	1.84938	0.00238977
NM_024178	Alg14	10.6838	10.735	9.87669	9.76837	1.84913	0.00453078
NM_009434	Phlda2	7.8662	7.86792	6.92069	7.04084	1.84842	0.00456433
NM_013723	Podxl	8.42567	8.34503	7.58685	7.41747	1.84445	0.0110913
NM_030695	Lrba	9.34142	9.58108	8.67599	8.48092	1.84395	0.0292925
NM_001081430	Naa30	8.06021	8.72694	7.48206	7.54273	1.84188	0.119076
NM_001195084	Plscr2	7.68042	8.76419	7.40706	7.27755	1.84038	0.248183
NM_011546	Zeb1	9.55122	9.44925	8.69831	8.54327	1.83967	0.0109485
NM_001166000	Lingo2	6.75373	6.86849	5.8704	5.99311	1.83955	0.00900303
NM_027897	Rhpn2	6.92696	7.70719	6.28937	6.58677	1.83911	0.169884
NM_178751	Orai2	9.80472	10.1766	9.14861	9.07506	1.83887	0.0435011
NM_019703	Pfkp	8.79443	8.89959	8.07971	7.85822	1.83789	0.0189421
NM_011161	Mapk11	10.6056	10.0108	9.3636	9.50087	1.83527	0.102972
NR_028125	0610038B21Rik	8.5884	8.26066	7.6054	7.49273	1.8346	0.0370163
ENSMUST00000098289	Gm7682	7.18298	6.00017	5.82539	5.60736	1.83426	0.282833
NM_172416	Ostm1	10.7653	11.3492	10.2155	10.1521	1.83204	0.0969027
NM_001114386	Nedd4l	9.97957	10.0108	9.18892	9.05487	1.83182	0.006153
NM_007936	Epha4	8.66404	9.1483	8.14536	7.92143	1.83118	0.0820827
NM_009051	Rex2	7.82011	7.85776	7.06334	6.87123	1.82976	0.0123771
NM_029556	Clybl	8.74623	8.33229	7.88469	7.45291	1.82825	0.100557
NM_010225	Foxf2	8.7433	8.74844	7.87021	7.88086	1.82808	4.61859e-05
NM_177130	Glt28d2	7.52629	7.88024	6.82072	6.84695	1.82695	0.0392258
NM_025968	Ptgr1	7.84605	8.19803	7.17692	7.12912	1.82642	0.0393209
---		7.39688	8.23897	6.95231	6.94618	1.82599	0.175181
---		6.18571	6.44571	5.51756	5.37715	1.82557	0.0277499
---		7.79003	7.77725	7.28023	6.55101	1.82516	0.140288
NM_172782	Nxt2	10.1414	10.9043	9.73127	9.58253	1.82254	0.155711
NM_175512	Dhrs9	8.31396	8.49771	7.5804	7.50003	1.82212	0.0131555
NM_008183	Gstm2	10.1963	9.00506	8.91002	8.56039	1.82197	0.297938
NM_198620	Rundc3b	7.27094	7.20078	6.48906	6.2535	1.82081	0.0196128
NM_028639	Ttc7	9.25138	9.15029	8.41089	8.26249	1.82027	0.0106232
NM_138309	Cd99l2	11.1764	11.297	10.4276	10.3218	1.81754	0.00854872
NM_008630	Mt2	11.0584	11.5124	10.5392	10.3105	1.81574	0.0772798
NM_001024604	Ankrd28	11.1001	11.3665	10.3836	10.363	1.81504	0.0232833
NM_020275	Tnfrsf10b	10.9642	10.6578	10.0232	9.87951	1.81457	0.0366283
NM_019741	Slc2a5	9.33456	8.7782	8.25518	8.1396	1.81377	0.0941971
NM_007403	Adam8	8.09053	7.91834	7.02404	7.26836	1.81282	0.0290099
---		10.7075	11.1231	10.1015	10.0169	1.81016	0.0562181
ENSMUST00000097736	Gm10561	8.83129	9.64217	8.52373	8.23903	1.8092	0.184793
---		6.3788	6.75982	6.26726	5.16072	1.80915	0.281316
NM_031843	Dpp7	10.4792	11.343	10.1326	9.97921	1.80894	0.190559
NM_001164117	Serpinb6a	11.0689	11.2493	10.2947	10.3176	1.80619	0.0111701
NM_023434	Tox4	8.93916	9.03295	8.10614	8.16116	1.80551	0.00404311
NM_015763	Lpin1	7.59824	8.4262	7.18645	7.13593	1.80379	0.176616
NM_007600	Capn1	10.6254	10.2275	9.66253	9.49263	1.80113	0.059229
---		7.7057	8.12892	7.52598	6.61559	1.79816	0.233772
BC151018	A430107O13Rik	9.11627	8.82873	8.34254	7.91115	1.79708	0.0825008
---		4.98258	4.60569	3.87658	4.02058	1.79695	0.0524805
NM_001081039	Dock9	9.8625	10.1575	9.28403	9.04596	1.79627	0.0468094
---		5.72989	5.34056	4.81609	4.56559	1.7955	0.0676186
NM_144794	Tmem63a	11.1962	10.7137	10.1043	10.1183	1.79457	0.0729867
NM_008028	Flot2	10.5946	10.7788	9.91399	9.77661	1.79174	0.0181454
NM_001164289	Gm6907	7.01396	7.30601	6.54052	6.09693	1.79161	0.0868553
---		6.42569	6.89499	5.6434	5.9986	1.78923	0.104086
---		5.70129	6.54039	5.73114	4.83236	1.78892	0.305569
NM_013463	Gla	9.90618	10.9793	9.70845	9.49892	1.78887	0.264594
NM_007987	Fas	7.66073	6.90868	6.5663	6.32608	1.78821	0.167602
NM_007963	Mecom	9.2171	9.88173	8.73544	8.68785	1.78728	0.128393
---		4.73829	4.93851	3.73618	4.26574	1.78687	0.0977883
NM_011048	Pcsk6	9.75099	9.50903	8.74233	8.84686	1.78437	0.0239926
---		4.22842	5.36491	4.12349	3.80081	1.78326	0.29326
---		7.69913	7.50805	6.60819	6.93113	1.78253	0.0470705
ENSMUST00000067743	Gm9949	7.31664	7.57817	6.646	6.581	1.7825	0.025128
NM_133999	Fig4	10.4098	10.6072	9.73452	9.61582	1.78181	0.0185794
---		11.0613	10.3442	9.9454	9.79348	1.7818	0.150838
NM_027906	1300010F03Rik	9.62283	9.48771	8.76846	8.67575	1.78159	0.00953331
---		7.88414	8.1476	7.71821	6.64738	1.78148	0.269923
---		7.68769	8.32447	7.13626	7.21002	1.78131	0.121638
NM_001128103	Ano3	5.65399	5.85742	4.88914	4.96026	1.77893	0.0164013
NM_011671	Ucp2	10.463	10.2946	9.61403	9.48414	1.77734	0.0160399
NM_001081300	Tshz1	8.71381	8.69532	7.94361	7.80856	1.77581	0.00669901
NM_027728	Enkur	6.07065	5.78494	5.31793	4.88235	1.77479	0.0863952
NM_009805	Cflar	9.2596	9.62085	8.7718	8.45347	1.77472	0.0752025
---		10.1042	10.4647	9.62575	9.28874	1.77422	0.0786264
NM_010864	Myo5a	11.1233	11.476	10.5176	10.4276	1.77409	0.0451706
NM_001037926	Gm13051	8.90271	9.58024	8.55598	8.2744	1.77311	0.153101
---		5.32608	5.53486	3.76558	5.44427	1.7722	0.431987
NM_027861	0610010K06Rik	9.92239	10.502	9.50388	9.27205	1.77061	0.118461
NM_145360	Idi1	8.33358	10.6759	8.71521	8.64587	1.77058	0.554641
NM_001085383	Anxa9	8.58901	8.56308	7.80837	7.70036	1.76746	0.00453719
ENSMUST00000115900	EG665031	6.4236	4.96286	5.07754	4.66576	1.76734	0.392113
NM_001100415	Gm14430	10.8515	11.0306	10.17	10.07	1.76674	0.0152539
NM_001099327	100043387	10.8515	11.0306	10.17	10.07	1.76674	0.0152539
ENSMUST00000108991	0610010B08Rik	10.8515	11.0306	10.17	10.07	1.76674	0.0152539
NM_001099327	100043387	10.8515	11.0306	10.17	10.07	1.76674	0.0152539
NM_001163579	Lrrcc1	8.24588	8.17223	7.52184	7.25463	1.7664	0.0273432
---		5.07484	4.62719	3.97573	4.08536	1.76598	0.0706285
NM_023716	Tubb2b	8.12132	8.2573	7.4325	7.3062	1.76536	0.0125652
NM_145928	Tspan14	9.15283	9.80869	8.61951	8.70345	1.76452	0.131476
NM_026102	Daam1	9.65431	10.0036	9.09258	8.93035	1.76232	0.0512506
NR_024619	2610001J05Rik	9.39124	10.1357	9.0624	8.82996	1.76208	0.171053
NM_177869	Fam185a	9.67374	10.2095	9.27776	8.97129	1.76189	0.11795
NM_021496	Pvrl3	9.94418	10.1337	9.28057	9.16426	1.76119	0.0180452
NM_144895	Spg20	10.1937	10.5619	9.58146	9.54148	1.76094	0.0477841
NM_015728	Slc33a1	8.2673	8.40146	7.69619	7.34104	1.76023	0.0501103
NR_028481	Snora31	8.36907	8.80124	7.94653	7.59332	1.75958	0.099928
NM_001033293	Uap1l1	9.17393	10.2584	8.89344	8.90868	1.75944	0.271688
NM_144847	Nrbp2	7.7833	7.78905	6.98046	6.96265	1.75884	0.000131829
NM_007616	Cav1	12.0008	12.0052	11.2523	11.1271	1.75723	0.00587345
NM_001081050	Pard3b	8.78477	9.36618	8.28767	8.2367	1.75721	0.108244
NM_008634	Mtap1b	11.5029	11.4283	10.5959	10.7095	1.75673	0.00691017
---		5.13605	6.31088	5.01417	4.81048	1.7546	0.306696
NM_001146059	Als2cl	7.60047	7.74731	6.78705	6.93931	1.75408	0.0165963
NM_175328	Slc6a15	10.2261	10.8302	9.78101	9.65483	1.75352	0.119574
---		8.79306	9.04157	8.53291	7.68162	1.75327	0.20925
---		4.18059	4.79871	3.8957	3.46385	1.75306	0.164758
NM_145925	Pttg1ip	11.8016	12.4259	11.2465	11.362	1.75259	0.1255
---		6.32973	6.86547	6.48353	5.09327	1.75224	0.390858
---		6.15853	5.92109	5.29506	5.16664	1.75195	0.0267263
NM_172865	Manea	10.7269	10.8288	10.002	9.93624	1.75166	0.0055706
NM_009112	S100a10	13.3518	13.4097	12.5488	12.5969	1.75065	0.00216413
NM_030889	Sorcs2	8.40298	8.83704	7.76434	7.86005	1.75056	0.0680548
NM_010255	Gamt	10.2678	9.57922	9.1841	9.04844	1.74988	0.148108
---		10.1724	11.5257	10.1574	9.92626	1.7498	0.360651
NM_013796	Nagpa	10.3696	10.8	9.75508	9.80129	1.74914	0.06505
---		6.63371	7.6594	6.48066	6.19932	1.74904	0.268616
NM_001146299	Sh3rf2	8.69439	8.69404	7.91639	7.85908	1.74894	0.00126005
---		7.36729	7.78967	7.26584	6.27934	1.74822	0.271945
NM_007853	Degs1	12.7649	12.9249	12.0245	12.055	1.74736	0.0100773
NM_026664	Vps53	9.51834	9.60421	8.77486	8.7378	1.74708	0.00335812
---		6.04325	6.92669	5.77636	5.585	1.74629	0.217114
NM_025663	Gpatch4	8.54352	8.95827	7.93599	7.95759	1.74606	0.0606838
---		9.8143	9.6192	9.0153	8.81072	1.74562	0.0295635
NM_026353	Slc48a1	11.9851	12.019	11.2536	11.1433	1.74542	0.00511163
NM_026150	4921536K21Rik	6.62268	7.00307	6.33497	5.684	1.74519	0.166772
NM_018829	Ap3m1	11.6149	11.9256	10.9351	10.9994	1.74473	0.0368778
NM_028836	Ctbs	8.40685	8.53727	7.78544	7.55303	1.74451	0.0264606
NM_177389	Mia3	9.59394	9.79333	8.93584	8.84676	1.74392	0.0180217
NM_009284	Stat6	11.1142	11.1028	10.3301	10.2838	1.743	0.000886643
NM_013867	Bcar3	8.46021	8.56426	7.65919	7.76248	1.74279	0.0082634
NM_013499	Cr1l	8.26197	8.17903	7.64025	7.1982	1.74265	0.0705344
NM_001080818	Cdc14a	9.15693	8.97291	8.33924	8.19063	1.74108	0.0211635
NM_011734	Siae	9.72267	9.40675	8.82838	8.70515	1.73862	0.0423055
NM_019637	Styx	9.5057	10.1594	9.11917	8.95007	1.73861	0.141888
NM_198105	Fam120c	8.24697	8.35166	7.5096	7.49477	1.73764	0.00437031
NM_144731	Galnt7	9.88351	10.1638	9.30207	9.15114	1.73756	0.0376462
NM_008129	Gclm	12.3041	12.1343	11.3795	11.465	1.73744	0.0139329
NM_176837	Arhgap18	7.84016	8.15838	7.26225	7.14286	1.73715	0.0426098
NM_133815	Lbr	12.4337	12.4913	11.6005	11.7339	1.7354	0.0082406
NM_013495	Cpt1a	10.5443	10.4075	9.73359	9.62962	1.73426	0.0115019
NM_001039371	Slc22a15	8.72154	8.48322	7.81185	7.80497	1.73384	0.0218091
NM_001145960	Slc37a2	7.61655	7.67563	6.78915	6.91853	1.73177	0.00796217
NM_198664	Tbc1d2	7.99858	8.71972	7.65662	7.47728	1.73171	0.166651
NM_145360	Idi1	8.42573	10.5996	8.7857	8.65743	1.73037	0.543026
---		11.1419	11.7367	10.6831	10.6156	1.729	0.118578
NM_148945	Rps6ka3	10.4982	10.9793	10.0471	9.85092	1.7287	0.0933155
NM_029389	Fam35a	7.17786	7.58458	6.81213	6.37208	1.72801	0.11897
---		6.29522	6.25029	5.40276	5.56708	1.72648	0.0114871
NM_001177565	Gm8300	9.73502	10.1843	9.14047	9.20325	1.72643	0.0738334
NM_025683	Rpe	10.3678	10.836	9.87337	9.75554	1.72601	0.0824911
NM_172772	Fam63b	10.255	10.4418	9.77482	9.34835	1.72527	0.0774928
NM_024469	Bhlhe41	7.12239	7.03142	6.39181	6.18897	1.72491	0.0193929
NM_134052	Adi1	9.64949	9.95099	9.05083	8.97663	1.7249	0.0368225
NM_172920	Dpy19l1	10.813	11.199	10.2387	10.2027	1.7235	0.0558603
NM_001080995	4632434I11Rik	9.71705	10.0526	9.29035	8.90875	1.72343	0.0906699
NM_133964	Dohh	8.71902	9.74689	8.52739	8.36829	1.72323	0.270194
NM_007669	Cdkn1a	12.759	12.4231	11.9424	11.6744	1.72028	0.0677739
NM_007696	Ovgp1	7.60751	7.77449	7.03091	6.78713	1.71949	0.0338911
NM_008969	Ptgs1	11.5205	11.476	10.8836	10.5491	1.71936	0.0435656
NM_011504	Stxbp3a	9.2367	9.73363	8.74393	8.66278	1.71929	0.0899279
NM_001111028	Kctd9	11.0312	10.9747	10.2525	10.1905	1.71887	0.00287094
NM_146091	Atl3	10.1144	10.9154	9.77248	9.69471	1.71868	0.191658
NM_021515	Ak1	10.5017	10.5223	9.82501	9.63701	1.71832	0.014347
NM_053185	Col4a6	7.32964	7.45715	6.53195	6.6936	1.71787	0.0169506
---		11.0382	11.7567	10.6413	10.5924	1.71781	0.162479
NM_134079	Adk	10.141	10.4708	9.58047	9.4707	1.71753	0.0461807
NM_001172101	Rnh1	10.8126	11.4588	10.3903	10.3208	1.71725	0.138394
NM_011780	Adam23	8.41096	7.98102	7.51348	7.3186	1.71707	0.0806516
NM_172274	Cc2d2a	7.73884	7.76746	7.15131	6.7961	1.71647	0.0484882
NM_011937	Gnpda1	10.0838	10.9468	9.73728	9.73512	1.71611	0.212725
NM_001081287	Mpp7	9.0738	9.66558	8.64096	8.5405	1.71589	0.121893
NM_028696	Obfc2a	10.1209	10.9225	9.90171	9.58573	1.71474	0.212692
NM_009035	Rbpj	11.8529	12.2281	11.2593	11.2658	1.71465	0.0535361
NM_011578	Tgfbr3	9.83492	10.0788	9.19973	9.15876	1.71428	0.0243626
NM_178789	Tmem117	7.22637	7.45018	6.46858	6.65333	1.71394	0.0331274
NM_172513	Fam126b	8.72065	9.63299	8.48696	8.31347	1.71309	0.2364
NM_016691	Clcn5	10.675	11.532	10.317	10.3375	1.71266	0.211836
NM_007943	Eps15	10.1084	10.407	9.60776	9.35623	1.71202	0.0578921
NM_011158	Prkar2b	10.5993	11.1489	10.1098	10.0875	1.71174	0.10613
NM_172287	Spire2	10.0373	9.89713	9.20451	9.17919	1.71165	0.00833572
NM_139001	Cspg4	9.96791	10.0393	9.18528	9.27112	1.71165	0.00514201
NM_001081182	Atp8b2	10.3132	10.345	9.57915	9.52946	1.71093	0.00144554
NR_028061	Gm8615	8.66281	9.72976	8.27381	8.56933	1.71085	0.296596
---		6.02734	7.6535	6.02315	6.10889	1.71048	0.441933
NM_001013616	Trim6	7.9064	7.87634	7.07941	7.15625	1.70946	0.0028326
NM_001077403	Nrp2	11.8638	12.086	11.2631	11.1408	1.70878	0.0258674
NM_153058	Mapre2	10.3635	10.2877	9.63702	9.46827	1.70873	0.0140186
NM_009809	Casp14	7.82455	6.82998	6.52593	6.58354	1.70826	0.261082
NM_010683	Lamc1	11.065	11.0419	10.184	10.3792	1.70749	0.015834
NM_025730	Lrrk2	9.97753	10.5325	9.49868	9.47022	1.70591	0.109135
NR_029717	Mir30c-2	6.26018	6.62479	5.51287	5.83277	1.70488	0.0865901
NM_028779	Ampd2	10.6432	10.9517	10.0287	10.0277	1.70445	0.0379228
---		6.59455	6.70184	6.43697	5.32125	1.70419	0.303605
---		9.66251	10.279	9.13169	9.27165	1.70416	0.135425
---		6.98261	7.33832	6.49724	6.28827	1.70256	0.0652106
NM_013901	Slc39a1	10.3808	10.7469	9.81414	9.77963	1.7017	0.0529651
---		8.06384	8.82279	7.87151	7.48338	1.7004	0.214184
NR_028376	A930004D18Rik	8.03256	8.35109	7.48482	7.36712	1.70038	0.045802
---		5.21031	6.49938	5.37327	4.80836	1.69823	0.39104
NM_172964	Arhgap28	6.64181	7.15006	6.07853	6.18539	1.69816	0.0987242
NM_021388	Extl2	8.84177	9.18191	8.38675	8.10976	1.69771	0.0735209
---		10.122	11.2447	9.93019	9.90998	1.69734	0.306967
NM_026838	Srpx2	6.68375	7.34501	6.35558	6.14664	1.69734	0.158669
NM_001082553	Rab27b	8.19004	8.31001	7.5235	7.45094	1.69678	0.00834005
NM_026332	Dnajc19	10.6255	10.4322	9.89018	9.64417	1.69547	0.0396826
NM_183116	1110021L09Rik	11.2374	10.8364	10.2913	10.2604	1.69475	0.063288
AF358257	4931408A02Rik	7.4148	7.69072	6.7443	6.83921	1.69467	0.0348446
NM_178793	Ccbe1	10.666	11.4935	10.3332	10.3046	1.69449	0.207456
NM_001013824	Gm5662	7.2716	7.67326	6.73194	6.6917	1.6942	0.063757
NM_028713	Rftn2	8.56316	9.12577	8.10309	8.06471	1.69415	0.114337
NM_172501	Nhlrc3	9.06459	9.7262	8.76981	8.50077	1.69361	0.167088
NM_146119	Fam129b	10.6293	10.8364	9.96307	9.98276	1.69339	0.0182294
NM_053109	Clec2d	6.91	6.48264	5.98952	5.88371	1.69315	0.0746788
NM_001085522	Gm13251	10.6136	11.1733	10.2236	10.0443	1.6929	0.122772
NM_008709	Mycn	7.91551	8.47535	7.35406	7.51807	1.69274	0.121285
NM_146006	Lss	9.68966	11.0788	9.56893	9.68263	1.69166	0.390122
NM_023850	Chst1	8.12558	7.98585	7.21309	7.3835	1.69046	0.0205142
NM_133746	Calhm2	9.11091	9.32492	8.43007	8.49145	1.69015	0.0209394
NM_027604	Usp15	11.1474	11.5129	10.6059	10.5403	1.69002	0.0551973
NR_027966	4930429B21Rik	8.31312	7.87054	7.18673	7.48431	1.68916	0.105081
NM_007657	Cd9	10.0518	9.91114	9.25978	9.1959	1.68601	0.0103371
NM_009592	Abcb7	9.74478	10.0997	9.25133	9.08673	1.68551	0.0613022
NM_016985	Mtmr1	8.73108	9.08881	8.36091	7.95356	1.68496	0.108905
---		5.37435	7.16632	5.34959	5.68655	1.68443	0.496048
NM_172625	Ino80c	10.0878	10.3685	9.51294	9.43962	1.68396	0.0352619
NM_145423	Slc5a8	7.46025	7.92992	6.87743	7.00919	1.68386	0.0911038
NM_172493	Diap2	9.2529	9.34193	8.65019	8.44228	1.68317	0.02192
---		5.93295	6.3481	5.41701	5.36178	1.68311	0.069697
NM_025978	Ttc14	9.18005	9.85719	8.83405	8.70133	1.68288	0.161464
---		7.69382	7.79634	6.73957	7.2493	1.68255	0.101934
NM_178630	Agbl3	7.04401	7.13714	6.37635	6.30446	1.68199	0.00609342
NM_001037926	Gm13051	8.69739	9.25127	8.32379	8.12997	1.67882	0.125688
---		8.92875	9.2272	8.47294	8.18831	1.67871	0.068411
NR_028576	Scarna13	11.0337	11.2357	10.4179	10.358	1.67802	0.0193198
NM_007892	E2f5	10.3536	10.0555	9.51783	9.3982	1.67776	0.0433003
NM_012058	Srp9	9.39768	9.67675	8.79443	8.78809	1.67708	0.0332709
NM_001177574	Gm2022	10.0065	10.3121	9.42538	9.40176	1.67681	0.039749
---		4.341	3.58512	3.13575	3.29926	1.67662	0.193652
NM_153091	St7l	9.27006	8.94322	8.42647	8.29676	1.67601	0.0514339
NM_007737	Col5a2	9.5453	9.69036	8.88001	8.86639	1.67554	0.00943572
NM_027285	1700029I01Rik	10.1187	10.6856	9.75793	9.55798	1.67499	0.131668
---		6.2459	6.6513	6.06558	5.3437	1.67476	0.214139
---		9.40506	10.0272	8.99127	8.95576	1.67321	0.140001
NM_001040396	2810407C02Rik	11.4196	11.6887	10.8655	10.7591	1.67236	0.0359938
NM_001081027	Kcnt2	6.57681	6.63608	5.93508	5.79435	1.67218	0.0104303
NM_024185	Fam188a	8.9302	9.37714	8.55732	8.26982	1.6703	0.108347
NM_010700	Ldlr	10.5482	11.615	10.3706	10.3124	1.67029	0.300167
NM_001177565	Gm8300	9.94292	10.2095	9.30007	9.37241	1.67013	0.0331102
NM_172308	Mthfd1l	10.3465	10.7409	9.7977	9.81038	1.66979	0.0643421
NM_018824	Slc23a2	10.1139	10.4734	9.5907	9.51824	1.66923	0.0564053
NM_025780	Thap2	9.36916	9.15515	8.68746	8.3598	1.66847	0.063582
NR_029412	Snora16a	9.03327	9.99347	8.62872	8.92114	1.66837	0.27903
NM_008572	Mcpt8	5.98574	7.44306	5.84981	6.10247	1.66816	0.423312
NM_001123371	Pnp2	10.2821	10.3599	9.67349	9.4921	1.66811	0.0174025
NM_029726	Trdn	5.08316	5.2148	4.09971	4.7229	1.66749	0.146503
NM_181732	Aida	12.1378	12.1294	11.3887	11.4071	1.66523	0.000188071
NM_029075	Stx11	9.16724	8.9152	8.23228	8.38116	1.66383	0.0374905
NM_001097644	Ccnyl1	9.62225	10.0308	9.19588	8.98831	1.66371	0.0850835
NM_145514	Wdr26	11.5759	11.7467	10.8486	11.0052	1.66369	0.0240004
NM_019812	Sirt1	10.8595	10.8883	10.2613	10.0203	1.66224	0.026329
---		6.79888	6.56384	5.70604	6.19176	1.66147	0.113119
---		7.64394	7.99664	6.98806	7.18801	1.66123	0.0688215
NM_146126	Sord	10.6347	11.631	10.3324	10.4703	1.66034	0.283033
NM_009831	Ccng1	13.0295	13.1466	12.4236	12.2898	1.66021	0.0144498
NM_178635	Uvrag	9.66173	10.519	9.43606	9.28241	1.65991	0.235163
NM_013826	Mocs2	9.34087	9.828	8.96297	8.74628	1.65842	0.111539
NM_134066	Akr1c18	5.73862	6.06267	5.00243	5.33948	1.65828	0.0891368
NM_009061	Rgs2	9.68381	10.0052	9.16263	9.06712	1.65821	0.0489438
NM_001040690	Rap1gds1	9.7371	9.93326	9.1573	9.05449	1.65782	0.022288
NM_001081274	Pgd	10.9975	11.1431	10.3635	10.3196	1.65715	0.0107133
NM_011197	Ptgfrn	10.235	10.3598	9.61905	9.51946	1.65651	0.0118008
---		4.77759	5.4099	4.71249	4.02026	1.65562	0.26092
NM_130448	Pcdh18	10.9987	10.8466	10.228	10.1629	1.65538	0.0126986
NM_133838	Ehd4	10.034	10.3861	9.56175	9.40501	1.65487	0.0636767
---		9.10596	9.70576	8.79078	8.56799	1.6546	0.151156
NM_028140	Mfsd8	8.61016	8.72386	8.07456	7.8072	1.6542	0.0377696
NM_027135	Sec24d	11.098	10.9891	10.3959	10.239	1.65412	0.0168618
---		6.49666	6.32719	6.13716	5.23721	1.6526	0.254298
NM_027394	Ube2cbp	9.87135	9.8503	9.1984	9.07402	1.65245	0.00749094
NM_027288	Manba	6.95743	7.26155	6.37447	6.3956	1.65227	0.0415318
NM_198885	Scx	8.66729	8.56636	7.7135	8.07294	1.65131	0.0605668
NM_001190409	Magt1	10.5659	11.2668	10.1888	10.197	1.65107	0.17506
NM_199143	Znrf2	10.1559	10.4493	9.47514	9.68341	1.651	0.0566374
---		7.11305	6.86578	6.51292	6.01959	1.6508	0.119938
---		9.59776	10.1754	9.10666	9.22053	1.65061	0.133409
NM_032008	Slmap	10.3928	10.531	9.74522	9.73291	1.65044	0.00908234
NM_152803	Hpse	8.86767	8.19244	7.81321	7.80164	1.65019	0.165708
---		3.12724	5.17316	3.32751	3.52829	1.64981	0.555014
NM_146106	Lyplal1	9.10203	8.79739	8.30612	8.14946	1.64938	0.051945
NM_207206	Lpcat4	10.9098	10.4683	10.006	9.92863	1.64914	0.0844081
---		7.00861	7.62839	6.66231	6.53129	1.64912	0.150352
NM_145509	5430435G22Rik	8.49243	7.86199	7.55806	7.35365	1.64873	0.161429
NM_028394	Hspb11	7.90722	7.72642	7.18715	7.00414	1.64853	0.0303707
ENSMUST00000072582	Fabp5l2	7.08261	7.65632	6.48198	6.81508	1.64825	0.161813
NM_009707	Arhgap6	6.46029	6.85741	6.02929	5.84656	1.64824	0.0809182
NM_175643	Adamts2	8.02543	7.62182	7.04001	7.16573	1.64805	0.0762882
NM_133705	Pycr2	9.87838	10.1001	9.31338	9.22503	1.64723	0.0263889
NM_172770	Ttc12	8.40408	8.63582	7.8738	7.72665	1.64687	0.0344976
NM_153389	Atp10d	9.20313	9.33178	8.52866	8.56748	1.64648	0.00861097
NM_029667	Lce1i	6.74476	7.6184	6.52087	6.40505	1.64561	0.244499
NM_001039824	Fdx1l	12.0331	12.1071	11.3992	11.3039	1.64553	0.00697399
NM_138591	Gfm1	9.80776	10.1994	9.3005	9.27095	1.64472	0.067356
NM_028840	Armc1	10.5199	11.2968	10.1917	10.1915	1.64347	0.206329
NM_020282	Nqo2	9.42779	9.3244	8.75972	8.55956	1.64314	0.0238398
NM_177561	Usp46	10.4373	10.3798	9.72954	9.65487	1.64298	0.00429951
NM_012048	Polk	9.50506	9.71566	8.97581	8.81231	1.64296	0.0329319
BC147845	Uprt	11.6043	12.1545	11.2495	11.0767	1.64294	0.130948
NM_178415	Bbs9	10.0662	10.304	9.51746	9.42205	1.64188	0.0305984
NM_026779	Mocos	7.99913	7.87345	7.29704	7.14653	1.64092	0.0183124
NM_146126	Sord	10.3707	11.3198	10.0753	10.1863	1.64077	0.273493
NM_177829	Spink10	5.49313	5.4096	4.90277	4.57128	1.64073	0.0527654
NM_201518	Flrt2	11.3301	11.7228	10.8603	10.7668	1.63914	0.0716628
---		6.17034	7.2051	6.04617	5.90515	1.63814	0.305875
NM_178696	Slc25a44	10.3636	11.0761	10.1007	9.91534	1.63788	0.192834
NM_172682	Fam160a1	8.90801	8.65687	8.195	7.9473	1.63727	0.0563394
---		4.46603	4.26362	3.5624	3.74529	1.63692	0.0348919
NM_001081307	Ppp1r12b	9.11856	9.34845	8.46843	8.57723	1.63657	0.0305573
BC038020	Fam111a	11.4324	11.5178	10.8528	10.6781	1.63545	0.0182642
NM_024200	Mfn1	9.25569	9.60541	8.79845	8.64411	1.63498	0.0655574
NM_019410	Pfn2	10.752	10.8724	10.2183	9.98822	1.63462	0.0319499
NM_027450	Glipr2	9.71346	9.65905	8.90913	9.04655	1.63401	0.0107086
NM_011994	Abcd2	6.3151	6.79946	5.76686	5.93406	1.63221	0.110107
NM_001033156	Fbxo33	9.34882	9.79805	8.92213	8.8113	1.63209	0.092532
NM_026599	Cgnl1	8.89763	9.39147	8.49383	8.38206	1.63196	0.10797
---		4.29506	3.74423	3.32692	3.30031	1.63131	0.124644
NM_028876	Tmed5	10.5629	11.0485	10.2164	9.98359	1.63093	0.119958
NM_198411	Inf2	9.76262	9.69532	9.09396	8.95508	1.62952	0.0117862
---		8.76025	9.08197	8.18409	8.24947	1.62939	0.0502548
NM_001033220	AU021092	7.09691	6.97028	6.33647	6.32343	1.62861	0.00808305
NM_001024926	Cyb5d2	9.67123	9.98621	9.16059	9.08968	1.62855	0.0488224
NM_001081081	Gls	10.7153	11.3174	10.3003	10.3282	1.62689	0.145158
---		5.22692	5.18391	4.76995	4.23921	1.62544	0.119083
NM_019498	Olfm1	7.68042	8.69853	7.36361	7.61407	1.62523	0.313141
NM_001113331	Shc1	10.3297	10.8864	9.96229	9.85522	1.62371	0.132451
NM_007656	Cd82	10.5188	10.2341	9.69029	9.6652	1.62304	0.0393938
NM_177620	Rin3	9.38323	8.98301	8.5471	8.42182	1.623	0.0794854
---		7.37331	7.17898	6.78109	6.37409	1.62288	0.0903163
NM_027154	Tmbim1	11.3478	10.9733	10.5248	10.3993	1.62284	0.0714615
NM_008858	Prkd1	10.003	10.2297	9.4311	9.40537	1.62237	0.0256753
NM_133826	Atp6v1h	9.86507	10.9512	9.66654	9.75512	1.62147	0.329015
NM_172738	5730403M16Rik	8.0725	8.11786	7.31824	7.47913	1.62056	0.0140963
NM_011504	Stxbp3a	9.37975	9.61039	8.93331	8.66389	1.62053	0.0591376
NM_009210	Hltf	8.92776	9.44862	8.53539	8.44855	1.62026	0.118738
NM_145395	Duoxa1	7.53453	8.05185	7.03567	7.15985	1.61937	0.120441
NM_001033711	Evi2a	6.60648	6.7341	5.99943	5.95049	1.61925	0.00952227
NM_138956	Rassf3	8.66644	8.62856	8.03167	7.87363	1.61872	0.0134009
NM_010108	Efna3	7.83583	8.17617	7.35917	7.26362	1.61844	0.0590693
NM_013472	Anxa6	10.5319	10.3835	9.85365	9.67363	1.61787	0.0271025
NM_001033498	Gramd2	7.51633	7.65401	6.92626	6.85596	1.61783	0.0121772
NM_001081356	2610030H06Rik	10.9989	11.6429	10.6881	10.5682	1.61642	0.168717
NM_001081356	2610030H06Rik	10.9989	11.6429	10.6881	10.5682	1.61642	0.168717
NM_009693	Apob	7.80356	7.71607	6.98271	7.1514	1.61637	0.0182966
NM_007452	Prdx3	10.5591	10.9541	10.0937	10.0342	1.61626	0.0740341
NM_177798	Frs2	10.626	11.0114	10.2517	10.0005	1.61618	0.0948581
NM_146051	3830406C13Rik	9.1786	8.95346	8.3787	8.3682	1.61617	0.0254689
NM_009817	Cast	10.6519	10.8463	10.0774	10.0411	1.6131	0.0199271
NM_178695	Prrg4	10.6809	10.5956	10.1083	9.79218	1.61113	0.052205
---		5.79343	5.0714	4.56679	4.92381	1.61006	0.230105
NM_183183	Gprin3	8.20722	7.99007	7.30197	7.52137	1.60991	0.0469511
NM_008813	Enpp1	10.1975	10.5242	9.7267	9.62135	1.60974	0.0571197
NM_027861	0610010K06Rik	9.69866	10.145	9.29231	9.17804	1.60955	0.0965355
NM_010008	Cyp2j6	7.94379	8.72677	7.69529	7.60199	1.60953	0.223702
---		7.58273	7.89749	7.16696	6.94122	1.60884	0.0712817
NM_175116	Lpar6	10.2756	10.4312	9.83367	9.50335	1.60756	0.0642817
NM_198001	1110008P14Rik	9.4064	9.00302	8.66545	8.37455	1.60738	0.110463
NM_027077	1700016C15Rik	6.21777	7.10888	5.99915	5.95844	1.60717	0.264606
---		7.22779	7.82496	7.06108	6.62437	1.6062	0.205832
NM_008726	Nppb	8.0691	7.76689	7.28096	7.18845	1.6058	0.0495452
---		5.95416	6.47606	5.78694	5.27734	1.60544	0.202001
---		6.48777	7.28123	6.27021	6.13298	1.60537	0.231946
---		9.9742	10.2405	9.46065	9.38903	1.60491	0.0384675
---		7.0971	8.22598	6.48238	7.47636	1.60455	0.460117
NM_013841	Vps45	8.82592	8.93291	8.36268	8.03187	1.60452	0.0592335
NM_153319	Amot	9.93228	9.74943	9.14456	9.17456	1.60358	0.0179947
NM_001081240	Prmt10	9.39707	9.70781	8.85982	8.88387	1.60281	0.0486313
NM_011610	Tnfrsf1b	8.75751	8.96253	8.15505	8.20444	1.60245	0.0231917
NM_177732	Slc35d1	8.89198	9.03246	8.39811	8.16607	1.60228	0.0375406
NM_011894	Sh3bp5	9.49363	9.51254	8.77909	8.86703	1.60217	0.00434562
---		10.3854	10.8286	9.7787	10.0764	1.60158	0.125848
NM_026472	Mki67ip	10.7429	11.1622	10.3465	10.2002	1.60122	0.0923367
NM_001163457	Mttp	8.29157	8.33198	7.81064	7.45474	1.60112	0.0630447
NM_007670	Cdkn2b	9.29809	9.80584	8.91738	8.83051	1.59994	0.119075
NM_025999	Rnf141	10.1386	10.5054	9.75458	9.53394	1.59968	0.0869091
---		7.80275	8.58718	7.82319	7.21122	1.59965	0.306195
NM_025779	Ccdc109b	8.69568	8.4949	7.97144	7.86414	1.59937	0.0270833
NM_007544	Bid	9.52511	10.0092	9.10998	9.06987	1.59909	0.108159
NM_153547	Gnl3	10.493	10.9386	10.0651	10.0123	1.5989	0.0945114
NM_009014	Rad51l1	7.44174	7.56283	6.88195	6.76923	1.59847	0.0146154
NM_001081280	Nlrc3	8.13499	8.1744	7.55982	7.39629	1.59841	0.0151018
---		6.29732	5.94684	5.04949	5.84153	1.59834	0.25863
NM_207653	Cflar	9.24518	9.41481	8.73939	8.56815	1.59796	0.0303257
---		6.09085	6.44278	6.12564	5.05696	1.59716	0.352765
---		7.12592	7.2755	6.5239	6.52722	1.59676	0.0120547
NM_001004164	Gnptab	10.9174	11.1597	10.3958	10.3312	1.5966	0.0328029
NM_019937	Ccnl1	9.87607	10.127	9.47747	9.17561	1.59657	0.075135
NM_178891	Prmt6	8.08715	8.41368	7.60448	7.54716	1.59615	0.0554056
NM_029937	Nup210l	8.46612	8.62051	7.82451	7.91335	1.59591	0.0169978
---		11.0114	11.5145	10.6053	10.5729	1.59533	0.116079
NM_001037717	Slc38a6	9.30194	9.41718	8.79175	8.57993	1.59519	0.0305651
NM_177470	Acaa2	10.3348	10.4311	9.65041	9.76827	1.59506	0.0125207
---		5.57275	5.68056	4.94525	4.96108	1.59492	0.00648065
---		9.16763	8.84483	8.33747	8.32874	1.59452	0.0530038
NR_030779	Ankrd10	9.77744	10.2698	9.42957	9.27172	1.59436	0.121299
NM_025481	Smurf2	8.56013	9.34326	8.42169	8.13577	1.59435	0.247792
NM_007819	Cyp3a13	6.53638	6.44543	5.83847	5.79907	1.59343	0.00539274
NM_028623	Cst6	7.84444	8.25975	7.41676	7.34332	1.59334	0.0859539
NM_016903	Esd	10.933	11.1508	10.5439	10.1959	1.59324	0.0820019
ENSMUST00000108991	0610010B08Rik	11.2767	11.4701	10.683	10.7205	1.59295	0.0208273
NM_001100415	Gm14430	11.2767	11.4701	10.683	10.7205	1.59295	0.0208273
NM_001099327	100043387	11.2767	11.4701	10.683	10.7205	1.59295	0.0208273
NM_001100415	Gm14430	11.2767	11.4701	10.683	10.7205	1.59295	0.0208273
ENSMUST00000108991	0610010B08Rik	11.2767	11.4701	10.683	10.7205	1.59295	0.0208273
ENSMUST00000108991	0610010B08Rik	11.2767	11.4701	10.683	10.7205	1.59295	0.0208273
ENSMUST00000108991	0610010B08Rik	11.2767	11.4701	10.683	10.7205	1.59295	0.0208273
NM_145542	Ahcyl1	12.0539	12.3723	11.4809	11.6021	1.59286	0.0587522
---		7.81095	8.59583	7.9249	7.139	1.59266	0.35019
NM_027722	Nudt4	12.1222	12.4884	11.653	11.6147	1.59264	0.0676351
NM_001168277	Jazf1	8.92552	8.577	7.97466	8.18522	1.59253	0.0809633
NM_029094	Pik3cb	11.5924	11.682	10.884	11.0479	1.59248	0.0188173
AK079179	9530009G21Rik	6.67715	6.96879	5.99548	6.30883	1.59197	0.0884937
---		7.09867	6.91849	5.89407	6.78154	1.59193	0.276671
NM_027462	Wars2	9.50152	9.80833	9.0535	8.91512	1.59175	0.0575891
---		4.34928	3.27346	3.05007	3.23177	1.59156	0.344056
AF357393	Rps12	8.93793	9.5292	8.63999	8.48644	1.59146	0.159406
---		7.31131	8.35428	7.06155	7.26358	1.59133	0.334252
NM_008317	Hyal1	7.42283	8.06359	7.04969	7.09636	1.59127	0.172249
---		4.55801	5.20946	4.19012	4.23705	1.59124	0.176597
NM_023328	Agtpbp1	9.82645	10.3059	9.39769	9.3947	1.59106	0.107743
NM_020506	Xpo4	10.6868	10.8307	10.1256	10.0522	1.59092	0.0142093
NM_025833	Baiap2l1	7.87657	8.10736	7.34685	7.29735	1.59092	0.0296682
NM_018829	Ap3m1	10.708	10.9439	10.1721	10.1415	1.59011	0.0301606
NM_029019	Stard6	7.55798	8.13561	7.32768	7.02831	1.58975	0.176096
---		6.14698	6.14181	5.10162	5.84999	1.58952	0.215888
NM_133914	Rasa4	9.15773	9.107	8.46386	8.46515	1.58871	0.00144004
NM_028667	D3Ertd751e	6.51584	6.2985	5.8604	5.61972	1.58789	0.0543054
NM_028319	Zfp518a	9.33444	9.22688	8.72624	8.50091	1.58786	0.0332862
NM_025437	Eif1ax	11.3241	11.7581	10.8853	10.8628	1.58778	0.0917628
NM_001081035	Nav3	9.1409	9.21144	8.55913	8.46026	1.58719	0.00820093
NM_026367	Gpatch2	8.62334	8.84364	8.02949	8.1057	1.58655	0.0292973
NM_183221	Fat4	9.49639	9.58759	8.98342	8.76886	1.58651	0.0293081
NM_001037926	Gm13051	7.66482	8.24403	7.367	7.21031	1.58642	0.156691
NM_008515	Lrrfip1	9.12279	9.35487	8.61731	8.52892	1.58635	0.0330762
NM_025436	Sc4mol	10.5792	12.1156	10.7234	10.64	1.58632	0.478075
NM_029019	Stard6	7.48082	8.08839	7.28291	6.95508	1.58623	0.193628
---		5.73377	5.89853	5.47486	4.8264	1.58614	0.184952
NR_033499	Gm8773	8.13551	8.30758	7.64902	7.46303	1.58614	0.0343787
NM_026517	Rpl22l1	7.28309	7.73476	7.00624	6.68094	1.58594	0.13932
NM_026992	Dnajc24	10.129	10.1247	9.53845	9.38685	1.5847	0.0127849
NM_010778	Cd46	6.0958	6.06448	5.68483	5.14755	1.58442	0.132412
NM_026386	Snx2	10.2859	11.0636	10.0235	9.99867	1.58411	0.230178
---		8.66875	8.82755	8.56287	7.60619	1.58405	0.304575
NM_011507	Suclg2	9.84291	10.2676	9.43818	9.34538	1.58392	0.0926593
NM_023842	Dsp	6.91423	7.33859	6.3367	6.58941	1.58377	0.115142
NM_001162917	Dennd4a	9.86119	10.1473	9.48051	9.20225	1.58319	0.0799113
---		4.03091	5.23312	3.99332	3.94535	1.58302	0.385497
---		8.46316	7.85743	7.79167	7.2037	1.58294	0.257023
NM_177859	Aknad1	6.83173	6.90029	5.98355	6.42389	1.58259	0.0970046
NM_133774	Stard4	8.17575	9.77006	8.34546	8.27768	1.58154	0.494352
NM_144543	Thyn1	10.1794	10.1085	9.61699	9.34851	1.58136	0.041378
---		5.41462	5.56055	4.51835	5.13483	1.58117	0.172193
NM_025512	Zfand1	8.12711	8.01613	7.4546	7.36699	1.58099	0.0112521
NM_027016	Sec62	9.563	9.87136	9.17023	8.94268	1.58087	0.0747906
NM_031396	Cnnm1	6.92148	7.52721	6.54986	6.57867	1.58017	0.161411
NM_175380	Gpd1l	8.45449	9.10278	8.05801	8.18069	1.5793	0.183713
---		10.0308	10.7046	9.70595	9.7119	1.57875	0.18972
NM_178624	Fbxl2	9.25552	9.87215	8.78795	9.02226	1.57869	0.183884
NM_207653	Cflar	8.16726	8.57661	7.81076	7.61771	1.57756	0.100803
NM_019552	Abcb10	8.73967	8.54869	8.07601	7.89927	1.5763	0.0371007
NM_130450	Elovl6	10.9532	11.6202	10.6852	10.5754	1.57615	0.191618
NM_028207	Dusp3	10.0128	10.1775	9.50944	9.36894	1.57565	0.0261752
NM_001110231	Celf2	10.3497	10.513	9.80431	9.74663	1.5756	0.0169879
NM_001024602	AW555464	11.3397	11.5321	10.7915	10.7703	1.57462	0.0211564
NM_023680	Tnfrsf22	10.2005	9.9627	9.48364	9.36973	1.57454	0.0382236
---		5.46377	5.38259	5.13913	4.39799	1.57421	0.221169
NM_011452	Serpinb9b	8.92618	9.74315	8.67564	8.68481	1.574	0.250317
NM_030685	Serp1	12.0551	12.4401	11.6524	11.5341	1.5739	0.0830953
NM_175386	Lhfp	11.224	11.6227	10.7822	10.7559	1.57384	0.0819424
NM_026531	Aen	9.36651	9.5096	8.74757	8.81999	1.57382	0.0146903
---		5.24448	5.59891	5.18787	4.34721	1.5737	0.287985
---		5.05046	5.40235	4.83485	4.30992	1.57355	0.174329
NM_001164734	Mpp6	10.3093	10.7417	9.88416	9.85927	1.57328	0.094426
NM_008402	Itgav	12.2374	12.3328	11.6595	11.604	1.5728	0.00705008
NM_027992	Tmem106b	10.3675	11.2645	10.2087	10.1178	1.57215	0.284617
NM_001162921	Zc3h12c	8.48061	9.46612	8.46286	8.17909	1.57177	0.331184
BC026952	Fam119a	7.95006	8.19335	7.59314	7.24612	1.57142	0.0913633
NM_011829	Impdh1	9.27233	9.46054	8.75878	8.67211	1.57025	0.0244039
NM_013851	Abca8b	5.53297	6.03648	4.94861	5.31941	1.56994	0.172886
NM_013469	Anxa11	10.0331	10.2089	9.46684	9.47388	1.56986	0.0177924
NR_024069	2010107H07Rik	7.29684	7.26433	6.67847	6.58394	1.5685	0.00587255
NM_080558	Ssfa2	10.061	10.3428	9.5302	9.57518	1.56831	0.0450847
---		6.48915	6.19232	5.68324	5.7009	1.56772	0.0487274
NM_001044384	Timp1	12.0466	12.0524	11.4141	11.3889	1.56698	0.000398213
NM_133683	Tmem19	9.09773	9.97026	8.93443	8.83767	1.56693	0.277908
NM_175312	B630005N14Rik	10.9936	11.6806	10.6701	10.7084	1.56684	0.20036
NM_030165	Csgalnact2	9.87342	10.5267	9.6437	9.46091	1.56676	0.196366
NM_001081324	Neto2	10.0678	10.9109	9.83116	9.85227	1.56655	0.264386
NM_153533	Tenc1	10.067	9.81085	9.35345	9.22958	1.56636	0.0450503
NM_007651	Cd53	6.08587	6.32877	5.46391	5.65638	1.5661	0.052825
NM_018864	Impa1	9.79258	10.3534	9.45935	9.39235	1.56603	0.148999
NM_001033226	Calr4	5.24732	5.58361	4.67933	4.85784	1.56578	0.0767615
NM_133771	Memo1	9.30912	9.60771	8.98983	8.63356	1.56561	0.108532
NM_020590	Gabarapl1	10.9703	11.2197	10.4717	10.4251	1.56545	0.0363914
NR_029747	Mir31	8.94602	8.78638	8.28658	8.15337	1.56507	0.0249176
---		6.5127	7.54489	6.89737	5.86785	1.56502	0.468877
NM_177586	Eif5a2	9.57893	10.0709	9.19276	9.16488	1.56493	0.119834
NM_015774	Ero1l	10.8265	11.2753	10.417	10.393	1.56471	0.10275
---		11.1989	11.4682	10.7897	10.5859	1.56456	0.0620944
NM_053220	Vmn1r43	5.73883	4.87462	4.70436	4.61847	1.56408	0.275594
NM_025762	4933434E20Rik	8.69622	9.17146	8.30658	8.27127	1.56365	0.113695
NM_008598	Mgmt	7.98058	7.9829	7.20069	7.47309	1.56358	0.0418353
NM_026023	Nudcd2	9.12805	9.8619	8.95056	8.75014	1.56333	0.232205
NM_027808	Alpk1	6.574	6.85025	6.06542	6.06967	1.56328	0.0429909
NM_175374	Mtrf1l	8.42329	8.72502	8.1067	7.75266	1.56317	0.109301
---		6.88926	7.5374	6.59392	6.54382	1.56315	0.185875
NM_029937	Nup210l	8.64131	8.52908	8.04349	7.83921	1.56248	0.0312371
---		7.60769	8.51901	7.511	7.32845	1.56225	0.300312
NM_008410	Itm2b	9.64919	9.80754	9.06224	9.11022	1.56063	0.0161972
NM_025823	Pcyox1	10.7104	11.0397	10.2801	10.1858	1.56055	0.0643559
---		6.27633	5.89783	5.35724	5.53285	1.56053	0.0913526
NM_008471	Krt19	10.7939	10.2773	9.91276	9.87458	1.56041	0.131459
NR_028300	5330426P16Rik	9.55015	9.40729	8.86042	8.81444	1.55972	0.0134178
NM_172457	Mobkl2a	10.7743	10.833	10.2128	10.112	1.55966	0.00817377
NM_007874	Reep5	11.962	11.9897	11.381	11.2885	1.55953	0.00562406
---		6.76917	6.38312	6.12338	5.74731	1.55919	0.140511
---		9.10899	9.75146	8.77093	8.80873	1.55876	0.184859
NM_178801	6030446N20Rik	7.68182	7.85775	7.23125	7.02761	1.55871	0.0414286
NM_020259	Hhip	7.16293	8.58213	7.30794	7.15695	1.55842	0.464392
ENSMUST00000093985	Alg14	7.24189	7.62702	6.77271	6.8164	1.55822	0.0807682
NM_019811	Acss2	8.28288	8.28779	7.59177	7.70066	1.55738	0.00719316
NM_025494	Atp6v1c1	11.0713	11.6601	10.7165	10.7368	1.5573	0.162252
ENSMUST00000058713	E330021D16Rik	7.71995	7.85749	7.29663	7.00337	1.55695	0.0586903
NM_028175	Lrrc8e	8.943	8.62187	8.19924	8.08945	1.55627	0.0640059
---		6.37546	6.0471	5.55893	5.58795	1.556	0.0607494
NM_133990	Il13ra1	8.96631	8.50877	8.20508	7.9945	1.5559	0.126918
NM_019724	Mmp16	7.76203	8.25632	7.46735	7.27586	1.5557	0.13794
---		9.75666	9.9125	9.25457	9.14007	1.55537	0.0222573
NM_178595	Ptrh1	9.14121	9.86122	8.87388	8.85452	1.5551	0.218951
NM_001033328	BC023829	10.3064	10.5789	9.89515	9.71649	1.55494	0.0596471
---		5.71676	5.89536	4.93048	5.40794	1.55493	0.129734
---		10.2323	11.1072	10.0631	10.0029	1.55484	0.283582
NM_007715	Clock	11.1602	11.4991	10.7293	10.6565	1.55477	0.0667718
NM_009667	Ampd3	10.0528	10.7744	9.7801	9.77427	1.55443	0.219818
NM_078478	Ghitm	11.004	11.5905	10.6872	10.636	1.55364	0.163427
NM_012057	Irf5	8.4088	7.51207	7.2884	7.36163	1.55339	0.293322
NM_029880	Ptgr2	7.5584	8.20894	7.30787	7.19023	1.55252	0.194854
NM_001168525	Sgms1	10.2898	10.3081	9.72916	9.59964	1.55246	0.0104583
NM_020010	Cyp51	9.32904	10.901	9.61942	9.34215	1.55214	0.510121
---		4.66202	5.335	4.57953	4.15061	1.55126	0.25332
---		6.01336	6.93406	5.2624	6.4182	1.55122	0.481614
NM_013750	Phlda3	11.1037	11.3745	10.6796	10.5324	1.55094	0.0544724
NR_033727	Rps27	10.1006	10.751	9.83671	9.74929	1.55055	0.193601
NM_178766	Slc25a40	10.2006	10.535	9.73364	9.73671	1.55037	0.0633157
---		12.0004	12.1882	11.4194	11.5042	1.55025	0.0255284
NM_133213	Xpnpep2	6.68782	6.76146	6.03203	6.15268	1.55002	0.0122639
NM_178606	Reep3	11.9079	12.4834	11.5996	11.5277	1.54971	0.161111
NM_028260	Immp1l	6.91151	7.4295	6.27439	6.80282	1.5496	0.229775
NM_011682	Utrn	10.6738	10.6483	10.04	10.0184	1.54957	0.000698176
BC148234	Olfr1053	6.37309	6.99533	5.97653	6.12814	1.54957	0.187197
NM_026331	Slc25a37	10.3795	10.5844	9.90718	9.7934	1.54935	0.0327159
NM_013901	Slc39a1	10.1574	10.5349	9.70643	9.72294	1.54915	0.079029
NM_025514	Anapc16	11.0451	11.3763	10.6661	10.4925	1.54909	0.0776066
NM_025512	Zfand1	8.25924	8.07402	7.57491	7.49603	1.54881	0.0245044
---		8.02394	8.36995	7.77653	7.35543	1.5486	0.146598
NM_026832	Cgrrf1	8.41537	8.76206	8.20314	7.71265	1.54845	0.170491
NM_009201	Slc1a5	10.2051	9.97444	9.52975	9.38815	1.54845	0.0430723
NR_002847	Malat1	11.1284	12.2792	11.0816	11.066	1.54756	0.38784
---		5.84442	5.09991	5.54927	4.13551	1.54733	0.513121
NM_001163013	Ythdc2	9.12159	9.50742	8.73204	8.63794	1.54705	0.0867487
NM_145519	Farp2	8.86693	8.67067	8.22476	8.05428	1.54679	0.0401153
NM_181585	Pik3r3	8.24889	8.90553	7.9867	7.90969	1.54651	0.197391
NM_027181	Pin4	8.90199	9.79877	8.71166	8.73109	1.5465	0.295848
NM_153059	Tmem5	11.0542	11.4879	10.696	10.5883	1.54634	0.106471
NM_027181	Pin4	8.57056	9.41702	8.33854	8.39188	1.54604	0.276482
NR_028086	Ncrna00086	6.90001	6.50546	6.13396	6.01486	1.54577	0.0928255
NM_153546	Mboat1	10.5266	10.5311	9.90039	9.90074	1.54572	1.29762e-05
NM_025762	4933434E20Rik	11.219	11.7562	10.8794	10.8392	1.54571	0.144893
---		6.24531	6.35541	6.08121	5.26319	1.54559	0.267412
---		4.90625	4.75895	4.25514	4.15378	1.54557	0.0196624
---		6.55401	6.95863	6.43788	5.81916	1.54521	0.231525
---		10.0133	10.5844	9.84807	9.49427	1.54508	0.202653
NM_178751	Orai2	10.5288	10.6855	10.0334	9.9261	1.54481	0.0221417
---		6.331	6.08005	5.72282	5.43344	1.54478	0.0818984
BC066147	2310067E19Rik	6.26453	6.43937	5.70237	5.74689	1.54469	0.0200594
NM_176844	Chrna5	6.41083	6.18653	5.626	5.71731	1.54437	0.0353286
NM_019687	Slc22a4	8.50494	8.48247	7.81363	7.92079	1.54381	0.00755038
NM_029338	Rsph9	7.29967	6.88045	6.47552	6.45197	1.54362	0.0963877
BC057071	1810026J23Rik	9.14999	9.51752	8.72709	8.68848	1.54324	0.0771807
NM_028262	Setd3	9.16317	9.79948	8.88581	8.82495	1.54322	0.189269
---		5.71811	5.60181	5.13314	4.93504	1.54314	0.0320675
---		6.00093	5.80094	4.93001	5.621	1.54267	0.224184
NM_001081176	Polr3g	7.50745	7.96039	7.29142	6.92572	1.54259	0.164718
NM_001013384	Podnl1	8.38462	9.11327	8.09893	8.14887	1.54226	0.229098
NM_010497	Idh1	9.15713	10.1692	9.24712	8.83016	1.54172	0.372043
NM_001047604	Ttc21b	8.97143	9.29117	8.56831	8.44524	1.5417	0.067689
NM_001134829	Lpgat1	10.8231	11.2633	10.4848	10.3537	1.54109	0.112988
NM_001081178	Gpr116	6.63289	6.71675	6.1207	5.98161	1.54078	0.0165354
---		7.17595	7.48602	6.94332	6.4714	1.54075	0.157826
NM_172310	Tarsl2	7.87091	7.9601	7.33429	7.24946	1.54075	0.0095983
NM_008362	Il1r1	8.79071	8.17582	8.09202	7.62726	1.54074	0.247037
NM_008079	Galc	9.3892	10.0789	9.09142	9.13019	1.54032	0.212917
NR_029822	Mir125b-1	8.77548	8.52293	8.20618	7.84639	1.53999	0.105211
NM_001163098	Tchh	7.25728	7.53444	6.62592	6.92036	1.53978	0.0912187
NM_007644	Scarb2	9.54842	9.77042	9.01486	9.05945	1.53929	0.0315454
---		6.81103	7.37683	6.41697	6.52729	1.53879	0.163683
---		12.4269	12.6865	12.0069	11.8632	1.5386	0.0525161
NM_198295	Tmx3	9.88441	10.7737	9.80303	9.61204	1.53852	0.305097
NM_001114597	Ehbp1l1	8.70128	8.91605	8.1495	8.22543	1.53815	0.0320114
NM_024461	1810037I17Rik	7.48561	7.58673	7.30082	6.52969	1.53785	0.251401
NM_001162917	Dennd4a	9.70808	10.149	9.4145	9.20087	1.53781	0.126758
NM_026647	Zdhhc21	10.4204	10.2494	9.73625	9.69209	1.53765	0.019659
BC016429	D6Wsu163e	8.51616	9.21182	8.35885	8.12774	1.53762	0.232443
NM_010120	Eif1a	10.1118	10.683	9.71722	9.83751	1.53692	0.167579
NM_009119	Sap18	9.56218	9.81982	9.21017	8.932	1.53679	0.0821637
NM_001145978	Parp4	8.60427	8.87971	8.18797	8.05821	1.5357	0.0555154
NM_019505	Dgke	7.39804	7.84912	7.14564	6.86467	1.5352	0.145398
NM_027594	Ttll7	8.54365	9.43688	8.44133	8.30392	1.53436	0.305032
NM_021529	Ppp2r3c	9.89373	10.4043	9.80352	9.25981	1.53406	0.23968
NM_145381	Lactb2	9.17282	9.69879	8.83239	8.80501	1.53379	0.143832
---		4.74471	3.43314	3.39478	3.54941	1.5335	0.448852
---		7.26372	8.67988	7.51856	7.19158	1.53339	0.485444
NM_016903	Esd	11.0548	11.2376	10.581	10.4785	1.5331	0.0277081
---		10.627	11.9261	10.5939	10.7268	1.53288	0.444901
---		6.08572	5.62047	4.95569	5.51865	1.53254	0.233711
NM_001013813	Maml2	9.7553	8.54912	8.67373	8.4007	1.53155	0.424743
NM_178118	Dixdc1	7.86905	8.16437	7.38066	7.42422	1.53078	0.0542779
---		5.62897	6.80027	5.94239	5.25834	1.53077	0.460689
NM_134159	Il17rc	9.52018	9.37301	8.89896	8.76616	1.53054	0.0250791
---		9.40856	10.0114	9.37781	8.81483	1.53015	0.275164
NM_013898	Timm8a1	9.44183	10.0332	9.17384	9.07391	1.53012	0.177349
---		5.13856	5.55714	4.73621	4.73268	1.52986	0.0993696
---		5.36	4.86166	4.544	4.4513	1.52962	0.136674
NM_009769	Klf5	10.5126	10.5948	9.97098	9.91034	1.52952	0.00686899
NM_009808	Casp12	7.98612	8.27331	7.63696	7.39636	1.5295	0.082041
NM_001162917	Dennd4a	8.44256	8.58635	7.98741	7.81563	1.52936	0.0318112
ENSMUST00000091375	Rps24-ps2	5.10112	5.34557	4.7636	4.45744	1.52925	0.0887799
---		7.56029	7.02508	6.36477	6.99712	1.5281	0.277743
NM_010581	Cd47	11.2984	11.1448	10.6417	10.5791	1.52752	0.0179081
---		4.01327	3.58741	3.2008	3.1777	1.52741	0.103252
---		7.62794	7.95646	6.56175	7.80137	1.52693	0.441443
---		4.011	5.43878	4.221	4.00755	1.52691	0.48666
---		5.33642	5.12607	4.72274	4.51877	1.52678	0.0530486
NM_148933	Slco4a1	6.71827	7.86135	6.52217	6.83666	1.52668	0.411381
NR_027772	Airn	8.21019	8.17588	7.5659	7.60011	1.52629	0.00157357
---		6.60908	7.3659	6.62441	6.13086	1.5261	0.309525
---		10.7084	10.6957	10.2552	9.92924	1.52606	0.0646722
NM_001002895	AI413582	9.58759	10.2596	9.25025	9.37808	1.52568	0.216736
NM_152808	Slc44a2	11.1124	11.0564	10.5048	10.4453	1.52562	0.00446307
NM_027015	Rps27	9.84762	10.4473	9.57783	9.49834	1.52558	0.181509
NR_028590	Gm14005	9.78714	9.47862	9.11039	8.93679	1.5255	0.0750232
NM_001166377	Armcx1	9.70353	10.5943	9.58664	9.49331	1.52514	0.306904
---		3.51329	4.32782	3.42358	3.19977	1.52507	0.286141
---		5.41481	5.63426	4.74039	5.0914	1.52482	0.0988048
NM_146133	Golph3l	9.97945	10.403	9.65222	9.51353	1.52453	0.112075
NM_026963	Lzic	8.87878	9.50385	8.59852	8.56792	1.52424	0.191435
NM_029937	Nup210l	8.01911	7.8484	7.18117	7.47035	1.52414	0.0685211
NM_019443	Ndufa1	8.23382	9.15265	8.23903	7.93216	1.52377	0.336394
NM_021312	Wdr12	8.81249	9.37439	8.56049	8.4122	1.52319	0.171873
---		6.15324	5.39394	5.4323	4.90079	1.52313	0.320467
NM_175154	Galk2	8.60979	9.26913	8.48132	8.18388	1.52295	0.235351
NM_010484	Slc6a4	6.96854	8.1399	6.87757	7.01829	1.52234	0.412095
NM_153591	Nars2	8.97188	9.12197	8.48337	8.39808	1.52225	0.0196792
NM_001102437	Acbd5	7.90355	8.48422	7.77417	7.40122	1.52224	0.221036
NM_013632	Pnp	9.65358	9.67997	9.04077	9.08093	1.52196	0.00156891
---		7.84829	9.18818	8.22145	7.60457	1.52122	0.498117
---		7.7656	7.22168	6.98946	6.7876	1.5211	0.172285
NM_173028	Vps13a	9.70742	10.1908	9.38915	9.29905	1.52097	0.132964
NR_029807	Mir222	7.33025	7.52407	7.06013	6.58545	1.52031	0.142463
NM_001145884	Itgb5	11.5116	11.1881	10.7261	10.7653	1.52006	0.065642
NM_011760	Zfp54	7.70352	8.06227	7.44622	7.11266	1.51935	0.132724
NM_001111059	Cd34	13.2127	13.3937	12.6834	12.7163	1.51924	0.0224746
NM_172303	Phf17	10.1661	10.7974	9.86868	9.88977	1.51838	0.196657
NM_013898	Timm8a1	8.79001	9.50657	8.64018	8.45173	1.51817	0.245481
NM_178612	Cnpy4	9.30689	9.82271	8.98557	8.93967	1.51801	0.145575
---		4.94322	5.57416	4.80172	4.51158	1.51786	0.225083
---		5.27645	6.19198	5.46788	4.79676	1.51771	0.400073
NM_011503	Stxbp2	10.0983	10.0704	9.54037	9.42572	1.51709	0.00949084
---		7.06616	7.1926	6.4851	6.57251	1.51632	0.0159847
NM_001037863	Atp11c	9.06116	9.65617	8.93182	8.58565	1.51565	0.223451
NM_022023	Gmfb	10.5336	10.8193	10.0635	10.0895	1.51563	0.0526995
---		9.31268	9.89772	9.17953	8.8312	1.51554	0.220143
---		5.66642	6.88408	6.09139	5.25968	1.51542	0.501428
NM_026517	Rpl22l1	7.31111	7.73761	7.05898	6.79032	1.51541	0.140363
---		7.03293	7.50642	7.06056	6.2797	1.51524	0.319589
NM_025845	Prpf38b	9.96286	10.6464	9.75999	9.65189	1.51433	0.225725
NM_001105057	Vmn2r60	5.28065	5.50503	4.7392	4.84954	1.51411	0.0409762
ENSMUST00000116446	Rock2	7.00086	7.22072	6.75757	6.2671	1.51409	0.155848
NM_001190302	Gm14326	10.5	11.0918	10.2317	10.1637	1.51376	0.182398
---		6.60405	7.07386	6.4682	6.01356	1.5137	0.208802
NM_026721	Slc39a13	11.3312	11.2583	10.7292	10.6652	1.5132	0.00652782
NM_144519	Zfp639	9.52231	9.61196	9.11039	8.82942	1.51281	0.0559016
NM_001163104	Fam46d	6.62427	6.64851	6.00491	6.07463	1.51218	0.00380493
NM_177592	Tmem164	10.0909	10.1688	9.5853	9.48132	1.51211	0.0116461
NM_018830	Asah2	9.94803	9.70336	9.20086	9.25869	1.51144	0.0417306
NM_028846	Usp20	9.01487	9.06402	8.50411	8.38318	1.51131	0.0117888
NM_009859	2007-09-01	12.0369	12.3509	11.5714	11.6257	1.51084	0.0647291
NM_007941	Stx2	10.0445	10.2974	9.60128	9.55018	1.51075	0.0438979
NM_001034858	Armc2	5.84082	5.57124	4.94059	5.28145	1.51048	0.111495
NM_145944	Ccdc25	7.87933	7.99504	7.52222	7.16278	1.51015	0.0877315
NM_145398	Casd1	8.21995	8.43048	7.84313	7.61884	1.50966	0.0609385
BC052447	4930402H24Rik	9.80513	10.0925	9.40236	9.30692	1.50959	0.0592156
NM_011386	Skil	9.77729	10.0109	9.33604	9.26416	1.5094	0.0398081
NR_036450	Gm14403	7.91892	8.09076	7.3553	7.46679	1.50922	0.0284846
NM_001163628	Lyrm5	6.64563	6.55292	5.9623	6.04872	1.50918	0.011199
NM_013464	Ahr	8.62307	8.74866	8.05509	8.13122	1.50808	0.0150045
BC010820	Atoh1	6.82011	7.29503	6.39089	6.53886	1.50806	0.14004
NM_207271	Tdpoz3	4.94198	4.7283	4.32978	4.15513	1.50805	0.0501597
NR_029726	Mirlet7a-2	5.84068	6.05829	5.33159	5.38231	1.5079	0.0337601
NM_144916	Tmem150a	9.77696	10.05	9.34467	9.2979	1.50755	0.0505948
NM_029665	Ipo11	11.08	11.4566	10.8028	10.5501	1.50719	0.120753
NM_008864	Prl3d1	6.45998	7.03861	6.22488	6.09009	1.50714	0.184568
NM_026229	Gpr89	10.1946	10.4375	9.82546	9.62355	1.5069	0.0644494
NM_178766	Slc25a40	8.10089	8.52011	7.8025	7.63599	1.50655	0.119898
---		4.09904	4.20633	3.26082	3.86528	1.50487	0.1947
NM_025762	4933434E20Rik	11.1184	11.6968	10.8405	10.7955	1.50483	0.179141
---		4.4365	4.66713	3.93078	3.99388	1.50471	0.038758
NM_011721	Wrn	8.15126	8.24529	7.7533	7.4647	1.50449	0.0603876
---		7.62938	7.90798	7.34086	7.01818	1.50437	0.109761
NM_027439	Atp6ap2	11.2609	12.0272	11.1756	10.9343	1.50432	0.280139
NM_029492	Zdhhc20	10.37	10.835	10.0634	9.96365	1.50417	0.131604
NM_173740	Maoa	9.86179	10.4958	9.61761	9.56283	1.50376	0.205569
---		6.49055	6.34234	5.44938	6.20651	1.50368	0.266626
---		9.51695	10.3364	9.24484	9.4317	1.50361	0.296437
---		6.81904	7.40296	6.73124	6.3143	1.5034	0.24275
NM_009071	Rock1	10.4455	11.0172	10.2404	10.0459	1.50336	0.190753
---		11.6437	11.8524	11.1517	11.1685	1.50309	0.0302837
---		9.79772	10.2995	9.48056	9.44098	1.50298	0.144565
---		4.89044	4.93344	4.18485	4.46359	1.50287	0.0530376
---		10.0169	10.1364	9.59011	9.38783	1.50287	0.0377116
NM_175507	Tmem20	9.84364	10.4548	9.54323	9.58017	1.50266	0.19496
NM_146108	Hibch	7.80035	7.69344	7.24405	7.07622	1.50187	0.02757
NM_007722	Cxcr7	7.41141	7.34957	6.79506	6.79247	1.50184	0.00277078
NM_025442	Alg5	9.80748	9.92685	9.24736	9.3135	1.50184	0.0132564
---		7.367	7.08475	7.33757	5.94091	1.50174	0.496836
NM_172715	Agpat9	8.51462	8.56281	7.88773	8.01707	1.5014	0.0135739
NM_009270	Sqle	10.7532	11.6887	10.6646	10.6052	1.50106	0.337671
---		5.37453	5.98927	5.44358	4.7496	1.50036	0.333996
NM_008377	Lrig1	9.80533	10.2536	9.46042	9.42836	1.50014	0.12127
---		7.01187	7.15023	6.35051	6.64164	1.50002	0.06823
NM_007900	Ect2	12.3004	12.5531	11.854	11.83	1.49976	0.0440248
NM_028774	Rnf6	10.8784	11.132	10.4175	10.4235	1.4997	0.0439753
NM_016696	Gpc1	9.24953	9.32114	8.67377	8.72807	1.49943	0.00585937
---		6.55973	6.82304	5.93217	6.28279	1.49889	0.116794
NM_033623	Dcun1d1	9.52354	9.65881	9.18353	8.83123	1.49879	0.0905063
NM_010283	Ggta1	9.93454	10.2199	9.61156	9.37533	1.49876	0.0876369
NM_053072	Fgd6	7.90894	8.20932	7.57118	7.37974	1.49866	0.0818407
NM_001162917	Dennd4a	9.55628	9.82769	9.13078	9.08602	1.49857	0.0513085
NM_027977	2310001A20Rik	8.68111	8.98598	8.28404	8.21611	1.49845	0.0647603
NM_016918	Nudt5	10.4539	10.5836	10.0331	9.83768	1.49837	0.0381063
NM_025310	Ftsj3	9.74656	10.4612	9.5457	9.49545	1.49827	0.244981
NR_030694	1110002L01Rik	9.15361	9.14102	8.62157	8.50665	1.49818	0.00968093
---		4.75933	5.1574	4.86572	3.88464	1.49815	0.38547
NM_001099308	Gm14391	12.0595	12.4004	11.6339	11.6597	1.49807	0.0762715
NM_001099308	Gm14391	12.0595	12.4004	11.6339	11.6597	1.49807	0.0762715
---		4.02059	3.82401	3.47649	3.20233	1.49785	0.0745027
NM_018822	Sgsh	8.68825	8.87975	8.29559	8.10706	1.49763	0.0492766
NM_029654	Atg2b	10.1874	10.3734	9.71924	9.67628	1.49762	0.0257943
NM_029936	Ddx10	9.88419	10.248	9.52427	9.44256	1.49762	0.0889297
NM_008590	Mest	6.32981	6.45841	5.87999	5.74306	1.49753	0.0250214
NM_001081184	BC057079	8.7857	8.86494	8.32825	8.1574	1.49744	0.0251527
BC080661	2410042D21Rik	9.24313	9.7826	9.00059	8.86015	1.49743	0.171809
NM_175158	Utp20	11.0984	11.5099	10.7575	10.687	1.49684	0.108202
NM_010274	Gpd2	10.4696	10.997	10.1642	10.1386	1.4968	0.158367
---		5.58555	5.55714	5.26172	4.71736	1.49672	0.16635
NM_009868	Cdh5	7.15917	7.26389	6.83899	6.42061	1.49664	0.114325
NM_177909	Slc9a9	7.02758	6.52254	6.17762	6.21018	1.49605	0.148488
NM_026155	Ssr3	12.0232	12.3422	11.6247	11.5803	1.49511	0.0691503
---		10.8844	11.5499	10.6505	10.6236	1.49497	0.223623
---		3.9045	5.25548	4.08754	3.91227	1.49494	0.484123
---		6.07506	5.87717	5.58262	5.20946	1.49493	0.110927
NM_173378	Trp53bp2	9.98376	10.3626	9.60166	9.58537	1.4945	0.092395
NM_172553	Alx1	11.3508	11.5335	10.8942	10.8312	1.49427	0.0266847
NM_016674	Cldn1	7.43326	7.69065	7.08794	6.8775	1.49406	0.0734084
NM_010750	Mab21l1	8.14599	8.443	7.76811	7.66245	1.49403	0.0667284
NM_023311	Yipf5	11.1328	11.4794	10.7769	10.6776	1.49369	0.0848269
---		8.28184	8.39727	7.68198	7.83982	1.49345	0.027381
---		7.13502	6.96137	6.49156	6.44789	1.49327	0.0231247
NM_001164819	2310046K01Rik	8.15423	8.06054	7.56653	7.49144	1.49319	0.0106028
---		5.28505	6.13924	4.88124	5.38632	1.49316	0.363964
NM_172767	Vwa5a	9.02388	8.44559	8.31508	7.99798	1.49299	0.221624
---		4.95333	4.27601	3.92442	4.14952	1.49248	0.246907
NM_001159544	Frk	10.1039	10.0245	9.50826	9.46493	1.4924	0.00607636
---		7.21127	7.20461	6.79396	6.46784	1.49179	0.0714322
---		5.95732	5.06268	5.0944	4.77175	1.49167	0.348878
---		8.4805	8.55422	7.93229	7.94862	1.49165	0.00425525
---		10.6023	11.282	10.2743	10.4568	1.49136	0.242934
---		5.82865	5.25399	4.61471	5.31486	1.49127	0.33097
---		4.88837	5.9506	5.40016	4.28601	1.49112	0.532027
---		4.66253	4.11993	3.37129	4.25885	1.49088	0.383369
NM_177662	Ctso	8.66852	8.35859	8.09172	7.78337	1.49072	0.118877
---		8.078	8.48588	7.88537	7.5284	1.48973	0.16788
---		9.59248	9.63735	9.109	8.97112	1.48953	0.0155371
NM_019683	Ankrd49	10.0512	10.5505	9.90316	9.54986	1.489	0.20114
NM_133203	Klra17	4.84388	4.77819	4.04053	4.43295	1.48895	0.101975
NM_010434	Hipk3	11.1111	11.3204	10.7107	10.5723	1.48883	0.0445836
NM_009701	Aqp5	8.16766	8.62764	7.69705	7.94996	1.4888	0.160206
BC055683	Fam110b	8.07581	8.23627	7.65281	7.51114	1.48872	0.0330424
NM_173733	Suox	9.79034	9.88189	9.36086	9.16332	1.48866	0.0341355
---		10.3288	10.7081	10.0355	9.85429	1.48818	0.112173
---		7.11039	7.88671	7.16009	6.69082	1.48771	0.333738
NM_001167891	Nrg2	8.13937	8.21272	7.58871	7.61728	1.48766	0.00468319
NM_009687	Apex1	10.8912	11.1748	10.4739	10.4464	1.48747	0.0566149
NM_021312	Wdr12	10.0872	10.7005	9.89449	9.74755	1.4874	0.210932
NM_008477	Ktn1	8.81886	9.19157	8.50255	8.36305	1.48701	0.102581
NM_133672	Vps26a	11.4571	12.0943	11.2427	11.1642	1.48685	0.216618
NM_028002	Dus4l	8.84898	9.11446	8.68164	8.13798	1.48649	0.199247
NM_008689	Nfkb1	10.0055	10.2606	9.52416	9.59917	1.48592	0.0500921
NM_001045513	Raph1	10.5592	10.6572	10.0738	9.99992	1.48589	0.0113393
NM_152817	Ttc27	8.68397	9.25291	8.40058	8.39374	1.48584	0.182406
NM_178679	Zfp365	8.83483	9.20309	8.53018	8.36544	1.48571	0.105382
---		8.1066	8.00708	7.51366	7.45879	1.48516	0.00977142
NM_144535	Mudeng	8.97738	8.70655	8.38894	8.15389	1.48509	0.0861874
NM_011348	Sema3e	6.4283	7.17695	6.34041	6.12375	1.48508	0.280745
NM_175370	Als2cr12	5.55106	5.75285	5.06627	5.09658	1.48507	0.0305237
---		3.84302	3.7867	3.19514	3.2946	1.48451	0.00990374
NM_025961	Gatm	9.49679	9.9997	9.25962	9.09694	1.48449	0.163763
NM_145541	Rap1a	10.9699	11.2633	10.6859	10.4083	1.48404	0.106085
NM_008822	Pex7	7.47628	8.16938	7.31099	7.19563	1.48403	0.246445
NM_001113211	Tmem194	10.2074	10.6515	9.89171	9.82893	1.48365	0.126471
NM_026101	Herc4	10.541	10.7179	10.0731	10.0475	1.48363	0.0237897
NM_007977	F8	7.68496	8.24675	7.40333	7.39014	1.48362	0.180072
---		5.6164	5.94264	5.28207	5.13886	1.48356	0.0856031
NM_027769	Cpne3	10.9757	11.2014	10.6464	10.3927	1.48353	0.0786772
NM_027976	Acsl5	10.3995	10.513	9.98842	9.78606	1.48352	0.0391423
---		6.09265	7.16921	6.37315	5.75111	1.48329	0.456802
---		8.28207	9.66192	8.57987	8.22671	1.48319	0.508309
NM_008562	Mcl1	11.2106	11.8173	10.9786	10.9119	1.48319	0.203447
NM_030131	Cnih4	12.6893	12.7015	12.0321	12.2213	1.48317	0.0266989
ENSMUST00000120239	Sirt1	7.39384	6.98973	6.38097	6.86657	1.48249	0.21396
NM_009601	Chrnb1	9.67011	9.52622	9.12478	8.93559	1.48245	0.0411035
NM_025468	Sec11c	8.74974	9.29206	8.53363	8.37291	1.48209	0.182547
NM_183423	Pla2g12a	8.2726	8.65214	7.9703	7.8195	1.48192	0.10877
XR_106240	Gm12618	5.12666	5.11041	4.4667	4.63603	1.48162	0.0217562
---		5.81913	6.04291	5.32669	5.40107	1.48158	0.0406052
---		9.77774	10.5555	9.56212	9.63689	1.48154	0.283717
NM_001114663	Plcl1	7.27037	7.8404	6.93559	7.04107	1.4815	0.189576
---		5.42684	5.78227	4.83287	5.24222	1.48145	0.171564
NM_001103158	Gm13242	3.95847	4.43474	3.40117	3.8587	1.4811	0.228288
---		9.80319	10.1543	9.46203	9.36221	1.48105	0.0899669
NM_177066	Tnni3k	7.30647	7.41443	6.84692	6.74128	1.48077	0.0173235
---		6.41076	6.79254	5.81215	6.25893	1.48053	0.19387
NM_024208	Echdc3	8.45583	8.21118	7.72797	7.80702	1.48043	0.0479069
---		10.7163	11.7185	10.8305	10.4724	1.48038	0.398963
---		7.44425	6.94977	6.79045	6.47202	1.48018	0.194259
---		5.13328	5.79598	4.34476	5.45297	1.48017	0.473277
---		5.47686	6.92178	5.20296	6.06435	1.48007	0.570534
NM_021389	Sh3kbp1	10.7602	10.7051	10.2362	10.098	1.47994	0.0168686
NR_030576	Mir568	8.47223	8.50839	7.96498	7.88553	1.47945	0.00591247
NM_133348	Acot7	11.6895	11.5908	11.0178	11.1327	1.47926	0.0175133
---		9.97925	10.7176	9.8325	9.73498	1.47907	0.268676
NM_001177399	Etohi1	10.3351	10.7216	10.0521	9.8757	1.47886	0.117211
---		8.94675	8.55673	8.40968	7.96585	1.47834	0.196466
NM_007486	Arhgdib	11.1214	11.6124	10.8798	10.7266	1.47805	0.159714
NM_146556	Olfr798	4.37901	3.93008	3.50665	3.6752	1.47797	0.143115
---		7.37168	7.5374	7.20725	6.57473	1.4779	0.226899
BC048939	A130022J15Rik	10.5573	10.4977	10.004	9.92407	1.47779	0.00774956
NM_025813	Mfsd1	11.5644	12.681	11.5181	11.601	1.4775	0.420385
NM_026602	Bcas2	10.2052	10.6745	9.92993	9.82438	1.47704	0.14418
NM_175124	Lrrc28	8.54189	8.75754	8.13217	8.04188	1.47702	0.0405518
---		5.88495	6.27633	5.30612	5.72989	1.47696	0.190385
---		5.65223	5.03866	4.84845	4.71731	1.4769	0.214793
NM_025846	Rras2	11.6212	12.1045	11.3704	11.2302	1.4769	0.154892
BC096606	D230037D09Rik	8.50782	8.65849	8.18534	7.85639	1.47662	0.0897851
NM_001100449	Taf4b	9.37671	10.1358	9.25283	9.13555	1.47638	0.280881
---		7.37964	6.89534	6.43379	6.71814	1.47583	0.183546
NM_001081548	Ubr3	9.83728	10.2912	9.49144	9.51408	1.47576	0.132097
NM_011244	Rarg	10.632	10.6778	10.1214	10.0656	1.4757	0.00410918
NM_025499	Eid3	7.38769	8.16439	7.28195	7.14753	1.4756	0.29041
NM_009665	Amd1	11.1283	11.4144	10.793	10.6272	1.47554	0.0769291
NM_181409	Mtmr11	8.48326	8.94124	8.26139	8.04132	1.47519	0.157948
NM_028567	1700094D03Rik	8.82574	8.99658	8.57458	8.12634	1.47498	0.144384
---		7.12447	8.77767	7.51621	7.2651	1.47469	0.571708
NM_026876	1190005F20Rik	9.74144	9.84848	9.36911	9.10006	1.47465	0.0607336
NM_001033145	1190002N15Rik	8.46822	8.33983	7.89856	7.78886	1.47459	0.0219632
NM_013473	Anxa8	6.79571	6.96431	6.18333	6.45619	1.47452	0.0730746
NM_133167	Parvb	11.0923	11.2174	10.6515	10.538	1.47437	0.0219999
NM_023056	Tmem176b	10.7008	9.66086	9.72597	9.51585	1.47421	0.401873
---		5.31985	5.33367	4.54447	4.98931	1.47413	0.128275
NM_008711	Nog	8.12341	8.04341	7.38295	7.66428	1.47406	0.0619687
NM_013605	Muc1	7.58633	7.308	6.81254	6.96227	1.47402	0.0712829
BC146009	Wnk1	9.955	9.46482	9.18465	9.11608	1.4738	0.152185
NM_008917	Ppt1	11.2162	11.5837	10.9337	10.7474	1.47363	0.113081
NR_030696	9930014A18Rik	6.86489	6.89875	6.27777	6.36715	1.47362	0.00722071
NM_008018	Sh3pxd2a	9.24482	9.6966	8.83307	8.99012	1.47337	0.144361
NM_175398	6530418L21Rik	6.93962	7.42539	6.77448	6.47233	1.47335	0.189816
NM_026252	Cpeb4	8.88772	9.23471	8.5982	8.40688	1.47292	0.106115
NM_001113421	Schip1	10.0442	9.69702	9.29758	9.32672	1.47268	0.0850606
NM_013814	Galnt1	9.7788	10.203	9.54432	9.32082	1.47256	0.145246
NM_026403	2610027L16Rik	8.87292	9.27154	8.54948	8.47885	1.47229	0.110226
NM_009665	Amd1	11.0972	11.3829	10.7788	10.5866	1.47155	0.0836438
---		6.36769	6.60045	6.95255	4.90112	1.47145	0.643397
NM_023311	Yipf5	10.283	10.6315	9.90892	9.89111	1.47144	0.0856414
NM_013471	Anxa4	10.7441	11.0056	10.279	10.3566	1.47128	0.0550564
---		11.9813	11.3665	11.083	11.1511	1.47103	0.213595
NM_145418	BC013529	9.44831	9.53703	9.05457	8.81816	1.4705	0.0478416
---		10.907	11.8476	11.0251	10.617	1.47045	0.391267
NM_030250	Nus1	11.2924	11.9176	11.0537	11.0444	1.47014	0.217347
NM_007585	Anxa2	12.8258	12.7452	12.2108	12.2487	1.46993	0.00637015
NM_007798	Ctsb	12.3317	12.5164	11.862	11.8753	1.46952	0.0266903
NM_176959	Fbxl7	8.48467	8.42205	7.93162	7.86589	1.46877	0.00663132
NM_010820	Mpdz	9.37614	9.70537	9.11572	8.85728	1.46841	0.117887
---		9.59118	10.4071	9.76515	9.12498	1.46821	0.397163
---		6.75307	7.33285	6.80178	6.17723	1.4676	0.323554
NM_001177602	Ak4	11.9722	11.1155	11.0844	10.8971	1.46725	0.334362
NM_172763	Zfp809	10.1367	10.1896	9.6291	9.59146	1.467	0.0034351
---		8.02313	8.30967	7.60969	7.61763	1.46687	0.0611318
---		6.00075	7.40864	5.82247	6.48238	1.46638	0.551141
---		8.8283	8.83171	8.54512	8.01083	1.46615	0.17476
NM_025414	Myo19	10.3101	10.3911	9.88022	9.71765	1.46577	0.0260396
NM_028276	Utp14a	8.8069	9.36191	8.66663	8.40056	1.46491	0.215373
NM_016897	Timm23	12.267	12.3952	11.8708	11.69	1.4648	0.0382104
NM_016897	Timm23	12.267	12.3952	11.8708	11.69	1.4648	0.0382104
NM_019777	Ikbke	7.68173	7.66858	7.17798	7.07114	1.46469	0.00942152
NM_026214	Kctd4	5.36541	6.02601	4.98977	5.30136	1.46423	0.270936
---		7.88114	7.60004	7.41796	6.96352	1.46393	0.175833
---		10.6196	11.0488	10.107	10.4618	1.46389	0.186972
NM_144861	Rprd1a	10.1977	10.4575	9.79854	9.75712	1.46388	0.0527497
NM_172486	Zfp677	7.49766	8.04539	7.36535	7.07871	1.46357	0.217422
---		7.62575	7.99096	7.15084	7.36748	1.46326	0.122579
NM_026742	Ndufaf4	9.77379	10.1344	9.43471	9.37509	1.46326	0.095177
NM_001167872	Zfp568	8.4573	8.69109	8.09488	7.95632	1.46266	0.0562291
NM_023057	B230120H23Rik	10.5229	10.8644	10.1808	10.1094	1.46265	0.0879567
NM_178061	Mobkl2b	8.67188	8.49665	8.1583	7.91546	1.46143	0.0673489
NM_001033474	Atxn7l3b	10.7492	11.3697	10.4551	10.5694	1.46127	0.224955
NM_029508	Pcgf5	9.32366	10.0041	9.09307	9.14032	1.46124	0.249815
NM_023140	Glrx3	8.02164	8.64808	8.13197	7.4437	1.46106	0.360771
NM_053268	Rasa2	9.25282	9.79175	9.10438	8.84655	1.46086	0.208647
---		9.41047	9.70916	8.96489	9.06192	1.46045	0.0735887
---		7.43662	7.13796	6.79636	6.68546	1.46041	0.0754985
---		8.41433	9.1887	8.27778	8.23286	1.46023	0.294372
NM_025907	Mettl6	9.52695	9.69729	9.14622	8.98573	1.46018	0.0429699
---		6.03973	6.30811	5.38674	5.86899	1.46009	0.186419
NM_153142	Slc35e4	8.44899	8.51384	7.91144	7.9594	1.46003	0.00541093
NM_080795	Lnx2	8.62429	8.98977	8.29682	8.22606	1.45961	0.0993473
NM_001033242	Cln5	8.853	9.21522	8.58212	8.39508	1.45953	0.115851
BC096371	D18Ertd653e	10.0587	10.2311	9.61629	9.58332	1.45911	0.0249581
NM_001195049	Pak3	8.81313	9.15586	8.55297	8.32602	1.45902	0.117646
NR_029904	Mir181b-2	6.24989	6.05486	5.68133	5.53356	1.45895	0.0468883
---		5.80626	6.69088	5.63187	5.77604	1.45863	0.348261
NM_145931	Zc3h7a	9.92333	10.1197	9.60499	9.34887	1.45858	0.0777027
NM_138649	Syt17	7.60256	7.64887	7.08201	7.08145	1.458	0.00180744
ENSMUST00000115900	EG665031	6.18611	4.9606	5.09979	4.95904	1.45795	0.47086
NM_016966	Phgdh	11.323	11.5107	10.8789	10.8671	1.45786	0.0286173
---		8.2483	9.0243	8.13374	8.05119	1.45784	0.298061
NM_008094	Gba	10.6934	11.0863	10.3928	10.2995	1.45773	0.114687
NM_029548	Rph3al	8.50097	8.81957	8.06712	8.16653	1.45745	0.0827536
NM_177325	Tsr1	10.0229	10.6326	9.82946	9.73982	1.45712	0.220001
---		4.84593	5.02752	4.55613	4.23134	1.45699	0.100093
NM_024459	Ppp3r1	9.71029	10.4885	9.65438	9.45877	1.45682	0.308716
NM_009665	Amd1	11.1193	11.365	10.8016	10.5972	1.45675	0.0768251
NM_001167750	Ccdc132	9.69321	10.5285	9.63599	9.50064	1.45651	0.328278
NM_023647	Nipa2	7.60211	7.9131	7.32604	7.10435	1.4564	0.104818
---		6.80177	7.61451	6.90755	6.42512	1.45579	0.370247
---		6.44681	6.15934	5.79573	5.72716	1.45561	0.0670334
---		6.44681	6.15934	5.79573	5.72716	1.45561	0.0670334
---		6.44681	6.15934	5.79573	5.72716	1.45561	0.0670334
---		6.44681	6.15934	5.79573	5.72716	1.45561	0.0670334
NM_025614	Rwdd1	10.4602	10.8907	10.1143	10.1535	1.45555	0.129138
NM_027869	Pnpt1	10.5999	10.8294	10.2737	10.0728	1.45534	0.0710207
NM_026406	Rnf115	11.1308	11.4496	10.809	10.6892	1.45506	0.086405
BC063263	Zfp141	8.60357	9.20743	8.35505	8.37443	1.45474	0.21533
BC100361	Larp1b	5.98951	5.80017	5.47869	5.22954	1.4547	0.074497
NM_172826	Dact2	8.47402	8.5367	8.01784	7.91153	1.45465	0.0127752
NM_028925	Polr3c	10.2677	10.3293	9.79277	9.72441	1.45384	0.00718428
NM_001039125	Defb47	6.97944	6.87569	6.34176	6.43401	1.45365	0.0161426
NM_027510	3830403N18Rik	4.38259	4.69496	4.00663	3.99179	1.45353	0.0746962
ENSMUST00000074615	Gm5426	6.01216	6.18356	5.57485	5.54187	1.45346	0.0251834
NM_019734	Asah1	10.9003	11.9424	10.9165	10.8474	1.45341	0.410155
---		8.56481	8.87467	8.26752	8.09325	1.45332	0.0936153
NM_145466	A2ld1	10.9672	10.7717	10.4171	10.2432	1.45325	0.0541333
---		9.33427	9.39605	8.9026	8.74936	1.45315	0.0226784
NM_052973	Strn3	10.4499	10.6859	10.1185	9.93959	1.45281	0.0679385
NM_001172475	Sphk1	8.16664	8.45886	7.71411	7.83387	1.45272	0.0762111
AF068780	Gmnn	7.27948	7.3893	6.95852	6.63326	1.45246	0.0883481
ENSMUST00000098867	Gm10691	8.83047	8.26333	8.0826	7.93433	1.45239	0.207611
NM_001001321	Slc35d2	6.24672	6.65382	6.03447	5.78937	1.4523	0.151681
NM_021461	Mknk1	9.00696	9.45948	8.77235	8.6184	1.4518	0.153305
---		6.61608	6.51042	6.52268	5.5282	1.45177	0.394655
NM_009665	Amd1	11.0798	11.343	10.7768	10.5717	1.45112	0.0844474
NM_026162	Plxdc2	6.36075	6.04201	5.53697	5.79195	1.45087	0.1192
NM_008810	Pdha1	10.7989	11.4548	10.6127	10.5676	1.4507	0.244116
NM_024181	Dnajc10	9.77149	10.4126	9.59405	9.51675	1.45062	0.238396
NM_013872	Pmm1	9.28664	9.63895	9.01517	8.83995	1.44918	0.112719
NM_033325	Loxl2	7.32339	6.71362	6.46375	6.50284	1.44915	0.2219
NM_178782	Bcorl1	8.85618	8.74271	8.34342	8.18525	1.44905	0.0315291
---		7.97604	7.68137	7.38228	7.20522	1.4489	0.0895855
NM_013912	Apln	8.99913	9.34073	8.6123	8.65825	1.44859	0.0900854
NM_009478	Urod	9.56491	9.91884	9.17397	9.24156	1.44804	0.0974378
NM_023422	Hist1h2bc	10.9063	11.2767	10.6925	10.4224	1.44798	0.145108
---		9.63461	9.4565	9.25445	8.76898	1.44778	0.174974
NM_027381	2510012J08Rik	9.14695	10.0552	9.01701	9.1179	1.44757	0.363246
NM_001081656	Neurl1B	7.53314	7.51368	7.04146	6.93887	1.44718	0.00945127
NM_001029936	Specc1	10.5496	10.7967	10.1267	10.1534	1.44703	0.0502596
NM_173874	Clcn3	8.7776	9.05319	8.46982	8.29504	1.4469	0.0823211
---		8.10125	8.63523	8.18778	7.48298	1.44679	0.351369
NM_052993	C1galt1	10.4653	10.9319	10.2878	10.044	1.44663	0.18031
---		3.51105	4.33994	3.45952	3.32625	1.44655	0.332186
NM_011168	Prl7a2	4.72283	4.65469	4.31274	4.00041	1.44612	0.0795842
---		6.80974	6.93281	6.59916	6.07931	1.44597	0.184615
---		4.57505	4.38377	4.34135	3.55342	1.44596	0.319791
NM_148938	Slc1a3	9.47485	10.1592	9.26865	9.30176	1.44576	0.260758
---		9.80801	9.63652	9.24178	9.13967	1.44547	0.0334885
NM_152812	Otud6b	11.0043	11.5128	10.6918	10.7623	1.44546	0.174191
NM_008186	Gtf2h1	10.6228	10.6376	10.0719	10.1271	1.44465	0.00289078
---		5.26303	4.97319	4.32178	4.85306	1.44462	0.221561
---		4.23716	5.17293	4.12109	4.22774	1.44457	0.376838
NM_023065	Ifi30	11.3001	10.841	10.6205	10.4593	1.44454	0.160942
NM_001001806	Zfp36l2	11.6477	11.8331	11.202	11.218	1.44435	0.0294032
NR_033641	4933436C20Rik	8.31987	8.1258	7.77546	7.60981	1.44413	0.0533101
NM_019745	Pdcd10	8.55915	8.92249	8.51168	7.90957	1.44412	0.270612
XM_003085498	LOC100504484	6.87762	5.85176	5.89723	5.77233	1.44384	0.412948
NM_013657	Sema3c	9.59383	9.94538	9.18274	9.29673	1.4438	0.103143
NM_019501	Pdss1	9.15249	9.57646	8.88295	8.7866	1.44363	0.135118
NM_175194	Slc25a16	10.8132	10.7544	10.2819	10.2267	1.4434	0.00574422
NM_009565	Zbtb7b	8.90579	8.73215	8.38476	8.19424	1.4434	0.0544611
NM_007793	Cstb	12.452	12.7993	12.1553	12.037	1.44339	0.101999
NM_019760	Serinc1	12.4018	12.8652	12.1182	12.0903	1.4432	0.150172
NM_001085516	Gm12794	6.92728	6.65927	6.48585	6.04238	1.44309	0.177849
NM_009829	Ccnd2	11.5487	11.8526	11.087	11.2559	1.44308	0.0930973
NM_015829	Slc25a13	9.59048	10.025	9.36032	9.19699	1.44303	0.150252
NM_001081247	Polr3a	9.63023	10.2156	9.42962	9.35807	1.443	0.21462
NM_001081259	Mfsd7b	10.8993	11.2792	10.6617	10.4593	1.44267	0.133377
NM_011394	Slc20a2	11.1756	11.57	10.8607	10.828	1.44235	0.116274
NM_011932	Dapp1	7.9656	7.56434	7.36109	7.11215	1.44228	0.154664
---		8.33493	8.71971	8.06061	7.93743	1.44223	0.120369
---		8.18242	8.46633	8.075	7.51758	1.44202	0.233395
NM_133748	Insig2	9.9757	10.6204	9.77289	9.7671	1.442	0.24307
---		9.17083	9.6779	9.04131	8.75137	1.44195	0.212343
NM_178655	Ank2	7.81465	8.5024	7.62211	7.6392	1.4418	0.264636
---		6.18443	6.70167	6.10328	5.72781	1.44143	0.2406
NM_009748	Bet1	8.69536	8.87669	8.4709	8.04618	1.44141	0.149741
NM_029937	Nup210l	8.13572	8.07636	7.5757	7.58245	1.4409	0.00319754
NM_172156	Prl3d3	6.17036	6.74904	6.05282	5.81305	1.4407	0.234609
NM_026637	Ggct	7.49512	7.41707	6.91124	6.94839	1.44021	0.00667715
NM_028390	Anln	12.387	12.317	11.8431	11.8088	1.44002	0.0054439
NM_173442	Gcnt1	5.35184	5.15954	4.72525	4.73549	1.43925	0.0319931
NM_001170488	Tprkb	9.69536	10.0859	9.45838	9.27313	1.43883	0.135855
NM_001001932	Eea1	10.5498	11.0576	10.3183	10.2397	1.43864	0.177891
NM_080554	Psmd5	11.5707	11.9306	11.2406	11.2117	1.43842	0.100826
NM_008512	Lrp1	12.5447	12.5211	12.0198	11.9971	1.43835	0.000972238
---		11.8749	12.0963	11.5676	11.3549	1.43825	0.0760767
NM_019676	Plcd1	9.04196	8.18307	8.18856	7.98803	1.43815	0.35656
NM_026346	Fbxo32	8.08668	8.24983	7.70358	7.58504	1.43788	0.0351019
NM_022992	Arl6ip5	10.5212	10.8923	10.2553	10.1106	1.43778	0.119205
NM_011507	Suclg2	9.28544	9.71534	8.96381	8.9894	1.43772	0.135489
NM_001045536	Zzef1	9.95473	9.83232	9.40834	9.33134	1.43762	0.0185373
---		10.5262	10.5573	10.0881	9.94851	1.43736	0.018169
NM_026788	Mthfd2l	10.3125	10.719	10.0227	9.96291	1.43692	0.125837
NM_023239	Ndnl2	8.54951	8.8382	8.19276	8.14941	1.43671	0.0698872
---		12.0616	12.385	11.8084	11.5926	1.4367	0.114929
---		7.75426	7.74452	7.06532	7.38795	1.4367	0.0835437
NM_001025576	Ccdc141	6.45133	6.85338	6.25698	6.00291	1.43635	0.159165
---		6.15591	6.7846	6.0447	5.85123	1.43623	0.253209
---		6.66705	6.56002	6.30182	5.88082	1.43616	0.138048
NM_153525	Tmem41b	7.74639	8.76732	7.70992	7.75938	1.43615	0.414353
---		12.1165	12.5406	11.717	11.8958	1.43611	0.151311
---		7.10713	6.85844	6.45989	6.46149	1.43604	0.0523139
NM_027629	Pgm2l1	8.17344	8.71223	7.91072	7.93079	1.43602	0.192411
---		6.09808	5.87623	5.90703	5.02332	1.43592	0.370494
NM_178643	C230052I12Rik	9.84287	9.55007	9.26847	9.08144	1.43546	0.0953519
---		5.74903	4.92558	5.1311	4.50086	1.43528	0.420538
---		4.11973	4.55305	4.38422	3.24606	1.43521	0.482174
NM_029005	Mlkl	9.58432	9.76004	9.22093	9.08115	1.43509	0.0434096
NM_177913	A430089I19Rik	6.65011	6.19995	5.8763	5.93158	1.43504	0.148366
---		12.1843	12.2057	11.7484	11.5994	1.43503	0.0202198
NM_009720	Atox1	9.86223	10.0765	9.45632	9.44067	1.43482	0.0399985
---		4.57649	4.34496	3.92622	3.95409	1.43452	0.0466833
NM_001081222	Esco1	8.63604	9.18604	8.4935	8.28764	1.43442	0.218308
NM_001081024	Setdb2	7.45015	7.83697	7.30703	6.93933	1.43433	0.190467
NM_001033399	Gfod1	8.34855	9.24176	8.2806	8.26949	1.43407	0.364342
NM_178143	Prkaa2	8.67731	9.00995	8.30655	8.34095	1.43384	0.0897412
---		6.61813	6.36101	6.06643	5.87323	1.4337	0.08386
---		6.09106	6.43576	5.49264	5.99537	1.43336	0.230458
---		10.0761	10.8149	9.90753	9.94494	1.43324	0.295484
NM_001034858	Armc2	8.06097	7.82221	7.40447	7.44027	1.43318	0.0500324
---		11.2414	11.3676	10.8366	10.7341	1.43304	0.0236561
---		7.99817	8.36929	7.51321	7.81675	1.43272	0.162906
---		8.33345	8.57235	7.82767	8.04117	1.43245	0.0836593
NM_007763	Crip1	8.07811	8.2406	7.70021	7.58239	1.43202	0.0355395
BC024574	1110012L19Rik	7.07123	7.63412	7.06282	6.60669	1.43189	0.289049
NM_146008	Tcp11l2	7.71336	7.38382	7.04031	7.0212	1.43181	0.0883301
NM_019496	Ammecr1	10.978	11.0862	10.4705	10.5581	1.43178	0.0175992
NM_173181	Fam164a	11.1682	10.7623	10.5605	10.3347	1.4316	0.155661
NM_026734	Tmem126b	7.94269	8.51695	7.89126	7.53341	1.43146	0.265749
NM_177913	A430089I19Rik	6.7816	6.26129	5.95416	6.05389	1.43139	0.190002
NM_177913	A430089I19Rik	6.7816	6.26129	5.95416	6.05389	1.43139	0.190002
NM_153055	Sec63	11.2867	11.6426	10.9879	10.9066	1.43134	0.105204
NM_001029934	Usp32	10.6615	11.0478	10.3255	10.3495	1.43112	0.116125
---		4.94746	6.40147	5.54883	4.76585	1.4311	0.595085
---		4.0369	5.28077	3.57627	4.70729	1.43103	0.601148
NM_133985	Oxsr1	10.7554	11.3113	10.5361	10.4965	1.43101	0.204654
NM_011669	Usp12	8.33316	8.62117	8.15694	7.76407	1.43064	0.167958
---		8.23639	7.71363	7.58555	7.33161	1.43041	0.217508
---		7.07711	7.33963	6.804	6.58151	1.42961	0.0956428
U42384	Dfna5	6.88152	7.32299	6.5513	6.62248	1.42936	0.147644
NM_016897	Timm23	12.0316	12.111	11.6095	11.5027	1.42916	0.0162705
NM_194344	Sh3tc1	7.07711	6.96751	6.32932	6.68503	1.42912	0.109501
NM_138741	Sdpr	11.4089	11.5926	11.0419	10.9294	1.42905	0.0410557
NM_009371	Tgfbr2	9.89083	10.0802	9.4859	9.45521	1.42896	0.0329941
NM_001134480	Plcxd2	8.15095	8.70575	7.98423	7.84274	1.42886	0.213925
NM_211138	Pcyt1b	9.36991	9.68831	9.13065	8.89786	1.42885	0.120721
NM_175155	Sash1	8.87235	9.24712	8.52839	8.56204	1.42852	0.111735
---		12.095	12.6302	11.8547	11.8417	1.42839	0.194615
NM_178935	Txlng	9.04422	9.41717	8.76151	8.67217	1.42786	0.115595
NM_016883	Psmd10	10.411	10.8969	10.2	10.0801	1.42785	0.176424
---		8.16339	8.2903	7.71821	7.7079	1.42779	0.0150088
NM_199476	Rrm2b	8.22273	8.67356	7.77145	8.09779	1.42753	0.206274
---		7.51977	7.46222	6.82974	7.12551	1.42738	0.0763895
NM_175180	Wdr44	8.2616	8.48457	8.00872	7.71085	1.42731	0.110088
NM_030690	Rai14	10.4071	10.8436	10.1584	10.066	1.42714	0.148151
NM_025942	Ola1	10.4389	10.7103	10.1728	9.95017	1.42711	0.0997902
NM_025650	Uqcr11	11.8727	12.0991	11.4634	11.4832	1.42662	0.0458215
---		7.35214	7.10394	6.76588	6.66532	1.42646	0.0619913
NM_001190734	Dcun1d4	9.64026	10.3138	9.54808	9.38174	1.42616	0.277874
---		4.73093	3.84805	3.96337	3.59186	1.4259	0.397067
---		6.22442	7.06062	6.11874	6.1426	1.42587	0.345658
---		6.32033	6.13097	6.07506	5.35322	1.42554	0.303984
---		4.11942	4.44305	3.54095	3.99875	1.42542	0.209665
NM_007479	Arf4	11.9113	12.083	11.5157	11.4559	1.4254	0.0301834
NM_001004436	Wapal	9.40108	10.1027	9.23798	9.2435	1.42516	0.282432
AK149560	C730037M02Rik	4.61572	4.98154	4.31885	4.25631	1.42509	0.110431
NM_011955	Nubp1	9.25791	9.47923	8.95461	8.76056	1.42502	0.0738731
NM_016897	Timm23	12.0339	12.1094	11.6141	11.5074	1.42493	0.0159866
NM_025297	Mecr	10.2385	10.203	9.78268	9.63719	1.42488	0.0208175
---		4.52258	4.5576	3.73545	4.32353	1.42464	0.225156
NM_007631	Ccnd1	12.5839	12.7174	12.1491	12.131	1.42462	0.0169451
NM_008869	Pla2g4a	10.9274	11.568	10.7513	10.7231	1.42451	0.252331
NM_026660	Mfsd10	11.4146	11.5824	11.0281	10.9481	1.42447	0.031592
NM_023645	Kdelc1	8.87915	9.21396	8.61784	8.45489	1.42424	0.111357
NM_026255	Slc25a26	7.95057	8.61363	7.71606	7.82822	1.42401	0.268624
NM_021366	Klf13	8.4362	8.68461	8.01092	8.09025	1.42387	0.059617
NM_026276	Aasdhppt	10.8309	11.3271	10.6046	10.534	1.42378	0.17891
NM_010288	Gja1	11.4477	11.593	11.0493	10.9722	1.42365	0.0250806
NM_010911	Nfs1	9.30591	9.58856	9.11754	8.75789	1.42358	0.155741
NM_001029988	Fat2	7.15233	7.30904	6.55869	6.88366	1.42357	0.105823
NM_017397	Ddx20	9.81806	10.154	9.55879	9.39445	1.42344	0.112455
NM_054087	Slc19a2	10.7899	10.6684	10.2237	10.216	1.42339	0.0139939
NM_146236	Tceal1	5.21199	5.7494	4.98666	4.95622	1.42332	0.198996
NM_021454	Cdc42ep5	6.73289	6.06903	5.554	6.22942	1.42331	0.394685
---		4.07985	4.29345	3.85087	3.50458	1.42299	0.12947
NM_177913	A430089I19Rik	6.69488	6.25679	5.93233	6.00234	1.42257	0.148929
NM_173018	Myo9a	9.15636	9.5464	9.11973	8.56626	1.42246	0.272014
NM_001141981	Rbm43	9.11474	9.15731	8.68207	8.57344	1.42234	0.012919
NM_178668	Pde12	8.10531	8.41695	7.9642	7.54189	1.42216	0.19248
NM_011147	Ppef1	4.69166	5.32397	4.57416	4.42611	1.42176	0.25837
NR_028271	Phxr4	6.96101	6.08547	6.15337	5.87786	1.42171	0.383927
---		6.18592	6.8869	6.02752	6.03018	1.42165	0.28456
---		6.58112	5.97807	5.99453	5.54982	1.42151	0.308328
---		5.85007	6.23391	5.40278	5.66654	1.42141	0.16122
NM_010438	Hk1	10.5189	10.7991	10.193	10.1105	1.42135	0.0738291
XM_003085506	LOC100503803	6.77452	5.81625	5.86622	5.71006	1.42133	0.405758
NM_054040	Tulp4	12.592	12.8971	12.2444	12.2302	1.42132	0.0799394
NM_011342	Sec22b	10.7017	10.7131	10.2181	10.1825	1.42117	0.00135265
---		6.06869	6.22614	5.69621	5.58453	1.42114	0.0343764
NM_015729	Acox1	9.53533	10.3388	9.41786	9.44285	1.42082	0.334578
NM_024457	Rap1b	12.5094	12.5698	12.0816	11.9848	1.42052	0.0124455
NM_023502	Elf2	9.79451	10.1436	9.52312	9.40223	1.42046	0.111275
NM_001103181	Tulp4	10.4616	10.8295	10.0553	10.2235	1.42021	0.129445
NM_028804	Ccdc3	7.09089	7.26738	6.49951	6.84667	1.42015	0.121629
NM_029166	Uhrf1bp1l	11.5752	11.6399	11.1186	11.0855	1.41964	0.0051245
NM_177670	Tmem69	6.93408	7.12987	6.66165	6.39159	1.41948	0.0938392
NM_172679	4932438A13Rik	8.55344	8.74157	8.21936	8.06499	1.41945	0.0533783
NM_025634	2310042E22Rik	4.92547	5.28117	4.14623	5.05001	1.41932	0.407451
NM_011506	Sucla2	9.60247	10.2325	9.36453	9.46072	1.41897	0.253975
NM_145586	Tmem159	7.78292	7.88486	7.3611	7.29794	1.41851	0.0138385
---		4.92107	4.49086	4.16698	4.23662	1.4183	0.146766
NM_025287	Spop	9.87611	10.7615	9.78016	9.84943	1.41817	0.374076
---		3.96934	4.32515	3.74345	3.54314	1.41808	0.132318
NM_207522	BC067068	8.07746	8.52764	7.90517	7.69224	1.41799	0.180343
NM_172600	6720456H20Rik	9.14892	9.18963	8.74655	8.58451	1.41789	0.0264162
NM_026464	Wdr55	8.95238	9.87724	8.88756	8.93543	1.41747	0.390604
NM_053090	Fam126a	8.49766	8.75998	8.16264	8.08884	1.41723	0.0661555
---		5.97501	6.3401	5.97389	5.33644	1.41656	0.304785
NM_030081	Zfyve20	8.992	9.20787	8.71976	8.47548	1.41649	0.0911328
NM_025326	Tmem176a	8.92867	8.1832	8.12143	7.98582	1.41648	0.316051
NM_011695	Vdac2	11.8188	12.0814	11.4698	11.4257	1.41645	0.0636529
NM_001042660	Smad7	11.3228	11.646	10.9919	10.9735	1.41584	0.090238
---		5.34676	5.6791	5.21728	4.80578	1.41559	0.198441
NM_146142	Tdrd7	9.20646	9.1425	8.81329	8.53297	1.41555	0.073297
NR_036450	Gm14403	10.3302	10.7827	10.0686	10.0416	1.41551	0.157475
NM_010139	Epha2	10.8536	11.3572	10.6188	10.5894	1.4155	0.185197
NM_025333	Sdhaf2	9.58397	10.3085	9.57452	9.31562	1.41536	0.322473
NM_145825	Cetn4	7.14799	7.13496	6.76528	6.51647	1.4148	0.0567136
---		10.432	10.6807	10.043	10.0685	1.41479	0.0570852
NM_026283	Samd8	9.4978	10.0611	9.26665	9.29115	1.41474	0.217787
NM_199448	Fez2	11.1294	11.1138	10.66	10.5822	1.41474	0.00621413
NM_025434	Mrps28	8.96243	9.73116	8.8429	8.85055	1.41428	0.322972
NM_001025576	Ccdc141	7.17002	7.28633	6.79787	6.65872	1.4141	0.031365
NM_001083318	Etv3	9.37981	9.83763	9.15726	9.06053	1.41404	0.166148
NM_025999	Rnf141	10.0342	10.1717	9.63059	9.57595	1.4139	0.0212198
---		6.19181	6.48059	5.71489	5.95836	1.4138	0.118119
---		10.9383	11.202	10.661	10.4804	1.41373	0.0889122
NM_001170746	Magi2	6.81936	7.01285	6.31179	6.52239	1.41325	0.0732083
NM_172678	Acad9	9.52938	9.88331	9.21073	9.20424	1.4131	0.106202
NM_001163155	Col4a5	8.34173	8.54229	7.93089	7.95556	1.41302	0.038671
BC063263	Zfp141	8.33672	8.95936	8.11074	8.18795	1.41293	0.252862
NM_019744	Ncoa4	10.5898	10.5833	10.1473	10.0285	1.41284	0.0139263
NM_011338	Ccl9	6.64805	6.64498	6.29998	5.99601	1.41276	0.0817216
NM_023644	Mccc1	7.71298	8.28049	7.58743	7.40962	1.41246	0.235831
NM_144896	Pet112l	8.00625	8.22176	7.57854	7.6532	1.41239	0.0486195
NM_030116	Mrpl9	10.0175	10.2767	9.63424	9.66371	1.41235	0.0622397
NM_010153	Erbb3	7.15351	7.37158	6.59244	6.93652	1.41232	0.134347
NR_028277	Gm6644	12.3056	13.0434	12.2429	12.1099	1.41232	0.315266
NM_008929	Dnajc3	9.88058	10.0469	9.50495	9.42663	1.4122	0.0324246
NM_008929	Dnajc3	9.88058	10.0469	9.50495	9.42663	1.4122	0.0324246
NM_001081252	Uggt2	9.09273	9.28464	8.74284	8.63996	1.41156	0.0447412
NM_175244	Hectd3	8.16312	8.44388	7.82727	7.78583	1.41123	0.0727506
NM_172398	Akr1b10	9.03066	9.04397	8.57823	8.50305	1.41096	0.00585611
NM_053069	Atg5	9.28801	9.80879	9.07941	9.02409	1.41093	0.198324
NM_009274	Srpk2	10.0458	10.2566	9.70786	9.60158	1.41077	0.0521558
NM_016862	Vti1a	9.01058	9.63579	8.85222	8.80155	1.41059	0.254371
NM_001177535	Gm4340	6.55455	6.46693	5.87612	6.15337	1.41029	0.07622
NM_178726	Ppm1l	9.16332	9.29283	8.69529	8.76924	1.41011	0.0218794
---		12.6286	12.8554	12.2996	12.1931	1.40994	0.0583454
---		11.3862	11.7109	11.0121	11.0938	1.4099	0.097695
NM_019471	Mmp10	6.651	6.95437	6.28333	6.33105	1.4098	0.0840964
NM_133795	Ttc1	8.97208	9.58355	8.83562	8.72943	1.40961	0.251527
NM_001113413	Rnf13	10.1473	10.1017	9.77319	9.48516	1.40961	0.0768087
NM_013654	Ccl7	9.45995	10.1958	9.37247	9.29302	1.40944	0.312742
NM_013614	Odc1	11.5619	11.6988	11.0848	11.1863	1.40914	0.0284095
NM_009658	Akr1b3	12.3422	13.0246	12.2674	12.1106	1.40875	0.29336
NM_011824	Grem1	10.4822	11.9018	10.7153	10.6801	1.40863	0.558336
ENSMUST00000105502	Foxo3	10.4801	10.5837	10.1186	9.95697	1.40844	0.0357502
NM_008995	Pex5	8.40525	8.98785	8.21813	8.18712	1.40827	0.232499
---		5.67633	6.43062	5.51598	5.60489	1.40741	0.323731
---		8.67643	8.95511	8.41787	8.22772	1.40735	0.0998535
NM_026172	Decr1	8.3393	8.61558	8.08876	7.88076	1.40706	0.104265
NM_177913	A430089I19Rik	6.78036	6.13602	5.94004	5.99146	1.40682	0.267054
BC011487	Fam115c	8.25914	8.31038	7.87987	7.70478	1.40682	0.0326432
NM_009984	Ctsl	11.2416	12.0083	11.1916	11.0737	1.40668	0.332071
NM_138593	Larp7	9.82292	10.1099	9.46371	9.48482	1.40652	0.0758637
NM_172939	Ankrd57	7.98261	7.85781	7.36734	7.48989	1.406	0.0302219
NM_001080969	Thg1l	8.81478	9.34669	8.76285	8.41556	1.40594	0.261813
---		6.80226	6.59956	6.12557	6.2933	1.40588	0.0647611
---		6.76293	6.79078	6.13097	6.44118	1.40521	0.0876492
NM_007449	Ang2	7.6362	7.72504	7.30927	7.07043	1.4052	0.0612757
---		5.58023	4.74095	5.29631	4.04334	1.40519	0.581934
---		8.7816	9.25982	8.62361	8.43631	1.40517	0.196168
NM_029620	Pcolce2	10.8854	11.2864	10.5704	10.6203	1.40501	0.13591
---		7.15149	7.0971	7.26948	5.9983	1.40484	0.521395
NM_009196	Slc16a1	11.0784	11.4916	10.8257	10.7638	1.40463	0.143555
---		3.9866	3.13544	3.23778	2.90397	1.40459	0.395846
NM_009419	Tpst2	11.1125	11.4474	10.8643	10.7153	1.40457	0.116006
---		10.0323	10.9309	9.90074	10.0823	1.40455	0.396921
---		10.9812	11.6488	10.7238	10.9259	1.40454	0.295126
NM_153139	Slc36a1	9.82011	10.2846	9.59835	9.52636	1.40442	0.172408
---		8.58162	8.7413	8.38599	7.95727	1.40428	0.165554
NM_153092	Nupl2	8.36611	8.48037	7.92493	7.94195	1.40424	0.0136235
NM_194263	Tbx20	10.3834	10.348	9.92441	9.82751	1.40418	0.0109088
NM_026178	Mmd	8.85051	9.54738	8.69668	8.72234	1.40389	0.295537
NM_001081093	Arfip1	8.76673	9.03997	8.48232	8.34551	1.40389	0.0851853
BC087883	2900092C05Rik	5.05982	5.06689	4.64438	4.50347	1.40389	0.0201483
---		5.0406	5.09219	4.57083	4.58398	1.40346	0.00295017
NM_198884	B4galnt3	7.51632	7.88277	7.12783	7.2933	1.40345	0.135512
---		5.7231	6.73755	5.96757	5.51594	1.40305	0.471699
NM_145469	Nipal2	6.12411	5.95483	5.49934	5.60361	1.40249	0.0390815
NM_025587	Rps21	9.29554	10.186	9.27753	9.22821	1.40243	0.388075
NM_001033171	Klrg2	7.87956	8.40189	7.54293	7.7633	1.40213	0.227531
NM_178935	Txlng	9.19547	9.51156	8.92594	8.8063	1.40191	0.102127
NM_011774	Slc30a4	11.1852	11.8271	11.0866	10.951	1.40184	0.275748
NM_175388	Rnf169	9.53574	9.82538	9.18229	9.20447	1.4017	0.0785532
---		8.36152	9.12713	8.28339	8.23108	1.40162	0.332
NM_009743	Bcl2l1	9.79912	9.81624	9.26619	9.37513	1.40155	0.0125765
NM_026784	Pmvk	7.52899	8.18822	7.27724	7.46645	1.40129	0.291596
NM_001162999	Fnip2	9.03989	9.58081	8.89462	8.75361	1.40078	0.224044
NM_207636	Fndc3a	10.3973	10.2717	9.96793	9.72873	1.40077	0.0692673
NM_001114660	Scfd2	8.26281	8.04853	7.76101	7.57794	1.40075	0.0747147
NM_025959	Psmc6	10.8953	11.3805	10.723	10.5807	1.40061	0.194453
NM_001161817	Myo1b	9.3875	9.29805	8.95018	8.76333	1.40058	0.0425431
NM_025650	Uqcr11	11.0114	11.1719	10.6187	10.5936	1.40008	0.0268474
XM_356374	Gm5167	11.3278	11.9623	11.1139	11.2053	1.40004	0.269119
NM_145460	Oxnad1	8.64766	8.538	8.17202	8.04291	1.39994	0.0291259
---		13.1722	13.2407	12.7686	12.6738	1.39981	0.0142142
---		6.68204	6.86334	6.47884	6.09619	1.39975	0.149
NM_027808	Alpk1	6.66523	6.99559	6.37395	6.31661	1.39971	0.101556
NM_144867	Slmo1	9.23247	9.33727	8.85439	8.74515	1.39969	0.0234915
NM_001081407	Plb1	4.34729	4.38553	3.91929	3.84374	1.39948	0.00753778
NM_015822	Fbxl3	9.75184	9.89441	9.31092	9.36572	1.3994	0.0239276
---		10.7353	10.8379	10.4389	10.1648	1.39939	0.0803085
NM_001037722	Adam15	11.0148	10.909	10.4734	10.4818	1.39892	0.011795
NM_007472	Aqp1	7.402	7.62715	7.0057	7.05485	1.39891	0.0522118
NM_008384	Inpp1	8.60045	8.75387	8.17176	8.21412	1.39883	0.0259604
NM_001145859	Sh3bp2	7.27228	8.15334	7.18659	7.2709	1.39868	0.388196
NM_016966	Phgdh	11.4878	11.7851	11.1494	11.1561	1.39832	0.0828833
NM_009283	Stat1	8.67244	8.6411	8.31697	8.02938	1.39822	0.0790085
NM_010269	Gdap2	11.4288	11.3117	10.9861	10.7873	1.39822	0.0524717
NM_009121	Sat1	11.4583	12.0104	11.2636	11.2381	1.39811	0.222289
NM_009059	Rgl2	9.51993	10.006	9.34835	9.21101	1.39792	0.195786
NR_028277	Gm6644	12.3964	13.0581	12.308	12.1809	1.39748	0.288214
NM_153806	Dnttip2	9.3915	9.75054	9.12013	9.05648	1.39737	0.117948
NM_001162917	Dennd4a	9.79817	10.3425	9.55136	9.62436	1.39715	0.221
NM_029623	3110002H16Rik	10.4202	10.7893	10.1927	10.0521	1.39701	0.134612
NM_175439	Mars2	9.16623	9.3152	8.74481	8.77195	1.397	0.0237668
NM_010881	Ncoa1	9.20469	9.07181	8.66123	8.65076	1.39693	0.0185666
NM_025443	Pno1	10.4666	11.0368	10.3368	10.2032	1.3964	0.241708
NM_027978	Coq2	8.67651	8.91711	8.30804	8.32226	1.39635	0.057269
---		4.78177	5.4612	4.43656	4.84341	1.39619	0.348027
NM_024182	Riok3	10.1923	10.1803	9.7999	9.60998	1.39608	0.0369184
NM_029730	Mospd2	9.2424	10.1345	9.26266	9.15149	1.39606	0.396302
NM_181391	Chchd7	9.31836	9.60117	9.0156	8.94171	1.39582	0.0812005
NM_001039194	Aifm2	8.13945	8.3478	7.78154	7.74365	1.39574	0.045195
NM_009708	Rnd2	9.43836	9.96325	9.24549	9.19461	1.39547	0.209825
ENSMUST00000066988	A430110L20Rik	8.0548	7.74473	7.48292	7.35527	1.39539	0.103174
---		7.35061	7.71602	6.76608	7.33972	1.39515	0.293272
NM_027677	Gpr39	6.20215	6.17748	5.70697	5.71205	1.39504	0.000686625
NM_028975	Tmem33	10.2274	10.8648	10.1785	9.95352	1.39484	0.291323
NM_146974	Olfr1262	5.42068	5.27902	4.88265	4.85709	1.39473	0.0217549
---		5.47797	5.36048	4.85398	5.02499	1.3945	0.043717
NM_029937	Nup210l	8.12784	8.05807	7.59304	7.63351	1.39443	0.00699395
NM_001081289	9030418K01Rik	7.59651	7.67058	7.145	7.16349	1.39407	0.00628253
NM_001177781	Gpr174	4.66272	5.05753	4.42267	4.33939	1.39388	0.140812
---		9.93173	9.90427	9.58754	9.29039	1.39381	0.0848526
---		4.79866	4.32734	4.49696	3.67103	1.39378	0.419798
NM_022982	Rtn4r	8.47252	8.74524	7.84859	8.41119	1.39377	0.265162
---		6.94423	6.62171	6.42851	6.17956	1.39371	0.143081
NM_177913	A430089I19Rik	6.83407	6.03669	5.94607	5.96735	1.39346	0.352948
NM_177913	A430089I19Rik	6.83407	6.03669	5.94607	5.96735	1.39346	0.352948
NM_177913	A430089I19Rik	6.83407	6.03669	5.94607	5.96735	1.39346	0.352948
NM_001009575	Armcx5	5.54166	5.61113	5.23259	4.963	1.39339	0.0751733
NM_021414	Ahcyl2	10.0805	10.8104	9.98504	9.94901	1.39325	0.320581
NM_001142681	Chid1	8.20272	8.30896	7.87954	7.67543	1.39316	0.0532672
---		5.16276	4.62551	4.37801	4.45409	1.3929	0.220095
---		8.80822	9.21347	8.51996	8.54614	1.39262	0.142885
NR_029815	Mir19b-1	5.40057	5.81411	5.03499	5.22495	1.3922	0.170804
NM_001081356	2610030H06Rik	6.2794	6.65213	6.39515	5.58183	1.39211	0.397734
NM_001030307	Dkc1	10.7452	11.2955	10.5481	10.5382	1.39201	0.225058
NM_031184	Glis2	11.8998	11.3606	11.159	11.1472	1.39195	0.218881
NM_001162917	Dennd4a	9.34149	9.76305	9.1685	8.9819	1.39192	0.174343
NM_021469	Dysf	8.36237	7.98394	7.68967	7.70264	1.39185	0.127978
NM_011459	Serpinb8	6.26666	6.57127	6.0579	5.8261	1.39181	0.130281
NM_028504	1700034F02Rik	5.62335	5.42994	5.10004	5.00062	1.39119	0.0483637
NM_027808	Alpk1	6.37259	6.47847	5.91646	5.98202	1.39116	0.0166635
---		7.26595	6.15814	5.96797	6.50374	1.39107	0.519929
NM_029083	Ddit4	8.8022	8.90862	8.36253	8.39645	1.39081	0.0134921
NM_008467	Kpna4	10.9674	11.1521	10.6706	10.4975	1.39066	0.0640335
NM_020611	Srd5a3	11.1449	11.3782	10.7721	10.7995	1.39065	0.0558838
NM_001177602	Ak4	9.42206	8.79741	8.61028	8.65779	1.39059	0.268166
NM_009155	Sepp1	7.52216	7.02538	6.92712	6.66923	1.39049	0.231351
---		4.88804	4.26326	4.04535	4.15496	1.39039	0.272575
---		7.09535	6.64747	6.58399	6.20799	1.39032	0.245469
NM_013659	Sema4b	8.73127	9.13972	8.51361	8.40741	1.3899	0.153253
---		11.5521	12.6408	11.612	11.631	1.38986	0.475019
NM_145567	Hibadh	10.6671	10.7814	10.3232	10.1758	1.38966	0.0364995
NM_146151	Tesk2	8.99619	8.97891	8.46784	8.55808	1.38952	0.00923978
NM_053089	Naa15	11.0597	11.578	10.8851	10.8036	1.38949	0.212182
NM_173018	Myo9a	8.32681	9.06467	8.33115	8.11136	1.38942	0.342963
XM_356374	Gm5167	11.1912	11.7684	10.953	11.0576	1.38937	0.247138
NM_009174	Siah2	9.63542	9.72198	9.15286	9.2558	1.38931	0.0195101
NM_177025	Cobll1	11.3507	11.6718	11.0624	11.0118	1.38909	0.10015
NR_029533	Mir30a	6.41139	6.88552	6.00965	6.33908	1.38904	0.242235
ENSMUST00000115900	EG665031	5.91477	5.08091	5.00603	5.04181	1.38888	0.373864
---		10.7338	11.085	10.3786	10.4926	1.38872	0.124201
NM_024213	Anapc4	10.6071	10.9063	10.3764	10.1908	1.38808	0.115103
---		7.77194	7.9952	7.54783	7.27333	1.38799	0.11605
---		10.067	10.4401	9.97323	9.58843	1.38773	0.219791
NM_145416	Kri1	8.76516	9.02088	8.44227	8.39839	1.38769	0.0677559
NM_028035	Snx10	7.4369	7.746	7.01086	7.22708	1.3875	0.129183
NM_001161765	Fmo5	6.68622	6.88109	6.3687	6.25383	1.3874	0.0528213
NM_027777	Pex1	9.51259	9.28877	9.00168	8.85508	1.38732	0.0717094
NM_012019	Aifm1	10.5554	11.2422	10.4654	10.3878	1.3872	0.305162
NM_198292	Tex2	8.7586	9.11505	8.56515	8.36429	1.38713	0.147363
NR_004860	1110034B05Rik	9.58367	9.63986	9.35037	8.92899	1.38711	0.156487
---		9.92614	10.351	9.95046	9.38277	1.38697	0.31459
NM_008214	Hars	10.0549	10.5601	9.68999	9.98201	1.38657	0.247457
---		4.55949	5.93356	5.14478	4.40537	1.3865	0.607081
ENSMUST00000104964	Gm16503	6.01975	6.60562	5.79636	5.88687	1.38614	0.252946
---		9.3347	9.26214	8.93825	8.71685	1.38595	0.0561025
NM_001034851	Fam134b	9.4875	9.71251	9.1691	9.08934	1.38587	0.0586786
---		6.88134	7.34819	6.30707	6.98163	1.38551	0.370133
---		7.22152	7.33513	6.98338	6.63296	1.38526	0.125281
---		9.559	9.75271	9.2479	9.12469	1.38469	0.0548887
NM_173016	Vat1l	9.59134	9.65647	9.13119	9.17752	1.38468	0.00716613
NR_036450	Gm14403	8.78737	8.96354	8.51682	8.29532	1.38452	0.0801169
NM_001033123	Gm14288	8.78737	8.96354	8.51682	8.29532	1.38452	0.0801169
NM_031170	Krt8	7.7128	7.76648	7.44726	7.09362	1.38434	0.119751
NM_028233	Lrpprc	10.4783	11.0281	10.28	10.288	1.38434	0.230008
NM_001162917	Dennd4a	10.2632	10.5305	10.0111	9.84479	1.3841	0.0966123
---		6.36059	6.26966	6.04632	5.64606	1.38408	0.149693
---		4.38258	3.75127	3.73609	3.46163	1.38325	0.306873
NM_012010	Eif2s3x	12.4007	12.8805	12.1482	12.1969	1.38324	0.191767
NM_172679	4932438A13Rik	9.11768	9.38283	8.90417	8.66036	1.38318	0.121662
NM_177857	Dennd2c	9.53941	9.56766	9.18218	8.98915	1.38307	0.0408221
NM_001005509	Eif2a	11.144	11.3257	10.8213	10.7129	1.38294	0.0475207
NM_025447	Dimt1	10.7565	10.8966	10.364	10.3538	1.38287	0.0218451
---		4.06184	5.45574	4.30334	4.279	1.38282	0.571417
---		6.67679	7.0308	6.45092	6.32148	1.3828	0.131226
NM_026835	Ms4a6d	6.32887	6.33497	6.05661	5.67265	1.38251	0.135382
NM_001035123	Setd6	9.81785	9.89496	9.30591	9.47232	1.38251	0.0364232
---		3.72647	4.31341	3.70448	3.40104	1.38241	0.292912
NM_025822	Rsrc1	9.72921	9.54217	9.17876	9.15837	1.38235	0.038247
NM_175552	Wdr3	9.62805	9.98338	9.37077	9.30642	1.38235	0.122541
NM_001081326	Agl	9.13765	9.17747	8.67831	8.70271	1.38228	0.00248973
NM_021893	Cd274	7.73484	7.97145	7.40632	7.36628	1.38209	0.0601561
NM_023149	Cndp2	8.9826	9.51099	8.85682	8.70334	1.38196	0.231891
NM_027193	Dph5	8.98889	9.13904	8.66696	8.5277	1.38189	0.0449266
NM_146191	Lrrk1	10.291	10.2789	9.80742	9.83026	1.3814	0.000768252
NM_025277	Gng10	9.52264	9.44371	8.92361	9.11087	1.38121	0.0444147
NM_177594	Mtmr9	11.2634	10.9775	10.7006	10.6091	1.38092	0.090064
---		5.20119	4.12931	4.19505	4.20436	1.38084	0.476627
---		11.8154	12.262	11.5793	11.5671	1.38079	0.172532
NM_009579	Slc30a1	7.85736	8.3378	7.43776	7.82655	1.38072	0.271
NM_001164573	Myo1h	7.76868	8.14768	7.48338	7.50214	1.38072	0.133657
NM_001160038	Ndufs1	9.74431	10.3514	9.51114	9.65378	1.38069	0.274103
NM_001162917	Dennd4a	10.7315	11.2019	10.5494	10.4532	1.38066	0.192146
NM_010590	Jub	10.6502	10.6989	10.1749	10.2439	1.38046	0.00814394
NM_001190302	Gm14326	10.5792	10.9599	10.3267	10.2825	1.38026	0.136032
NM_133194	Scml2	6.38283	6.50479	5.87597	6.08196	1.38017	0.0603626
NR_028277	Gm6644	12.3976	13.0759	12.3208	12.2237	1.37981	0.307949
NM_172401	1110057K04Rik	10.3187	10.7151	10.1006	10.0044	1.37977	0.150486
---		6.05211	6.54568	6.25507	5.41402	1.3797	0.441438
NM_025921	2610002M06Rik	9.15045	9.67062	9.08438	8.8083	1.37955	0.255618
NM_175645	Xylt1	8.57338	8.86631	8.36203	8.14982	1.37929	0.12428
---		5.10168	5.24695	4.84674	4.57429	1.37917	0.0952279
---		8.55562	9.54528	8.59373	8.57956	1.37917	0.447585
NM_001081548	Ubr3	10.18	10.529	9.87606	9.90596	1.37888	0.117996
NM_029937	Nup210l	9.09326	8.93244	8.4958	8.60384	1.37844	0.041088
NM_026402	Atg3	10.9991	11.3877	10.7059	10.7554	1.37818	0.141931
NM_029017	Mrpl47	8.66698	8.52864	8.15774	8.11278	1.37797	0.0238452
NR_015608	1810058I24Rik	9.97942	10.4237	9.80479	9.67357	1.37782	0.184022
NM_008945	Psmb4	12.261	12.6984	12.0124	12.0224	1.37771	0.16895
---		4.30881	3.15276	3.32751	3.21011	1.37742	0.509909
NM_030057	Trappc6b	9.46839	10.3545	9.58798	9.31113	1.37736	0.424548
---		7.73455	8.49476	7.94532	7.36019	1.37735	0.437164
---		7.03517	8.29455	7.34009	7.06594	1.3773	0.54797
NM_026039	Med18	8.53155	9.28205	8.61629	8.27372	1.37726	0.379318
---		5.04712	4.28049	4.41807	3.98601	1.37723	0.404073
NM_024433	Mtap	10.8828	11.131	10.5666	10.5239	1.37711	0.0670005
NM_001033385	D630037F22Rik	8.29795	8.3503	7.93245	7.79267	1.37704	0.0251624
NM_028295	Pdia5	10.9061	11.2356	10.6241	10.5947	1.37691	0.10807
NM_030708	Zfhx4	11.0142	11.3434	10.7355	10.6996	1.37674	0.108314
NM_001167883	Ankrd50	10.4745	10.7596	10.149	10.1631	1.37649	0.0839656
NM_181815	4930534B04Rik	8.8591	9.37389	8.69611	8.61494	1.37647	0.218907
NM_001033988	Ncoa4	10.5412	10.5378	10.1281	10.0298	1.37608	0.0111997
NM_011967	Psma5	10.2259	10.5087	10.0314	9.78205	1.37607	0.134598
NM_001177773	Fbxw7	7.96442	8.06453	7.59702	7.51126	1.37586	0.0198905
---		3.55728	4.25109	3.45959	3.42811	1.37586	0.316114
NM_015769	Ercc4	8.62812	8.82978	8.32169	8.21598	1.37565	0.056114
NM_029852	Ccdc41	9.6943	9.78516	9.29964	9.25981	1.37554	0.0114302
NM_153054	Slc18a1	6.21348	6.73037	5.86691	6.15718	1.37543	0.260951
---		3.86119	3.44854	3.09803	3.29279	1.37502	0.181634
NM_013755	Gyg	11.4142	10.869	10.7294	10.6349	1.37501	0.238672
NM_172666	Agps	9.97159	10.3755	9.7709	9.65804	1.37467	0.160019
NM_010879	Nck2	8.69688	8.73442	8.34391	8.16928	1.37464	0.0358261
NM_032000	Trps1	8.83401	9.37531	8.62215	8.66912	1.37461	0.233159
---		6.29278	7.0892	6.21582	6.24835	1.3745	0.368609
NM_027164	Lrrc27	7.03758	7.16474	6.71628	6.56841	1.37441	0.0423263
NM_173187	2310035C23Rik	9.55583	9.58155	9.25289	8.96742	1.37415	0.0853647
---		6.2485	7.16799	5.87339	6.62623	1.37405	0.521076
---		6.2043	5.81926	5.39914	5.70764	1.37401	0.204251
---		3.4172	3.4763	3.0611	2.91579	1.37392	0.0280631
NM_013508	Elk3	11.8069	12.0378	11.4751	11.453	1.3739	0.0584666
---		6.27805	6.29912	5.73516	5.92589	1.37369	0.0411811
---		3.75708	3.40597	3.06583	3.18155	1.37348	0.131588
---		4.23775	4.28781	3.4253	4.18477	1.3734	0.352117
NM_001081378	Kidins220	10.0962	10.496	9.86706	9.80967	1.37336	0.151641
NM_172584	Itpk1	7.99186	7.96035	7.59154	7.44532	1.37333	0.0256789
---		10.3471	10.518	9.96195	9.98788	1.37326	0.0338611
NM_029330	Fpgt	8.10858	8.62595	7.95562	7.86405	1.3731	0.223766
---		5.03851	5.44807	4.84019	4.73206	1.37284	0.163537
NM_030706	Trim2	8.6041	8.71661	8.34994	8.05651	1.37281	0.100634
NM_181400	Wdr47	8.90228	9.42598	8.90634	8.50782	1.37273	0.299275
---		4.6491	4.9658	4.19671	4.50416	1.3727	0.1742
NM_027307	Golm1	8.92168	9.25341	8.71583	8.54559	1.37252	0.133894
NM_172679	4932438A13Rik	9.43556	9.40436	9.04239	8.88395	1.37249	0.0298518
NM_001110218	Ppm1h	7.90578	8.55475	7.81802	7.7294	1.37226	0.297982
---		5.39481	5.27698	5.04939	4.7094	1.37221	0.12652
NM_172679	4932438A13Rik	10.1237	10.2741	9.6986	9.78635	1.37213	0.0345083
NM_011212	Ptpre	7.14287	7.44092	6.74458	6.92716	1.37176	0.120821
NM_134009	Ncln	10.0883	10.1927	9.67064	9.6985	1.37165	0.0137631
NM_030261	Sesn3	9.3515	9.30592	8.94125	8.80455	1.37156	0.0240878
---		7.4037	7.48217	6.80305	7.17141	1.37145	0.136624
NM_011729	Ercc5	8.8043	8.84418	8.36371	8.37363	1.37132	0.00202839
---		12.7041	12.9818	12.4143	12.3615	1.37088	0.0844207
NM_026113	Gtf3c6	10.8943	11.0219	10.5155	10.4905	1.37087	0.019821
---		8.28065	8.8268	8.26211	7.93532	1.37079	0.289025
NM_011295	Rps12	11.6128	12.2496	11.443	11.5095	1.37075	0.29118
NM_139269	Pla2g16	6.69094	6.73156	6.31701	6.19557	1.37075	0.0192345
NM_008622	Mpv17	11.1954	11.454	10.9585	10.7813	1.37062	0.101081
NM_029937	Nup210l	6.8938	6.79375	6.4715	6.30724	1.37021	0.0419855
---		7.3538	7.23813	6.84576	6.83742	1.37019	0.0158976
NM_008784	Igbp1	9.53028	10.0448	9.45176	9.21468	1.37016	0.249927
NM_133900	Psph	8.85474	9.36959	8.67244	8.64334	1.37009	0.220143
NM_134137	Lars	11.1519	11.5773	10.905	10.9159	1.37	0.166332
NM_175128	4930430F08Rik	10.129	10.5379	9.97453	9.78432	1.36988	0.181682
NM_172863	Zfp697	8.46673	9.26812	8.49879	8.32804	1.36984	0.383208
NM_001025313	Tapbp	10.6739	10.5176	10.1543	10.1294	1.36975	0.0290561
NM_008150	Gpc4	10.8267	10.5042	10.2117	10.2114	1.36973	0.106454
NM_001025156	Ccdc93	8.66814	8.99622	8.46081	8.29591	1.36966	0.132019
NM_009029	Rb1	9.99809	9.74361	9.48691	9.34733	1.36957	0.0888764
---		4.06783	4.43858	3.88752	3.71155	1.36952	0.157591
NM_007509	Atp6v1b2	11.3878	12.2192	11.3472	11.3526	1.36944	0.389145
---		7.09415	7.43221	7.19456	6.42484	1.36934	0.393485
NM_144822	Cbara1	11.4583	11.8529	11.2439	11.1605	1.36927	0.153509
---		7.56857	9.2872	8.24666	7.70239	1.36923	0.664909
NM_030739	Vmn1r58	4.15152	3.93788	3.54252	3.64034	1.36914	0.0610859
NM_198724	Egfl7	8.6619	8.54139	8.10981	8.18698	1.36912	0.0240257
NM_175446	Zmat1	7.38297	7.00316	6.7267	6.75367	1.36877	0.140429
NM_183297	Nxph4	7.79446	7.59781	7.19356	7.29325	1.36862	0.0544917
NM_008484	Lamb3	7.35388	7.55573	6.86554	7.13914	1.36837	0.116923
NM_010718	Limk2	8.8664	8.77188	8.44482	8.28911	1.3681	0.0382587
NM_026788	Mthfd2l	9.05454	9.62498	8.9016	8.87368	1.36805	0.254198
NM_021511	Rrs1	8.55095	9.58511	8.61266	8.61916	1.36804	0.474133
NM_001005847	Aga	9.86229	10.3131	9.69016	9.58119	1.36794	0.190579
---		7.83759	7.27374	7.01396	7.19388	1.3677	0.266419
---		6.8274	7.28892	6.87742	6.33547	1.36766	0.332097
---		5.89663	6.6992	5.89525	5.79746	1.36752	0.380171
---		9.33313	10.185	9.25868	9.35665	1.36738	0.402839
NM_021305	Sec61a2	10.5412	10.8686	10.3682	10.1391	1.3672	0.152488
NM_025970	Zbtb8os	8.20616	8.17906	7.85716	7.62611	1.36696	0.0605465
NM_001164661	Cyfip1	10.5368	10.3066	9.98232	9.95968	1.36673	0.0599872
NM_009535	Yes1	10.0635	10.4151	9.82941	9.74775	1.36672	0.129808
NR_029806	Mir221	8.07858	8.4127	7.86698	7.72288	1.36671	0.131548
---		3.68553	4.10227	3.67666	3.21011	1.36653	0.286453
---		8.59781	9.54729	8.50815	8.73703	1.366	0.454113
NM_011156	Prep	12.706	12.9492	12.3646	12.3912	1.36575	0.0666426
NM_026083	Zc3h13	8.77405	9.07503	8.55573	8.39447	1.3655	0.119074
NM_016927	Pkd2l2	9.8704	10.3871	9.78403	9.57466	1.3655	0.248254
NM_134163	Mbnl3	10.157	10.3378	9.87648	9.71942	1.36549	0.0642293
NM_028981	Cacna1d	6.41222	6.86284	6.11409	6.26226	1.36543	0.198637
NM_033564	Mpv17l	8.71664	8.56257	8.27142	8.10916	1.3654	0.0567695
NM_008994	Pxmp3	8.9655	9.06531	8.68868	8.44362	1.36533	0.0768609
---		11.6315	11.6722	11.2248	11.1805	1.3653	0.00444527
NM_199221	Cd300lb	7.14236	7.70099	6.99198	6.95341	1.36508	0.249989
NM_010515	Igf2r	11.1746	11.5397	10.8969	10.92	1.36482	0.133637
NM_023420	Col4a3bp	9.74196	10.4872	9.7289	9.60329	1.36459	0.357155
NM_026075	Srek1ip1	9.7353	10.171	9.58715	9.42228	1.36457	0.194085
NM_026728	Echdc2	10.5825	10.3525	10.0725	9.96581	1.36449	0.0714604
NM_177545	Vangl1	9.73957	9.58771	9.27577	9.15498	1.3644	0.0437875
NM_145964	Ap1ar	11.918	12.2127	11.5898	11.6447	1.36424	0.0959963
---		9.35017	9.71441	9.33952	8.83016	1.36363	0.289195
---		6.72929	6.27851	6.05574	6.05722	1.3636	0.185547
NM_001081249	Vcan	5.94715	6.34126	5.68021	5.71348	1.36354	0.152066
NM_001042501	Fam133b	9.56017	10.2747	9.64488	9.29575	1.36331	0.377643
NM_016701	Nes	10.8646	11.1393	10.5407	10.5694	1.36311	0.0837215
---		7.34546	6.99349	7.37113	6.0741	1.36307	0.57447
---		6.42555	7.08258	6.14117	6.47418	1.36263	0.349259
NM_008704	Nme1	10.4643	11.0029	10.2819	10.2929	1.36239	0.239469
NM_024438	Dusp19	9.97411	9.8841	9.68335	9.28274	1.36232	0.161901
NM_023323	Rpf2	9.33625	9.6644	9.11435	8.99428	1.36227	0.125263
NM_001033322	Gucy1a2	9.07213	9.14203	8.79232	8.52993	1.36222	0.0815127
NM_133784	Wwtr1	11.2051	11.4751	10.9259	10.8632	1.36184	0.0846306
NM_023277	Jam3	8.31805	8.65123	8.10207	7.9766	1.3616	0.129485
NM_007396	Acvr2a	8.59969	8.90398	8.39971	8.21347	1.36154	0.129946
---		6.64159	7.37345	6.574	6.55067	1.36149	0.348037
---		6.35353	6.66175	6.15678	5.9682	1.36145	0.132706
---		6.12635	6.01372	5.84129	5.40864	1.36138	0.184727
---		11.1317	11.8355	10.9956	11.0819	1.36117	0.336348
NM_025431	Llph	9.5459	9.25013	9.256	8.65054	1.36108	0.317652
---		6.5583	7.08812	6.2939	6.46336	1.36092	0.251051
---		5.23766	5.19703	4.59939	4.94647	1.36076	0.126014
NM_177041	Flad1	8.59317	8.65187	8.23289	8.12354	1.36066	0.0189523
---		8.1845	8.62835	7.85878	8.06564	1.36058	0.211297
NM_019933	Ptpn4	9.17046	9.41175	8.98169	8.71206	1.36058	0.133451
NM_001039488	4933421E11Rik	9.48507	9.29014	9.01701	8.86979	1.36056	0.0679837
NM_172525	Arhgap29	10.7562	10.716	10.3434	10.2406	1.3605	0.0150983
NM_017475	Rragc	9.91866	10.8759	10.0044	9.90191	1.36048	0.453575
NM_021550	C1galt1c1	7.10401	7.80774	7.0068	7.01684	1.36042	0.334227
NM_010872	Naip2	6.10812	6.0301	5.63459	5.61559	1.36039	0.00807856
NM_028604	Trmt11	8.46348	8.76292	8.22924	8.11003	1.35996	0.110534
---		10.9475	11.0582	10.2849	10.8338	1.35992	0.254059
---		7.28544	7.76214	7.32628	6.83463	1.35974	0.324732
---		5.51121	5.972	5.01457	5.58209	1.35968	0.349044
NM_001003912	Arhgef11	9.69464	9.34627	9.04599	9.10857	1.35959	0.129258
NM_026218	Fgfr1op2	10.0323	9.95527	9.71984	9.38163	1.35949	0.125116
NM_212444	Gyk	8.85864	9.19903	8.70263	8.46957	1.35918	0.164955
NM_026933	Triap1	9.22134	9.14086	8.81616	8.66068	1.35913	0.0369479
NM_021555	Brp16	10.7169	11.0729	10.4754	10.4294	1.35898	0.132548
NM_001039692	Arhgap12	8.35837	9.07212	8.29018	8.25579	1.35873	0.341378
NM_021888	Qtrt1	11.2766	11.3824	10.9183	10.8565	1.35855	0.0186594
---		3.6129	4.21654	3.53845	3.40736	1.35831	0.288857
---		4.91174	4.77	4.98066	3.8175	1.35829	0.5295
---		4.90054	5.75602	5.26717	4.50656	1.35794	0.521225
NM_145221	Appl1	9.48483	9.72478	9.17183	9.15514	1.35785	0.0669004
NM_009502	Vcl	11.1033	11.477	10.8743	10.8236	1.35777	0.144203
NM_028398	Agxt2l2	8.91119	9.02433	8.55139	8.50183	1.35769	0.0190416
---		5.52787	6.58949	5.70185	5.53366	1.35748	0.498194
---		11.1488	11.2607	10.7792	10.7488	1.35727	0.0168512
NM_026504	Coq5	10.2707	10.4949	9.98353	9.90077	1.35724	0.0662941
NM_011789	Apc2	7.25865	7.37029	6.77276	6.97505	1.35714	0.062394
NM_024437	Nudt7	7.8014	7.87604	7.40155	7.39525	1.35691	0.00715715
NM_008160	Gpx1	11.8046	11.3476	11.1466	11.1253	1.35677	0.194207
NM_011959	Orc5	9.21233	9.57918	9.04291	8.86852	1.35664	0.162594
NM_173006	Pon3	6.62563	6.63292	6.37289	6.00558	1.35664	0.13886
NM_172484	Nckap5	6.53858	6.91708	6.13927	6.43667	1.35648	0.209131
---		6.29277	6.7379	5.68029	6.47095	1.35634	0.434679
NM_026194	1810074P20Rik	8.74429	9.00908	8.47245	8.4015	1.35633	0.0849666
---		5.19667	6.05518	5.11861	5.25401	1.35624	0.418201
NM_008604	Mme	6.57673	7.25182	6.53923	6.41044	1.35608	0.329292
---		7.67859	8.1727	7.56648	7.4062	1.35595	0.232825
---		7.78964	7.61065	7.2453	7.27646	1.35591	0.0402026
ENSMUST00000072789	Gm10063	11.9011	12.4444	11.677	11.7902	1.3558	0.254398
ENSMUST00000072789	Gm10063	11.9011	12.4444	11.677	11.7902	1.3558	0.254398
ENSMUST00000072789	Gm10063	11.9011	12.4444	11.677	11.7902	1.3558	0.254398
NM_024267	Ipo4	11.0837	11.0762	10.6197	10.6621	1.35577	0.0023965
NR_028572	Snora43	8.79414	9.08402	8.49503	8.50527	1.3556	0.0940274
---		10.3839	10.4461	10.0256	9.92718	1.35532	0.0171474
NM_025525	Rnf113a2	6.26741	6.18151	5.6479	5.9238	1.35529	0.0935367
---		6.82621	7.36637	6.52413	6.79129	1.35527	0.282779
NM_001002897	Atg9b	7.89754	7.87486	7.36239	7.53286	1.35527	0.0363541
[truncated: 33,557 more rows]

## Sheet: Repressed>2-fold_on_KLF3_rescue
ChIP-peak data									Microarray data
Chr	Start	End	Annotation	Distance to TSS	KLF3 peak height (log2 Tag Count in 400 bp (23321370.0 Total, normalization factor = 4.29, effective total = 100000000))	Gene Name	Gene Description		Klf3-/-_array_rep1	Klf3-/-_array_rep2	Klf3-V5_rescue_array_rep1	Klf3-V5_rescue_array_rep2	Fold-Change(Klf3-/- vs. Klf3-V5)	P-value(Klf3-/- vs. Klf3-V5)
chr12	17006712	17007112	promoter-TSS (NM_001161111)	-40	9.68	Pqlc3	PQ loop repeat containing		10.5746	11.1139	7.51791	7.18423	11.2604	0.00814118
chr8	41508914	41509314	promoter-TSS (NM_178395)	-55	8.35	Zdhhc2	zinc finger, DHHC domain containing 2		11.0199	10.8178	8.19945	7.76701	7.65079	0.00654499
chr11	28752339	28752739	promoter-TSS (NM_146015)	-665	7.64	Efemp1	epidermal growth factor-containing fibulin-like extracellular matrix protein 1		12.4041	12.3987	9.76113	9.73625	6.28856	2.3e-05
chr5	74038825	74039225	promoter-TSS (NM_011890)	-42	9.15	Sgcb	sarcoglycan, beta (dystrophin-associated glycoprotein)		9.72724	9.96091	7.62045	7.23347	5.341	0.00863151
chr5	43624116	43624516	promoter-TSS (NM_001177379)	-882	8.53	Cpeb2	cytoplasmic polyadenylation element binding protein 2		9.35617	9.97592	7.30718	7.20554	5.3136	0.016561
chr5	43624668	43625068	exon (NM_001177379, exon 1 of 11)	-330	8.87	Cpeb2	cytoplasmic polyadenylation element binding protein 2		9.35617	9.97592	7.30718	7.20554	5.3136	0.016561
chr19	42687152	42687552	promoter-TSS (NM_001164311)	-114	7.85	Loxl4	lysyl oxidase-like 4		11.105	10.9653	8.83787	8.41441	5.31114	0.00845703
chr14	47993316	47993716	promoter-TSS (NM_001145953)	-77	8.7	Lgals3	lectin, galactose binding, soluble 3		12.2166	12.3836	9.98738	9.90118	5.11888	0.00158604
chr10	78996373	78996773	promoter-TSS (NM_015817)	-41	8.67	Ppap2c	phosphatidic acid phosphatase type 2C		13.2709	13.4633	11.3634	11.4686	3.86675	0.00314342
chr12	114378184	114378584	promoter-TSS (NM_024223)	-358	8.59	Crip2	cysteine rich protein 2		12.0944	11.5454	10.1569	9.93961	3.41438	0.0266695
chr11	62944792	62945192	promoter-TSS (NM_008885)	-20	8	Pmp22	peripheral myelin protein 22		12.2045	11.7088	10.3571	10.1985	3.20173	0.0231886
chr18	9707350	9707750	promoter-TSS (NM_130449)	-107	7.86	Colec12	collectin sub-family member 12		10.1451	10.6939	8.88459	8.64236	3.15148	0.0312744
chr1	133141603	133142003	promoter-TSS (NM_018750)	-48	8.95	Rassf5	Ras association (RalGDS/AF-6) domain family member 5		9.26789	9.48272	7.79925	7.65949	3.12951	0.00600661
chr10	58684386	58684786	promoter-TSS (NM_172939)	9	10.57	2010-09-01	septin 10		10.6111	10.7572	9.16917	8.91298	3.12334	0.00795978
chr2	68310186	68310586	promoter-TSS (NM_016866)	-61	8.34	Stk39	serine/threonine kinase 39, STE20/SPS1 homolog (yeast)		10.914	10.9591	9.29902	9.3483	3.05859	0.00042839
chr16	43664393	43664793	promoter-TSS (NM_001146325)	-393	8.69	Tigit	T cell immunoreceptor with Ig and ITIM domains		9.78596	9.48123	8.03316	8.06268	3.00148	0.00919156
chr19	57313627	57314027	Intergenic	-110	8.18	Ablim1	actin-binding LIM protein 1		8.97595	8.52999	7.22832	7.10811	2.99956	0.0205821
chr4	155336050	155336450	promoter-TSS (NM_026125)	-177	8.01	Fam132a	family with sequence similarity 132, member A		10.2769	9.94862	8.54804	8.57981	2.9258	0.0111465
chr9	106350762	106351162	promoter-TSS (NM_001110271)	-30	8.58	Abhd14b	abhydrolase domain containing 14b		8.79074	8.79126	7.34514	7.14766	2.91723	0.00406182
chr7	65913294	65913694	promoter-TSS (NM_009728)	-208	8.49	Atp10a	ATPase, class V, type 10A		10.0352	10.047	8.55338	8.45467	2.90206	0.00104425
chr14	68551458	68551858	promoter-TSS (NM_177780)	-277	7.82	Dock5	dedicator of cytokinesis 5		10.4364	10.4705	8.94611	8.90716	2.88151	0.000286918
chr18	84257005	84257405	promoter-TSS (NM_146090)	-345	9.1	Zadh2	zinc binding alcohol dehydrogenase, domain containing 2		9.16481	9.2422	7.86428	7.50051	2.87013	0.014618
chr2	122590872	122591272	promoter-TSS (NM_001162503)	-23	7.23	Sqrdl	sulfide quinone reductase-like (yeast)		8.71153	8.74525	7.45817	7.06	2.76888	0.0179936
chr1	169324034	169324434	promoter-TSS (NM_025569)	-306	9.88	Mgst3	microsomal glutathione S-transferase 3		8.46749	8.90825	7.18996	7.39337	2.63209	0.028916
chr4	56878094	56878494	promoter-TSS (NM_018761)	-227	8.69	Ctnnal1	catenin (cadherin associated protein), alpha-like 1		10.2202	10.5231	9.0716	8.89479	2.618	0.015576
chr2	26459651	26460051	promoter-TSS (NM_026212)	-40	9.57	Agpat2	1-acylglycerol-3-phosphate O-acyltransferase 2 (lysophosphatidic acid acyltransferase, beta)		10.6103	10.8429	9.39884	9.28103	2.61473	0.00872051
chr8	4493196	4493596	promoter-TSS (NM_026058)	-108	7.84	Lass4	LAG1 homolog, ceramide synthase 4		9.1656	9.63264	7.98221	8.06724	2.59259	0.0285537
chr9	43047944	43048344	promoter-TSS (NM_178644)	-240	9.39	Oaf	OAF homolog (Drosophila)		9.87799	9.90373	8.54936	8.54108	2.54143	0.000100924
chr3	108925713	108926113	promoter-TSS (NM_172685)	-154	7.84	Slc25a24	solute carrier family 25 (mitochondrial carrier, phosphate carrier), member 24		11.9677	12.1557	10.7382	10.6947	2.54067	0.00510522
chr8	82204619	82205019	Intergenic	-96	7.31	Tpd52	tumor protein D52		9.63657	9.41208	8.16905	8.22212	2.51183	0.00745053
chrX	10294255	10294655	promoter-TSS (NM_001166635)	-153	9.37	Mid1ip1	Mid1 interacting protein 1 (gastrulation specific G12-like (zebrafish))		9.39394	9.68305	8.24609	8.17477	2.51065	0.012336
chr2	35111669	35112069	promoter-TSS (NM_001206368)	-62	9.54	Gsn	gelsolin		10.6832	10.7401	9.45385	9.34217	2.48567	0.00226797
chr3	14641485	14641885	promoter-TSS (NM_024495)	-89	8.48	Car13	carbonic anhydrase 13		11.2058	11.5839	10.1077	10.1015	2.44564	0.020808
chr3	40753416	40753816	promoter-TSS (NM_001040399)	-937	9.31	Larp1b	La ribonucleoprotein domain family, member 1B		8.09079	8.21547	6.97141	6.76852	2.43373	0.00850081
chr3	89083403	89083803	promoter-TSS (NM_010107)	-40	8.1	Efna1	ephrin A1		9.12492	9.10419	7.97088	7.70906	2.41929	0.010449
chr3	9004605	9005005	promoter-TSS (NM_009412)	-290	7.59	Tpd52	tumor protein D52		6.50359	6.59148	5.47161	5.1006	2.39734	0.0220859
chr12	106248184	106248584	promoter-TSS (NM_172500)	-365	8.95	4831426I19Rik	RIKEN cDNA 4831426I19 gene		8.64218	9.10604	7.57102	7.66679	2.38701	0.0338022
chr12	106247840	106248240	promoter-TSS (NM_172500)	-21	9.05	4831426I19Rik	RIKEN cDNA 4831426I19 gene		8.64218	9.10604	7.57102	7.66679	2.38701	0.0338022
chr11	4117849	4118249	promoter-TSS (NM_028022)	-205	9.12	Gatsl3	GATS protein-like 3		8.70938	8.72261	7.4898	7.46536	2.35939	0.000125872
chr2	31325399	31325799	promoter-TSS (NM_007494)	-191	9.92	Ass1	argininosuccinate synthetase 1		10.2464	10.3639	9.13748	9.00484	2.35216	0.00511883
chr1	186669629	186670029	promoter-TSS (NM_133684)	-103	7.13	Mosc2	MOCO sulphurase C-terminal domain containing 2		8.97733	8.99313	7.87715	7.64923	2.33276	0.00862535
chr15	83393329	83393729	promoter-TSS (NM_009775)	-512	9.02	Tspo	translocator protein		10.1556	9.98624	8.85882	8.89534	2.28764	0.00522608
chr15	83393780	83394180	promoter-TSS (NM_009775)	-61	8.9	Tspo	translocator protein		10.1556	9.98624	8.85882	8.89534	2.28764	0.00522608
chr1	66909809	66910209	promoter-TSS (NM_007381)	-168	8.8	Acadl	acyl-Coenzyme A dehydrogenase, long-chain		10.0517	10.4354	9.16433	8.95658	2.27058	0.032362
chr7	148653071	148653471	promoter-TSS (NM_009842)	-21	8.38	Cd151	CD151 antigen		10.996	11.3868	10.1183	9.90311	2.2668	0.0338935
chr10	87819704	87820104	promoter-TSS (NM_027878)	-84	7.71	Dram1	DNA-damage regulated autophagy modulator 1		9.05195	9.02409	8.0383	7.69886	2.24924	0.0205522
chr10	51952966	51953366	promoter-TSS (NM_025705)	-259	8.15	Dcbld1	discoidin, CUB and LCCL domain containing 1		9.97274	9.501	8.68279	8.46092	2.24235	0.0465876
chr10	51953271	51953671	promoter-TSS (NM_025705)	46	8.39	Dcbld1	discoidin, CUB and LCCL domain containing 1		9.97274	9.501	8.68279	8.46092	2.24235	0.0465876
chr6	5248201	5248601	promoter-TSS (NM_183308)	-28	8.13	Pon2	paraoxonase 2		9.52508	9.70169	8.46185	8.44566	2.234	0.00579705
chr2	73224572	73224972	promoter-TSS (NM_001190297)	-317	8.81	Gpr155	G protein-coupled receptor 155		8.19601	8.28252	7.1992	7.02927	2.18106	0.00710527
chr9	7763793	7764193	promoter-TSS (NM_133739)	-127	10.24	Tmem123	transmembrane protein 123		11.7777	11.7567	10.7415	10.5674	2.1626	0.00614735
chr8	97400096	97400496	promoter-TSS (NM_053246)	-94	10.01	Dok4	docking protein 4		8.7373	9.17554	7.86376	7.82728	2.15981	0.037014
chr1	183074154	183074554	promoter-TSS (NM_026171)	-36	8.13	Nvl	nuclear VCP-like		10.7245	11.0776	9.8702	9.72434	2.14919	0.0286585
chr6	17230982	17231382	promoter-TSS (NM_016900)	-127	8.76	Cav2	caveolin 2		10.3591	10.5127	9.47392	9.21776	2.12882	0.0182598
chr4	11893453	11893853	promoter-TSS (NM_001098230)	-86	10.68	Pdp1	pyruvate dehyrogenase phosphatase catalytic subunit 1		10.5895	10.5877	9.49322	9.52077	2.1164	0.000162876
chr10	58275712	58276112	promoter-TSS (NM_172788)	-939	7.91	Sh3rf3	SH3 domain containing ring finger 3		9.02038	8.83805	7.79898	7.94888	2.07813	0.0122771
chr7	16552691	16553091	promoter-TSS (NM_153068)	-7	8.69	Ehd2	EH-domain containing 2		10.4629	10.43	9.52874	9.26309	2.07125	0.0158472
chr14	70559099	70559499	promoter-TSS (NM_001004155)	-12	8.29	9930012K11Rik	RIKEN cDNA 9930012K11 gene		8.31265	8.2385	7.10506	7.365	2.057	0.0164561
chr14	21299047	21299447	5' UTR (NM_001110794, exon 1 of 13)	-85	9.48	Anxa7	annexin A7		9.04794	9.00139	8.05497	7.9134	2.05691	0.00508912
chr1	23390057	23390457	promoter-TSS (NM_001081079)	-377	8.22	Ogfrl1	opioid growth factor receptor-like 1		7.75459	7.59863	6.82242	6.45378	2.05411	0.0351908
chr4	3865592	3865992	promoter-TSS (NM_019969)	-263	9.5	Plag1	pleiomorphic adenoma gene 1		8.37225	8.40264	7.41981	7.29136	2.04466	0.00406626
chr10	33927151	33927551	promoter-TSS (NM_172508)	6	9.12	Dse	dermatan sulfate epimerase		11.0354	11.0075	9.99466	9.99455	2.03756	0.000184623
chr11	62062202	62062602	promoter-TSS (NM_007413)	-84	8.65	Adora2b	adenosine A2b receptor		8.64068	8.31027	7.36679	7.53378	2.03523	0.031089
chr6	135015371	135015771	promoter-TSS (NM_181444)	-133	8.35	Gprc5a	G protein-coupled receptor, family C, group 5, member A		10.0499	9.90219	9.09967	8.82135	2.02164	0.0232295
chr3	35652654	35653054	promoter-TSS (NM_029570)	-206	7.73	Atp11b	ATPase, class VI, type 11B		11.0734	11.0639	10.1946	9.94207	2.00043	0.0155841

## Sheet: Activated>2-fold_on_KLF3_rescue
ChIP-peak data									Microarray data
Chr	Start	End	Annotation	Distance to TSS	KLF3 peak height (log2 Tag Count in 400 bp (23321370.0 Total, normalization factor = 4.29, effective total = 100000000))	Gene Name	Gene Description		Klf3-/-_array_rep1	Klf3-/-_array_rep2	Klf3-V5_rescue_array_rep1	Klf3-V5_rescue_array_rep2	Fold-Change(Klf3-/- vs. Klf3-V5)	P-value(Klf3-/- vs. Klf3-V5)
chr8	123639724	123640124	promoter-TSS (NM_013519)	-147	7.27	Foxc2	forkhead box C2		9.14816	9.16088	10.2123	10.1482	-2.03598	0.00101143
chr4	104829581	104829981	promoter-TSS (NM_080555)	-171	7.4	Ppap2b	phosphatidic acid phosphatase type 2B		7.91858	8.01505	9.1137	8.88143	-2.04308	0.0145604
chr15	93426190	93426590	promoter-TSS (NM_001033217)	-68	8.42	Prickle1	prickle homolog 1 (Drosophila)		6.5337	6.53985	7.73611	7.49911	-2.11526	0.0118157
chr15	84493368	84493768	Intergenic	-106	8.79	Prr5	proline rich 5 (renal)		9.58905	9.09834	10.5303	10.4159	-2.18768	0.0463309
chr11	69714328	69714728	promoter-TSS (NM_027419)	-40	8.41	2810408A11Rik	RIKEN cDNA 2810408A11 gene		6.0398	6.27851	7.56945	7.24085	-2.37182	0.02555
chr1	173200271	173200671	promoter-TSS (NM_020579)	-14	8.69	B4galt3	UDP-Gal:betaGlcNAc beta 1,4-galactosyltransferase, polypeptide 3		9.22026	9.25247	10.5891	10.3927	-2.38588	0.00623364
chr8	23867640	23868040	promoter-TSS (NM_008872)	-379	7.54	Plat	plasminogen activator, tissue		7.94452	7.73219	9.23551	8.97675	-2.40791	0.0169851
chr11	68781083	68781483	promoter-TSS (NM_028048)	-350	9.11	Slc25a35	solute carrier family 25, member 35		6.77578	6.39544	8.08555	7.67984	-2.45731	0.0430117
chr12	86518112	86518512	promoter-TSS (NM_008827)	-77	7.27	Pgf	placental growth factor		8.44373	8.16184	9.67488	9.54188	-2.47186	0.0139515
chr1	196445798	196446198	promoter-TSS (NM_008882)	-25	7.75	Plxna2	plexin A2		8.51984	8.6491	10.0579	9.98335	-2.70602	0.00268854
chr19	10315088	10315488	promoter-TSS (NM_001033481)	-50	7.52	Gm98	predicted gene 98		7.0632	6.89666	8.51188	8.61311	-2.99502	0.00376999
chr17	35195785	35196185	promoter-TSS (NM_001190449)	-45	8.84	Ddah2	dimethylarginine dimethylaminohydrolase 2		8.56214	8.68178	10.2561	10.1968	-3.04084	0.00172706
chr3	92289754	92290154	promoter-TSS (NM_009264)	-151	7.59	Sprr1a	small proline-rich protein 1A		8.67337	8.08282	10.1448	9.88541	-3.11025	0.0366908
chr7	118923436	118923836	promoter-TSS (NM_173739)	-145	7.91	Galntl4	UDP-N-acetyl-alpha-D-galactosamine:polypeptide N-acetylgalactosaminyltransferase-like 4		6.20009	6.08766	7.92444	7.89781	-3.40404	0.0010668
chr1	170362620	170363020	promoter-TSS (NM_008783)	-733	8.02	Pbx1	pre B cell leukemia homeobox 1		9.92631	10.0441	11.7695	11.8624	-3.55713	0.00167627
chr1	174412030	174412430	promoter-TSS (NM_001145800)	-121	9.04	Igsf9	immunoglobulin superfamily, member 9		7.44229	7.35185	9.39346	9.15033	-3.66755	0.00475202
chr6	52154358	52154758	promoter-TSS (NM_010453)	28	7.28	Hoxa5	homeobox A5		5.80072	5.94764	7.98255	7.73077	-3.95173	0.00536188
chr14	31692167	31692567	promoter-TSS (NM_181390)	-359	7.07	Mustn1	musculoskeletal, embryonic nuclear protein 1		9.24798	8.08983	11.172	11.164	-5.65342	0.0497219
chr15	102751107	102751507	promoter-TSS (NM_010464)	-227	8.65	Hoxc13	homeobox C13		5.89563	5.97478	8.61153	8.2915	-5.72117	0.00426361
